# Supplementary material for: Sickle Cell Trait Modulates the Proteome and Phosphoproteome of Plasmodium falciparum-Infected Erythrocytes
Source: Front Cell Infect Microbiol. 2021 Mar 24;11:637604. doi: 10.3389/fcimb.2021.637604 (PMC8024585; doi:10.3389/fcimb.2021.637604)
Supplement: Supplementary file 2 [file Table_2.xlsx]

## Sheet: ST 2 (910 human Ghost)
		Supplementary Table 2 : Detected human erythrocyte proteins as a function of P. falciparum infection and/or HbAS genotype - 910 human proteins were detected in RBC ghost. Significative (ANOVA) variations of protein amount are highlighted in green (Figure 3).
	iHbAA1	iHbAA2	iHbAA3	niHbAA1	niHbAA2	niHbAA3	iHbAS1	iHbAS2	iHbAS3	niHbAS1	niHbAS2	niHbAS3	C: Taxonomy	N: Peptides	N: Razor + unique peptides	N: MS/MS count	N: ANOVA p value	N: ANOVA p value_	T: Protein names	T: Gene names	T: Protein IDs	T: Majority protein IDs
	18.9427	20.5097	21.116	26.6708	24.772	26.1478	21.0033	21.0398	21.8661	27.634	26.5071	26.0527	Homo sapiens	5	5	62	0.000110919	3.40686e-05	Peptidyl-prolyl cis-trans isomerase FKBP3	FKBP3	Q00688	Q00688
	22.9417	23.0206	23.0712	25.193	24.2819	25.2187	21.8672	22.8177	22.6855	24.5372	24.4944	24.3559	Homo sapiens	2	2	19	0.000433486	0.000124557	Charged multivesicular body protein 1b	CHMP1B	Q7LBR1	Q7LBR1
	28.2601	28.3564	28.0493	30.2522	30.512	29.8787	26.6046	27.6044	28.1241	30.3058	29.7267	29.6804	Homo sapiens	21	21	610	0.000586902	0.000199734	Arginase-1	ARG1	P05089	P05089
	28.0306	28.4451	28.6872	29.4769	29.5315	29.1828	27.3194	27.8316	27.8896	29.2566	29.0478	28.8281	Homo sapiens	11	11	405	0.000480432	0.000244958	Fructosamine-3-kinase	FN3K	Q9H479	Q9H479
	18.5965	19.2609	21.6224	24.1067	23.7707	23.8195	18.8993	19.5088	18.4034	23.0647	23.0454	22.6792	Homo sapiens	2	2	10	0.000796977	0.000254595	Ribosome maturation protein SBDS	SBDS	Q9Y3A5	Q9Y3A5
	22.5229	23.2585	20.957	23.8893	22.105	21.9348	26.953	26.7673	26.7257	26.0399	26.816	25.6331	Homo sapiens	8	8	66	0.000709423	0.000286124	Lysophospholipid acyltransferase 5	LPCAT3	Q6P1A2	Q6P1A2
	25.3183	24.1982	25.8645	27.7203	27.1656	27.6229	24.0067	25.2675	24.7547	28.0626	27.5645	27.3594	Homo sapiens	12	12	248	0.000971638	0.000333792	Polypyrimidine tract-binding protein 1	PTBP1	P26599;O95758	P26599
	23.0206	24.9047	23.6881	22.5414	25.1788	24.0077	18.5698	20.3229	19.5016	19.6134	18.5749	19.7743	Homo sapiens	1	1	67	0.00112732	0.000377406	Atypical chemokine receptor 1	ACKR1	Q16570	Q16570
	19.2022	20.6633	22.0235	23.7243	22.6597	23.1706	18.2717	19.4064	18.7916	23.7637	22.7896	22.8658	Homo sapiens	5	5	18	0.00170914	0.000577378	Heterogeneous nuclear ribonucleoprotein A3	HNRNPA3	P51991	P51991
	22.5176	23.0204	23.4386	24.0178	23.9815	23.8728	23.67	23.6601	22.9301	24.9031	24.497	24.7637	Homo sapiens	7	7	50	0.00562031	0.0011655	Ubiquitin-conjugating enzyme E2 L3	UBE2L3	P68036	P68036
	23.3634	23.5051	24.6631	25.3877	25.009	25.7833	22.9913	23.5814	23.5457	24.9371	25.3259	25.2539	Homo sapiens	7	7	51	0.00401927	0.00133921	IST1 homolog	IST1	P53990	P53990
	30.3647	30.0351	29.5613	29.9191	29.7415	29.9185	28.8291	29.2483	28.9457	28.739	29.139	28.5516	Homo sapiens	22	22	622	0.00484649	0.00164819	Basal cell adhesion molecule	BCAM	P50895	P50895
	24.7552	24.6667	26.2552	23.0389	22.2595	22.8419	23.7836	24.5913	24.5672	23.1571	22.5821	23.342	Homo sapiens	4	4	26	0.00453205	0.00232199	BolA-like protein 2	BOLA2	Q9H3K6	Q9H3K6
	24.4673	24.5702	26.2577	22.5754	21.797	22.2515	24.0656	23.8809	24.1528	23.8791	22.8333	22.9962	Homo sapiens	13	13	66	0.00551865	0.00249141	Triosephosphate isomerase	TPI1	P60174	P60174
	26.1521	26.2378	27.8451	23.7297	23.2791	24.3858	23.9695	25.1146	25.6082	23.9789	23.677	23.8446	Homo sapiens	12	12	101	0.00694586	0.0026526	Chloride intracellular channel protein 1	CLIC1	O00299	O00299
	24.5212	25.6145	28.3048	20.3541	19.6499	18.7481	21.3796	24.0163	24.7772	21.5769	22.2865	21.7003	Homo sapiens	10	10	63	0.00612798	0.00266913	Carbonic anhydrase 3	CA3	P07451	P07451
	21.8005	22.263	23.8936	19.5109	19.2895	19.2883	20.8016	22.1236	21.7133	20.2488	20.9303	21.3155	Homo sapiens	3	3	5	0.00451944	0.00281527	Suppressor of G2 allele of SKP1 homolog	SUGT1	Q9Y2Z0	Q9Y2Z0
	22.4434	19.4947	22.3209	24.769	24.2239	23.6557	19.4129	20.1969	20.9276	23.1998	23.3655	23.3685	Homo sapiens	4	4	10	0.0082274	0.00342568	Interferon-induced protein with tetratricopeptide repeats 5	IFIT5	Q13325	Q13325
	23.1708	23.9995	26.3534	18.4466	18.9199	21.4764	24.3563	24.1956	24.7589	22.6398	21.5724	22.7914	Homo sapiens	5	5	25	0.00676756	0.00347965	Nuclear transport factor 2	NUTF2	P61970	P61970
	23.0226	23.1203	23.504	25.1645	24.3487	24.5857	21.7623	22.9309	23.5527	24.4134	24.8345	24.7787	Homo sapiens	5	5	29	0.00984895	0.00348768	Charged multivesicular body protein 2a	CHMP2A	O43633	O43633
	31.1521	31.7244	32.0393	30.0506	30.7287	30.9115	31.5276	31.1853	31.2276	29.7048	29.9199	30.4825	Homo sapiens	24	23	1210	0.00340721	0.00386256	Heat shock cognate 71 kDa protein	HSPA8	P11142;P54652	P11142
	19.7954	19.5891	22.227	23.9862	23.9439	22.7467	23.858	23.8805	23.3752	24.1249	23.7485	23.3535	Homo sapiens	2	2	3	0.00766039	0.004086	Protein lin-7 homolog C;Protein lin-7 homolog A	LIN7C;LIN7A	Q9NUP9;O14910	Q9NUP9;O14910
	23.1308	23.2998	22.0341	22.9976	23.5463	23.0329	18.8593	19.4811	18.4467	22.9671	20.5228	19.1367	Homo sapiens	2	2	4	0.00141442	0.0042862	ADP-ribosyl cyclase/cyclic ADP-ribose hydrolase 1	CD38	P28907	P28907
	28.4135	28.9266	30.3765	25.6229	25.7629	26.2157	26.6335	28.5732	28.7198	26.2826	26.981	26.8367	Homo sapiens	14	14	275	0.00952905	0.00444369	Peroxiredoxin-6	PRDX6	P30041	P30041
	25.9037	26.1391	27.9609	22.9071	23.3858	24.2755	25.2055	25.8577	25.5652	24.8414	24.9666	23.919	Homo sapiens	7	7	51	0.00693692	0.00452069	Lactoylglutathione lyase	GLO1	Q04760	Q04760
	25.9997	25.5684	27.3125	22.0769	21.5672	23.8388	24.1939	25.0739	25.8667	23.1361	22.9351	24.2936	Homo sapiens	8	8	58	0.00555502	0.00474626	Protein deglycase DJ-1	PARK7	Q99497	Q99497
	21.7259	23.1666	23.8166	21.4453	19.9258	21.5356	19.868	19.4778	19.864	18.9592	18.0892	20.4106	Homo sapiens	3	3	8	0.00226414	0.00478694	UPF0687 protein C20orf27	C20orf27	Q9GZN8	Q9GZN8
	23.6006	22.8785	20.9543	19.6487	19.8437	20.0662	23.2004	22.3986	22.2407	20.0933	19.5516	20.919	Homo sapiens	2	2	17	0.00575867	0.00482434	Acylphosphatase-1	PF11_0121;ACYP1	C6S3F0;P07311	C6S3F0;P07311
	22.9692	23.6361	24.1981	24.6269	23.1711	23.8329	21.8075	22.3024	22.287	24.3717	23.8648	24.0822	Homo sapiens	7	7	30	0.0143461	0.00607348	Mitogen-activated protein kinase 1	MAPK1	P28482;P27361;P31152;Q16659	P28482
	26.6949	26.7702	27.9101	28.6934	27.9572	28.6252	25.8221	26.9115	26.9202	28.7918	28.1591	28.0511	Homo sapiens	26	26	389	0.0123553	0.00702755	Dynamin-2	DNM2	P50570;Q05193	P50570
	25.3552	24.6193	26.0058	26.6228	25.2074	26.5051	23.3225	24.0344	23.651	25.5728	24.7057	25.6533	Homo sapiens	14	14	72	0.012701	0.00735425	Tyrosine--tRNA ligase, cytoplasmic;Tyrosine--tRNA ligase, cytoplasmic, N-terminally processed	YARS	P54577	P54577
	26.1124	25.5928	26.6614	24.1855	22.6681	23.9599	23.1	23.4681	24.7984	22.7887	22.5971	24.214	Homo sapiens	5	5	41	0.0044124	0.00790437	Heme-binding protein 1	HEBP1	Q9NRV9	Q9NRV9
	26.4411	26.4109	27.3404	24.7429	25.0492	24.5067	25.3891	25.2371	26.4208	25.2725	24.4104	25.5064	Homo sapiens	8	8	80	0.00935994	0.00793683	Glutathione S-transferase omega-1	GSTO1	P78417	P78417
	19.5081	19.9834	21.0501	24.1004	21.3831	21.6175	19.2903	19.5148	19.207	22.3436	21.5858	21.9359	Homo sapiens	3	3	6	0.0181681	0.00823689	Synaptobrevin homolog YKT6	YKT6	O15498	O15498
	24.2534	24.2057	24.4747	24.4718	24.2498	24.714	24.0499	24.227	24.1363	24.6132	24.7805	25.0084	Homo sapiens	7	7	66	0.0295944	0.00903341	Rab GDP dissociation inhibitor beta	GDI2	P50395;P31150	P50395
	23.1627	22.9069	23.0699	23.5767	23.7391	23.675	23.0721	23.5293	22.8829	23.9546	24.0331	23.4502	Homo sapiens	5	4	68	0.00333522	0.0117148	DnaJ homolog subfamily B member 4	DNAJB4	Q9UDY4	Q9UDY4
	22.938	22.7854	24.334	24.5361	24.1723	24.4312	19.273	22.3978	22.0996	24.8246	24.2804	24.4439	Homo sapiens	6	6	51	0.025245	0.01195	Heterogeneous nuclear ribonucleoprotein A1;Heterogeneous nuclear ribonucleoprotein A1, N-terminally processed;Heterogeneous nuclear ribonucleoprotein A1-like 2	HNRNPA1;HNRNPA1L2	P09651;Q32P51	P09651;Q32P51
	19.7683	19.4781	26.0198	17.9524	19.1288	21.3899	27.8649	25.5046	27.0395	27.6593	24.8174	25.135	Homo sapiens	10	1	18	0.0233262	0.0129252	Hemoglobin subunit gamma-2	HBG2	P69892	P69892
	27.2731	26.5495	26.4243	27.8189	27.2469	27.4068	26.2782	26.6272	26.7292	27.5983	27.311	27.2461	Homo sapiens	8	8	150	0.0233456	0.0140744	Transforming protein RhoA;Rho-related GTP-binding protein RhoC	RHOA;RHOC	P61586;P08134;P62745	P61586;P08134
	22.8562	24.7506	21.1932	23.4772	25.0824	21.9958	26.7201	26.2202	25.2756	27.3746	26.8529	26.1608	Homo sapiens	39	29	164	0.0254615	0.0145512	Myosin-10	MYH10	P35580;REV__Q8IYT3	P35580
	20.4912	22.9205	20.1188	24.0345	22.863	23.4837	21.3544	19.1788	21.2939	23.3975	23.2197	23.5151	Homo sapiens	3	3	8	0.0383772	0.0174581	Coiled-coil domain-containing protein 124	CCDC124	Q96CT7	Q96CT7
	18.9317	21.2748	20.709	22.1383	21.68	22.1822	20.0447	19.9479	18.2325	22.1695	21.4377	21.3697	Homo sapiens	1	1	9	0.0297634	0.0175438	Zinc finger CCCH-type antiviral protein 1-like	ZC3HAV1L	Q96H79	Q96H79
	28.6285	28.5697	30.8895	26.9952	25.0194	26.2382	26.8607	28.1657	28.6121	27.5702	26.8135	26.6469	Homo sapiens	10	10	214	0.0327437	0.0182074	Peptidyl-prolyl cis-trans isomerase A;Peptidyl-prolyl cis-trans isomerase A, N-terminally processed	PPIA	P62937;Q9Y536;F5H284;A2BFH1	P62937
	27.3567	26.9499	27.445	27.3477	27.371	27.0394	27.1027	26.9214	26.4905	28.479	27.6837	27.6721	Homo sapiens	14	14	155	0.0233807	0.0186013	LanC-like protein 1	LANCL1	O43813	O43813
	19.193	19.8696	17.8609	18.0959	20.1723	19.7371	20.644	21.2071	21.905	21.267	20.6168	21.6446	Homo sapiens	2	2	13	0.043378	0.0198673	Ras-related protein R-Ras2	RRAS2	P62070	P62070
	24.3133	24.567	25.8268	23.9611	22.5175	23.3238	23.0922	23.5243	23.6151	22.2815	23.4967	22.8196	Homo sapiens	5	5	23	0.0435362	0.0205094	BRO1 domain-containing protein BROX	BROX	Q5VW32	Q5VW32
	22.2158	22.3234	22.8729	19.0295	20.1488	20.331	20.9596	21.8026	22.4184	18.251	18.7434	21.5262	Homo sapiens	3	3	13	0.000509793	0.0207396	Thimet oligopeptidase	THOP1	P52888	P52888
	23.0382	20.9893	22.704	24.8449	23.931	24.5503	20.8819	23.2028	22.9608	24.8416	24.611	23.9903	Homo sapiens	9	9	16	0.0315219	0.0210957	Cytoskeleton-associated protein 5	CKAP5	Q14008	Q14008
	18.3791	19.311	20.2728	23.2325	20.6047	20.0585	19.2408	19.3245	18.3917	21.5787	21.5197	22.1164	Homo sapiens	1	1	18	0.0584622	0.0236106	Barrier-to-autointegration factor;Barrier-to-autointegration factor, N-terminally processed	BANF1	O75531	O75531
	23.9515	22.4023	23.1573	21.6892	21.0118	18.6027	23.1962	23.7144	23.7645	18.9988	20.3231	22.2781	Homo sapiens	1	1	9	0.00807778	0.0236284	Superoxide dismutase [Cu-Zn]	SOD1	P00441	P00441
	23.6118	23.3311	22.8681	23.3222	23.5386	24.4688	24.9922	24.7231	24.422	24.8104	24.5049	23.7664	Homo sapiens	8	8	18	0.0125208	0.0238235	Hypoxia up-regulated protein 1	HYOU1	Q9Y4L1	Q9Y4L1
	23.6482	23.6608	26.5387	20.3054	18.5504	21.2841	19.1281	20.1183	22.3755	20.2611	22.1687	18.9321	Homo sapiens	5	5	19	0.0318056	0.0244505	Alpha/beta hydrolase domain-containing protein 14B	ABHD14B	Q96IU4	Q96IU4
	24.2522	21.3029	21.7177	25.409	24.0893	24.492	22.6221	23.0172	23.623	24.9571	24.8937	24.7151	Homo sapiens	17	7	51	0.0533831	0.0278351	Radixin	RDX	P35241	P35241
	20.3479	21.1809	22.2184	18.8902	20.1182	20.0049	20.787	21.7345	21.5368	21.8091	21.1536	21.5157	Homo sapiens	2	2	1	0.0523397	0.0284862	Proteasome activator complex subunit 4	PSME4	Q14997	Q14997
	19.1957	18.7808	21.4764	23.0926	21.4031	22.429	19.8453	20.9653	20.7419	21.9459	21.7945	21.9506	Homo sapiens	4	4	5	0.0535925	0.0289994	ATP-binding cassette sub-family E member 1	ABCE1	P61221	P61221
	26.3454	26.7997	28.2552	24.9894	25.1557	25.7871	25.7437	26.3953	25.8969	26.1318	25.7731	25.4344	Homo sapiens	13	13	116	0.0455397	0.0292454	Platelet-activating factor acetylhydrolase IB subunit gamma	PAFAH1B3	Q15102	Q15102
	27.1944	27.54	27.8639	24.9053	25.8795	25.821	25.8481	27.4994	27.6547	25.8372	26.6798	26.8895	Homo sapiens	7	7	150	0.0378159	0.0297885	Hemoglobin subunit theta-1	HBQ1	P09105	P09105
	28.0062	27.8998	29.2503	26.7229	26.589	27.3248	28.8342	28.717	27.7743	28.2121	27.6838	27.3081	Homo sapiens	23	23	367	0.038491	0.0298133	Selenium-binding protein 1	SELENBP1	Q13228	Q13228
	19.7507	21.4076	21.0821	21.7648	22.2622	22.3286	22.3558	21.8029	21.8581	22.5211	22.0685	21.767	Homo sapiens	3	3	2	0.0388859	0.032547	MICAL-like protein 2	MICALL2	Q8IY33	Q8IY33
	27.5041	25.282	29.5583	19.5869	19.4402	21.0911	18.9655	24.9909	25.9299	19.1055	23.4058	22.7064	Homo sapiens	10	10	147	0.0487187	0.033426	S-formylglutathione hydrolase	ESD	P10768	P10768
	31.3077	31.0496	32.6745	28.9927	28.097	29.8634	31.75	30.6499	32.5826	31.3053	29.1911	31.3996	Homo sapiens	16	16	600	0.0398617	0.034321	Carbonic anhydrase 1	CA1	P00915	P00915
	23.1164	23.1941	26.1335	20.2561	19.9239	18.6164	19.1647	22.9742	22.9725	19.7318	21.833	20.3912	Homo sapiens	6	6	20	0.0605004	0.0356819	UPF0587 protein C1orf123	C1orf123	Q9NWV4	Q9NWV4
	26.602	25.6783	24.8798	28.692	26.6347	27.4281	24.9405	26.4273	25.8243	26.8431	27.4482	27.4673	Homo sapiens	19	19	163	0.0676523	0.036169	Ezrin	EZR	P15311	P15311
	29.0659	29.0188	27.6486	28.9322	29.2195	28.9061	29.8603	29.1601	29.2705	31.0336	29.601	30.1727	Homo sapiens	70	70	1331	0.082412	0.0367222	Myosin-9	MYH9	P35579;REV__Q9UKV3	P35579
	20.9997	21.0108	22.0526	19.5715	20.7426	17.9973	20.2558	21.0118	20.5999	19.6479	19.1282	19.1619	Homo sapiens	2	2	4	0.0757982	0.0370356	Puromycin-sensitive aminopeptidase;Puromycin-sensitive aminopeptidase-like protein	NPEPPS;NPEPPSL1	P55786;A6NEC2	P55786;A6NEC2
	28.1564	28.1451	29.7751	26.2364	25.9176	27.6978	27.0145	27.7137	27.3873	27.0795	26.5089	27.4166	Homo sapiens	9	9	201	0.0473827	0.0371176	Eukaryotic translation initiation factor 5A-1;Eukaryotic translation initiation factor 5A-1-like	EIF5A;EIF5AL1	P63241;Q6IS14;Q9GZV4	P63241;Q6IS14
	28.5224	28.423	28.3689	28.418	28.5951	28.7075	27.0336	28.2318	27.5999	27.9874	28.5294	28.1458	Homo sapiens	29	29	568	0.0583215	0.0381031	AP-2 complex subunit alpha-1	AP2A1	O95782	O95782
	25.7106	25.0854	26.9004	24.2558	23.432	24.7091	24.996	25.1983	25.3044	24.9983	24.0411	24.7297	Homo sapiens	12	12	47	0.0598051	0.038666	4-trimethylaminobutyraldehyde dehydrogenase	ALDH9A1	P49189	P49189
	23.53	22.6552	22.8978	23.4155	23.7675	23.5442	23.4056	23.3679	23.4095	23.6699	23.6726	23.9621	Homo sapiens	3	3	55	0.0907978	0.0392549	Sorting nexin-22	SNX22	Q96L94	Q96L94
	26.8561	26.5839	25.593	27.4034	27.4177	26.9717	26.7397	26.4674	26.3433	27.413	27.2366	26.9827	Homo sapiens	10	10	140	0.0506048	0.039611	Leucine-rich repeat-containing protein 57	LRRC57	Q8N9N7	Q8N9N7
	24.4538	25	23.9374	24.2584	24.8403	25.0415	26.2285	25.6628	25.1469	25.7309	25.275	25.0494	Homo sapiens	4	4	14	0.0493855	0.0419634	Small integral membrane protein 1	SMIM1	B2RUZ4	B2RUZ4
	26.7741	25.6266	24.7546	26.8889	26.0384	25.722	24.0763	24.4521	24.8352	25.4186	25.1581	25.206	Homo sapiens	6	6	75	0.0676856	0.0433027	Galectin-9	LGALS9	O00182;Q6DKI2;Q3B8N2	O00182
	28.0236	28.4661	27.4594	27.6836	28.0546	27.9351	28.826	28.5054	28.8552	28.8976	28.4047	28.2079	Homo sapiens	28	27	375	0.0402958	0.0434633	Endoplasmin	HSP90B1	P14625;Q58FF3	P14625
	27.0766	27.741	26.7708	27.2598	26.6601	26.5288	28.5037	27.6642	27.5989	28.4426	27.592	27.7424	Homo sapiens	11	11	227	0.066496	0.0449117	Endoplasmic reticulum resident protein 44	ERP44	Q9BS26	Q9BS26
	22.5041	22.5889	23.7646	25.9251	23.0434	23.1386	22.6124	22.8355	22.7836	25.3239	25.333	24.6544	Homo sapiens	6	6	27	0.0716549	0.0449986	Ubiquitin-conjugating enzyme E2 N;Putative ubiquitin-conjugating enzyme E2 N-like	UBE2N;UBE2NL	P61088;Q5JXB2;Q8I3J4	P61088;Q5JXB2
	28.141	27.4582	29.8597	25.9087	25.5138	26.5673	27.9259	26.9011	26.7798	27.5384	26.0631	25.2478	Homo sapiens	8	8	190	0.0576429	0.0454716	Low molecular weight phosphotyrosine protein phosphatase	ACP1	P24666	P24666
	19.1985	19.7821	19.3015	21.8268	22.517	22.3868	18.3135	22.3803	22.1952	21.9414	23.401	22.6567	Homo sapiens	3	3	4	0.0864421	0.045829	Quinone oxidoreductase PIG3	TP53I3	Q53FA7	Q53FA7
	22.8102	20.0808	21.6583	24.756	23.0366	24.1567	19.1407	22.0696	23.2606	24.6688	24.0857	24.6992	Homo sapiens	3	3	31	0.0986946	0.0469206	Peptidyl-prolyl cis-trans isomerase NIMA-interacting 4	PIN4	Q9Y237	Q9Y237
	24.4348	25.1682	26.9388	22.6083	19.8731	21.139	20.7343	24.6329	24.7511	22.3624	23.4493	22.7876	Homo sapiens	13	13	42	0.0726263	0.0469534	Glucose 1,6-bisphosphate synthase	PGM2L1	Q6PCE3	Q6PCE3
	24.4348	24.3405	26.0317	21.9226	18.5752	19.939	20.9491	23.6455	24.3351	17.2664	22.2231	21.9746	Homo sapiens	4	4	24	0.0495242	0.0482157	Myotrophin	MTPN	P58546	P58546
	22.0231	21.768	22.5047	21.0956	19.6958	21.0377	20.8423	21.8602	21.2816	21.0932	21.5243	21.4297	Homo sapiens	3	3	5	0.0732864	0.0487942	Exportin-4	XPO4	Q9C0E2	Q9C0E2
	24.4614	24.1416	26.0278	25.7973	25.6142	26.167	19.3219	22.5933	24.8881	26.0423	26.0898	26.0404	Homo sapiens	9	9	125	0.0853479	0.0494341	RNA 3-terminal phosphate cyclase	RTCA	O00442	O00442
	25.5992	26.6168	28.6447	24.3876	20.7742	22.4206	21.7986	25.7773	25.1234	23.5143	24.2986	23.1264	Homo sapiens	9	9	41	0.0807494	0.0516376	Sorcin	SRI	P30626	P30626
	27.6275	27.3783	29.1798	26.5262	26.5511	26.9779	26.1846	26.4086	26.8896	27.3875	27.1256	26.2839	Homo sapiens	11	11	228	0.0475353	0.0518933	Hydroxyacylglutathione hydrolase, mitochondrial	HAGH	Q16775	Q16775
	21.5894	21.3757	23.0325	20.6585	20.4175	19.4872	21.218	20.3726	21.1464	21.1763	19.43	19.248	Homo sapiens	2	2	3	0.0961226	0.0522595	Carboxymethylenebutenolidase homolog	CMBL	Q96DG6	Q96DG6
	22.8914	21.807	21.9892	23.1363	22.8202	22.9153	20.9457	21.9066	21.9855	21.9109	22.8347	22.7675	Homo sapiens	3	3	24	0.078059	0.0537909	Serine/threonine-protein phosphatase 5	PPP5C	P53041	P53041
	22.6558	23.5113	23.9226	26.5492	23.4372	23.7261	18.7458	21.6248	23.3555	25.4474	24.845	24.9111	Homo sapiens	9	9	40	0.0942851	0.0545828	Annexin A7	ANXA7	P20073	P20073
	25.7423	25.281	27.1577	25.2094	23.8888	25.0468	24.0924	24.9327	24.4935	24.629	24.6766	24.3337	Homo sapiens	8	8	66	0.0907052	0.0546584	Prostaglandin E synthase 3	PTGES3	Q15185	Q15185
	28.6855	27.8988	27.7117	28.6623	28.9148	28.9945	28.5321	28.478	28.3472	28.5504	28.7919	28.6162	Homo sapiens	30	30	629	0.0833236	0.0550742	AP-2 complex subunit beta	AP2B1	P63010	P63010
	26.1837	25.9764	24.624	25.8824	26.4937	26.0948	26.9836	26.5054	26.3635	27.4622	27.0389	26.5204	Homo sapiens	8	8	161	0.0481752	0.055175	Myosin regulatory light chain 12A;Myosin regulatory light chain 12B;Myosin regulatory light polypeptide 9	MYL12A;MYL12B;MYL9	P19105;O14950;P24844	P19105;O14950;P24844
	25.3639	26.5051	24.1759	23.5882	20.4683	20.0114	25.551	25.3768	26.7889	21.0497	23.8329	26.4244	Homo sapiens	12	12	63	0.0205118	0.0567285	Tubulin beta-4B chain;Tubulin beta-4A chain	TUBB4B;TUBB4A	P68371;P04350;Q3ZCM7	P68371;P04350
	26.8534	27.5801	27.7932	26.483	27.136	27.153	27.2035	27.3478	27.129	26.464	26.6129	26.6792	Homo sapiens	8	1	68	0.104288	0.0586995	Heat shock 70 kDa protein 6;Putative heat shock 70 kDa protein 7	HSPA6;HSPA7	P17066;P48741	P17066;P48741
	21.5255	22.1256	20.2006	23.5248	22.6381	22.9984	19.4756	22.2854	21.2245	23.0195	22.9551	22.2349	Homo sapiens	4	4	31	0.0735018	0.0593594	Phosphatidylinositol-binding clathrin assembly protein	PICALM	Q13492;O60641	Q13492
	24.7789	23.6828	23.0832	25.1958	24.6686	24.5623	23.1463	23.3158	23.8036	24.4301	23.8298	23.9339	Homo sapiens	10	10	62	0.0850972	0.059406	Vasodilator-stimulated phosphoprotein	VASP	P50552	P50552
	21.4934	20.608	25.1214	21.0945	19.7944	19.711	19.6614	18.9952	20.9527	18.0014	17.8229	19.6877	Homo sapiens	3	3	6	0.0585612	0.0598437	Putative peptidyl-tRNA hydrolase PTRHD1	PTRHD1	Q6GMV3	Q6GMV3
	23.0743	19.7497	22.8049	23.7661	23.3588	23.2151	23.7133	24.1719	23.3089	24.5961	25.4822	23.9098	Homo sapiens	13	13	36	0.0657104	0.0600996	Unconventional myosin-XVIIIa	MYO18A	Q92614	Q92614
	23.2368	21.6394	24.7925	20.2927	19.7946	18.5621	17.2102	20.7727	21.592	21.4444	20.5562	20.944	Homo sapiens	2	2	11	0.0892376	0.0604952	14 kDa phosphohistidine phosphatase	PHPT1	Q9NRX4	Q9NRX4
	25.1768	25.5405	27.5713	21.6322	22.1329	24.3508	22.5768	25.5126	25.286	23.0772	23.3109	24.233	Homo sapiens	11	11	87	0.075086	0.0608068	Transport and Golgi organization protein 2 homolog	TANGO2	Q6ICL3	Q6ICL3
	28.1073	28.2287	30.3044	26.5046	25.3526	27.1909	24.78	27.6578	27.4579	25.7283	26.2523	26.5579	Homo sapiens	13	13	271	0.087097	0.0615096	Cofilin-1	CFL1	P23528;Q9Y281	P23528
	23.9339	24.9911	27.4892	19.5427	20.6682	23.8066	22.5767	24.7381	24.5098	23.4259	23.2691	23.4581	Homo sapiens	14	14	56	0.0937287	0.0640612	WD repeat-containing protein 1	WDR1	O75083	O75083
	22.7387	22.2099	21.5271	22.9073	22.6391	22.6068	22.3907	22.9932	22.9518	22.8063	23.6495	23.3832	Homo sapiens	3	3	46	0.147354	0.0642528	E3 ubiquitin-protein ligase KCMF1	KCMF1	Q9P0J7	Q9P0J7
	20.7142	18.7914	20.7331	22.2642	21.637	21.5034	19.4488	19.1453	21.474	22.93	21.3427	21.6141	Homo sapiens	2	2	4	0.0957743	0.0651793	Presenilin-1;Presenilin-1 NTF subunit;Presenilin-1 CTF subunit;Presenilin-1 CTF12;Presenilin-2;Presenilin-2 NTF subunit;Presenilin-2 CTF subunit	PSEN1;PSEN2	P49768;P49810	P49768;P49810
	26.4062	26.4036	25.2994	26.7275	26.7775	26.1579	27.2083	26.7427	26.8375	27.6797	26.987	26.8048	Homo sapiens	9	9	116	0.0648919	0.0654617	Myosin light chain 4	MYL4	P12829;P08590	P12829
	21.8424	20.4962	21.8596	24.2131	21.0224	22.5634	20.4118	19.3264	21.5152	19.4243	20.1466	20.3181	Homo sapiens	2	2	19	0.100003	0.0663439	Protein DPCD	DPCD	Q9BVM2	Q9BVM2
	23.8147	24.4871	26.085	21.6606	21.3776	24.166	24.4168	26.3614	25.7134	23.339	25.5817	25.0638	Homo sapiens	13	13	90	0.0975904	0.0669805	Tubulin--tyrosine ligase-like protein 12	TTLL12	Q14166	Q14166
	25.378	25.2761	24.4209	25.5778	25.1446	25.7137	24.4218	24.9627	24.717	25.3981	25.573	25.3197	Homo sapiens	10	8	58	0.0957617	0.0673122	F-actin-capping protein subunit alpha-2	CAPZA2	P47755	P47755
	22.047	22.2134	21.8098	20.8469	21.9035	21.3728	19.8981	20.9539	21.1688	19.8177	19.1488	21.5	Homo sapiens	3	3	7	0.00477944	0.0676488	Cytoplasmic aconitate hydratase	ACO1	P21399	P21399
	28.2262	28.7751	30.8535	26.7539	26.6466	27.6088	24.9101	27.5371	27.7332	26.3737	27.425	27.1029	Homo sapiens	22	22	274	0.103839	0.0707785	Phosphoglycerate kinase 1	PGK1	P00558;P07205	P00558
	29.4258	29.312	31.5072	27.3401	27.3278	28.7878	29.6411	28.3547	29.1987	29.0558	27.1142	28.2166	Homo sapiens	18	18	331	0.109154	0.0710462	Carbonic anhydrase 2	CA2	P00918	P00918
	22.4735	23.4474	23.2353	22.5652	21.4125	21.3258	20.0354	22.1927	21.3128	22.0637	21.8557	22.8085	Homo sapiens	5	5	13	0.0861582	0.0711375	Ketosamine-3-kinase	FN3KRP	Q9HA64	Q9HA64
	21.3477	22.4104	26.2885	21.5675	20.4998	19.0028	19.4447	22.8437	22.4878	18.858	18.9876	19.1342	Homo sapiens	11	11	27	0.132432	0.0717002	Transketolase	TKT	P29401	P29401
	23.0843	23.9142	26.5861	17.7042	21.8432	22.1015	19.4874	23.4184	22.7746	20.5095	20.2004	19.2223	Homo sapiens	10	10	28	0.134945	0.0721564	Inorganic pyrophosphatase	PPA1	Q15181	Q15181
	21.9459	21.3171	20.8858	22.4884	21.6215	21.8112	21.0404	20.5082	21.2052	21.8664	21.7002	21.3403	Homo sapiens	7	7	23	0.0784544	0.0736191	Zinc finger CCCH-type antiviral protein 1	ZC3HAV1	Q7Z2W4	Q7Z2W4
	22.4382	22.6813	20.9444	21.0533	19.7471	21.167	22.0804	22.6467	22.1167	22.2846	21.4898	21.4586	Homo sapiens	1	1	29	0.0995044	0.0760478	Stromal cell-derived factor 2-like protein 1	SDF2L1	Q9HCN8	Q9HCN8
	21.1665	21.0278	22.3027	20.3814	20.6961	20.8415	19.8215	20.6007	20.8682	20.4171	20.4958	20.6875	Homo sapiens	2	2	7	0.102678	0.0762123	DnaJ homolog subfamily A member 2	DNAJA2	O60884	O60884
	26.0511	25.6981	26.2619	26.72	27.1331	26.7901	24.5677	27.0911	26.3368	26.9706	28.3108	27.6278	Homo sapiens	9	8	183	0.160423	0.0781496	Nucleosome assembly protein 1-like 1	NAP1L1	P55209	P55209
	22.1559	20.5209	21.4099	21.957	22.6115	22.4846	20.0133	18.757	21.2822	21.8774	20.2108	21.9075	Homo sapiens	2	2	22	0.0959364	0.0783181	Sialic acid synthase	NANS	Q9NR45	Q9NR45
	26.0961	26.4961	26.8029	25.4148	25.8998	25.9053	26.1691	26.0271	26.3766	25.8249	25.2954	26.2019	Homo sapiens	9	9	166	0.034936	0.0792642	Calpain small subunit 1	CAPNS1	P04632;Q96L46	P04632
	23.9392	23.8157	25.8202	21.9676	20.7089	23.2768	21.8673	23.544	22.7739	17.3031	19.9867	23.1144	Homo sapiens	8	8	28	0.0081078	0.0793351	UMP-CMP kinase	CMPK1	P30085	P30085
	24.6963	24.918	24.6173	24.4268	24.5968	24.7097	23.4075	24.2028	24.3912	24.0144	24.2928	24.581	Homo sapiens	10	10	89	0.072531	0.0825062	Oxysterol-binding protein 2	OSBP2	Q969R2	Q969R2
	21.8436	24.3032	27.1327	18.5372	18.5879	20.7888	18.3681	22.8704	21.6849	19.3565	22.4408	22.2653	Homo sapiens	4	4	21	0.107822	0.0837071	Histidine triad nucleotide-binding protein 1	HINT1	P49773	P49773
	21.499	22.4873	23.3032	25.762	23.6698	24.5983	19.7596	23.1128	23.7313	23.6886	25.4456	25.2812	Homo sapiens	15	15	81	0.156485	0.084302	Cullin-3	CUL3	Q13618	Q13618
	29.6751	29.2019	29.3706	29.3025	28.9929	29.6334	29.34	29.0437	29.5216	29.0283	28.6047	28.839	Homo sapiens	6	6	186	0.186805	0.0844859	Urea transporter 1	SLC14A1	Q13336	Q13336
	28.0911	28.0907	30.2577	25.9477	25.7231	27.9825	26.2647	27.3605	28.2789	26.1247	26.2941	27.1306	Homo sapiens	12	12	292	0.0995833	0.087237	Adenylate kinase isoenzyme 1	AK1	P00568;Q9Y6K8	P00568
	22.9771	22.9961	22.7131	24.3498	24.3991	24.6546	19.2295	23.0576	23.4069	24.0545	24.6451	24.0068	Homo sapiens	6	6	22	0.127262	0.0873214	Transcription elongation factor A protein 1	TCEA1	P23193;Q15560	P23193
	23.6856	23.9703	25.4418	20.8415	19.9806	23.6057	22.4286	23.2379	24.2151	23.0418	21.8988	22.9427	Homo sapiens	6	6	27	0.119848	0.089177	Ubiquitin thioesterase OTUB1	OTUB1	Q96FW1	Q96FW1
	19.4428	19.6743	19.3734	20.7298	20.2417	19.7231	19.8998	18.7836	19.6245	20.4741	20.0394	19.9501	Homo sapiens	2	2	4	0.111676	0.0910996	Vesicle transport through interaction with t-SNAREs homolog 1B	VTI1B	Q9UEU0	Q9UEU0
	28.2389	28.5806	27.4227	27.9191	28.3189	28.1694	29.9289	28.5348	29.2722	30.007	28.3989	28.9887	Homo sapiens	37	37	646	0.132822	0.0923562	Multidrug resistance-associated protein 4	ABCC4	O15439	O15439
	27.9778	28.312	27.2675	27.6989	28.3069	27.7382	29.5364	28.5648	28.3752	29.3914	28.3168	28.5711	Homo sapiens	28	28	492	0.126626	0.0945141	Neutral alpha-glucosidase AB	GANAB	Q14697	Q14697
	27.2905	26.8541	28.889	24.2022	23.8571	25.722	23.3744	26.4924	27.1192	24.2268	25.7207	26.0009	Homo sapiens	18	18	154	0.115077	0.0974322	Glutamate--cysteine ligase catalytic subunit	GCLC	P48506	P48506
	23.7614	23.4079	22.8478	24.1032	23.9759	24.088	22.0403	23.7692	22.7029	23.2687	24.4916	24.4138	Homo sapiens	4	4	42	0.169599	0.0988102	Adaptin ear-binding coat-associated protein 2	NECAP2	Q9NVZ3	Q9NVZ3
	26.2867	26.4743	25.31	26.7109	26.5672	26.609	25.9291	25.7479	26.191	26.4009	26.5334	26.4952	Homo sapiens	10	10	89	0.150264	0.0991542	F-actin-capping protein subunit alpha-1	CAPZA1	P52907	P52907
	20.1277	21.1239	18.183	19.7071	20.988	20.4378	21.1357	21.6148	21.2007	22.0081	21.4985	21.3295	Homo sapiens	3	3	1	0.140817	0.0997412	Solute carrier family 12 member 6	SLC12A6	Q9UHW9	Q9UHW9
	20.8907	21.304	22.5586	19.9747	18.6418	20.9335	19.071	19.9873	20.7516	21.2792	20.6749	20.9158	Homo sapiens	3	3	9	0.143298	0.100675	Pyridoxal phosphate phosphatase	PDXP	Q96GD0	Q96GD0
	20.1543	19.7759	18.7605	20.9854	20.6794	20.7841	20.8356	19.1139	20.5269	20.9519	20.5669	20.7543	Homo sapiens	2	2	4	0.155259	0.100818	MAGUK p55 subfamily member 7	MPP7	Q5T2T1	Q5T2T1
	21.991	22.0115	22.5945	22.718	21.2854	22.1313	20.5699	21.6495	21.4597	21.991	19.5529	19.5299	Homo sapiens	3	3	14	0.265287	0.101121	MOB kinase activator 1B;MOB kinase activator 1A	MOB1B;MOB1A	Q7L9L4;Q9H8S9	Q7L9L4;Q9H8S9
	22.9262	23.4233	23.192	23.5115	23.3063	23.034	22.8335	22.3139	22.8206	23.3324	22.7348	23.2938	Homo sapiens	2	2	24	0.127862	0.101339	Ubiquitin-fold modifier 1	UFM1	P61960	P61960
	18.8182	20.3753	20.7383	20.1745	20.8499	19.1547	21.1299	21.554	20.7675	21.6608	21.1242	21.097	Homo sapiens	3	3	6	0.147925	0.102296	Neuroblastoma-amplified sequence	NBAS	A2RRP1	A2RRP1
	25.4958	25.1089	26.8127	24.1345	24.092	25.3085	25.5852	24.3116	24.8984	25.0019	22.9326	23.6254	Homo sapiens	8	8	65	0.206731	0.103244	Eukaryotic translation initiation factor 6	EIF6	P56537	P56537
	28.4668	27.9043	28.4736	28.3935	27.9869	28.7307	28.3126	28.459	28.7571	28.7396	28.9286	29.066	Homo sapiens	37	37	528	0.284439	0.103348	GTPase-activating protein and VPS9 domain-containing protein 1	GAPVD1	Q14C86	Q14C86
	23.1029	24.2847	24.826	21.4851	19.2527	21.3277	19.9607	24.1201	23.2385	22.1698	21.3745	23.2341	Homo sapiens	4	4	29	0.1146	0.103754	Uroporphyrinogen-III synthase	UROS	P10746	P10746
	27.0861	26.6708	27.9825	27.9264	27.2959	28.1012	24.5464	26.6464	27.3557	28.3231	27.7897	28.0159	Homo sapiens	21	19	297	0.166252	0.104252	ATP-dependent 6-phosphofructokinase, muscle type	PFKM	P08237	P08237
	23.3069	22.3196	20.6947	21.2747	22.3851	20.648	19.8503	19.5145	20.3556	20.1687	19.3294	21.7093	Homo sapiens	2	2	14	0.048499	0.104635	Ubiquitin-like protein ISG15	ISG15	P05161	P05161
	25.3303	24.9815	26.2069	24.673	23.7997	24.3165	24.9973	24.1155	24.9706	24.9614	23.9607	24.9514	Homo sapiens	9	9	44	0.120008	0.107497	Tubulin-specific chaperone cofactor E-like protein	TBCEL	Q5QJ74	Q5QJ74
	27.9801	27.8705	26.7161	28.2325	28.1815	28.0647	28.1925	28.0527	28.0008	29.0297	28.3879	28.1308	Homo sapiens	7	7	234	0.0862561	0.10782	GTPase KRas;GTPase KRas, N-terminally processed	KRAS	P01116	P01116
	27.3612	27.5287	26.4639	26.8823	27.5808	27.4155	28.6907	27.8724	27.7319	28.3972	27.5745	27.6653	Homo sapiens	29	29	463	0.132177	0.108581	UDP-glucose:glycoprotein glucosyltransferase 1	UGGT1	Q9NYU2;Q9NYU1	Q9NYU2
	21.7348	21.2482	23.0053	19.4517	18.598	20.0827	20.3209	20.0239	18.1734	21.1504	17.5768	20.7	Homo sapiens	4	4	7	0.114465	0.109958	Sorting nexin-15	SNX15	Q9NRS6	Q9NRS6
	21.5393	21.6401	20.8702	22.1827	22.3332	21.2725	21.3996	22.6519	22.2206	22.9991	22.7315	22.0599	Homo sapiens	2	2	15	0.076936	0.110793	Synaptic vesicle membrane protein VAT-1 homolog	VAT1	Q99536	Q99536
	23.36	23.8729	26.1872	23.0506	20.9924	22.736	21.1464	23.1028	23.5683	22.1577	22.3625	21.8372	Homo sapiens	13	13	48	0.176791	0.113006	Bifunctional ATP-dependent dihydroxyacetone kinase/FAD-AMP lyase (cyclizing);ATP-dependent dihydroxyacetone kinase;FAD-AMP lyase (cyclizing)	DAK	Q3LXA3	Q3LXA3
	29.3503	28.8024	30.9276	28.7759	26.4816	27.0182	30.2451	28.8648	29.1423	29.9202	27.6845	28.3085	Homo sapiens	20	20	475	0.151826	0.113196	Ribonuclease inhibitor	RNH1	P13489	P13489
	21.4361	21.0312	23.1888	17.9848	20.7613	21.1144	21.08	21.5548	21.527	22.5236	22.5292	21.7617	Homo sapiens	2	2	7	0.138146	0.113807	Cysteine and histidine-rich domain-containing protein 1	CHORDC1	Q9UHD1	Q9UHD1
	22.8469	23.1521	21.8373	23.2922	23.3113	23.1752	21.9569	23.1098	23.0769	23.8715	23.5681	23.3807	Homo sapiens	5	2	24	0.151884	0.115323	Ras-related protein Ral-B	RALB	P11234	P11234
	24.2607	24.0688	25.6247	23.0804	22.5093	25.1965	22.7358	23.0686	23.3453	23.1142	22.3167	22.9762	Homo sapiens	10	10	29	0.167959	0.116462	Bifunctional coenzyme A synthase;Phosphopantetheine adenylyltransferase;Dephospho-CoA kinase	COASY	Q13057	Q13057
	26.3638	26.4504	27.1938	26.9536	27.4369	27.7578	26.3902	27.1318	27.439	28.1698	27.3803	27.4491	Homo sapiens	13	13	188	0.148675	0.116487	DnaJ homolog subfamily B member 1	DNAJB1	P25685	P25685
	27.0259	26.7799	28.9894	26.2632	25.5451	26.3833	26.4468	26.8137	26.6163	26.8928	26.6009	26.1448	Homo sapiens	10	10	149	0.148947	0.117295	Ubiquitin thioesterase OTU1	YOD1	Q5VVQ6	Q5VVQ6
	19.8836	19.4346	18.8745	19.3851	19.0136	19.0332	18.4648	18.6958	18.7839	19.5269	19.213	18.8216	Homo sapiens	1	1	1	0.0822646	0.118004	Filamin-A	FLNA	P21333	P21333
	24.7453	23.625	23.5467	24.4568	23.4438	24.6767	22.5861	23.2228	23.1799	22.9638	24.016	23.4122	Homo sapiens	14	14	52	0.165738	0.118473	EH domain-binding protein 1-like protein 1	EHBP1L1	Q8N3D4	Q8N3D4
	20.1299	21.6199	20.9207	21.8003	21.719	21.6143	21.6672	21.3728	21.6775	22.6362	22.3414	21.2606	Homo sapiens	3	3	2	0.0246332	0.120217	Coxsackievirus and adenovirus receptor	CXADR	P78310	P78310
	26.5665	27.8033	30.0214	24.2001	23.904	25.4948	23.4785	27.0305	27.7716	24.0497	25.507	26.6368	Homo sapiens	5	5	65	0.117444	0.121845	Protein S100-A4	S100A4	P26447	P26447
	21.2851	21.4573	21.8282	20.8849	19.0539	19.8188	21.5037	21.5268	19.2135	21.9095	21.3981	21.4178	Homo sapiens	2	2	3	0.172587	0.121951	NAD-dependent protein deacetylase sirtuin-2	SIRT2	Q8IXJ6	Q8IXJ6
	21.6098	21.2229	19.5396	28.3389	20.6021	21.7669	19.6408	19.2726	19.846	25.8558	22.7837	23.4	Homo sapiens	4	4	13	0.175239	0.125569	Histone H1.3;Histone H1.4	HIST1H1D;HIST1H1E	P16402;P10412;P22492;Q02539	P16402;P10412
	22.0403	20.1016	24.9587	19.5192	18.2972	19.8737	18.5743	19.9924	21.4262	18.8437	19.2238	20.5187	Homo sapiens	5	5	10	0.13149	0.126378	Leukotriene A-4 hydrolase	LTA4H	P09960	P09960
	19.1035	19.0077	19.2728	18.4667	22.8941	23.2469	21.9388	23.1932	19.1306	22.9043	23.2044	22.5779	Homo sapiens	2	2	3	0.195053	0.12998	Mitochondrial enolase superfamily member 1	ENOSF1	Q7L5Y1	Q7L5Y1
	21.3033	21.0838	19.7716	17.5349	18.7237	20.127	20.68	19.8719	18.9729	19.2654	18.5282	19.6383	Homo sapiens	2	2	1	0.145941	0.130369	Selenoprotein O	SELO	Q9BVL4	Q9BVL4
	26.5629	26.3514	26.2336	26.4633	26.6094	26.8163	25.8387	26.2509	26.4206	26.3831	26.2493	26.5267	Homo sapiens	14	14	189	0.144368	0.131714	TBC1 domain family member 24	TBC1D24	Q9ULP9	Q9ULP9
	25.141	24.8954	27.98	21.0815	19.8813	23.7346	19.6839	24.8832	24.3238	22.2185	24.6636	22.9826	Homo sapiens	18	18	67	0.176997	0.133316	Fascin	FSCN1	Q16658	Q16658
	19.4717	19.948	21.6873	21.9923	18.9867	21.5649	22.522	22.9831	22.8608	20.7784	23.1834	24.9774	Homo sapiens	6	6	4	0.172115	0.133523	Nuclear receptor-binding protein	NRBP1	Q9UHY1	Q9UHY1
	18.8944	23.8032	20.2893	20.9003	19.0522	19.4467	24.5814	23.5168	21.9756	17.2829	19.8374	21.8157	Homo sapiens	2	2	4	0.0751209	0.135246	Transaldolase	TALDO1	P37837	P37837
	23.5232	23.3082	23.1271	22.8774	23.5907	23.8267	22.8484	22.4255	22.5618	23.0921	23.6497	22.5399	Homo sapiens	3	3	30	0.0706428	0.135407	Mitochondrial fission 1 protein	FIS1	Q9Y3D6	Q9Y3D6
	34.3867	35.3084	35.835	33.3031	33.8474	34.308	35.6376	34.627	34.4599	35.0414	33.849	35.0327	Homo sapiens	13	13	3912	0.156101	0.13548	Hemoglobin subunit alpha	HBA1	P69905	P69905
	19.3856	19.1781	18.3204	19.6769	24.4962	19.5001	21.1721	19.7949	20.0966	23.513	21.588	21.9379	Homo sapiens	5	5	11	0.199184	0.136597	Quinone oxidoreductase	CRYZ	Q08257	Q08257
	31.6148	31.9944	32.033	31.2801	31.8557	31.8525	31.2641	31.4468	31.2147	31.6091	31.4824	30.6922	Homo sapiens	25	25	1290	0.0896907	0.136853	Fructose-bisphosphate aldolase A	ALDOA	P04075	P04075
	19.0816	21.8801	19.8937	23.5991	21.8393	21.7675	19.7609	21.2892	21.4548	21.3021	21.493	22.0319	Homo sapiens	4	4	7	0.186157	0.137898	Plastin-2	LCP1	P13796	P13796
	25.0297	25	23.6335	25.6603	25.6035	25.6281	23.7349	25.1081	25.3204	25.5652	25.4224	25.3856	Homo sapiens	5	5	79	0.191496	0.137984	Charged multivesicular body protein 6	CHMP6	Q96FZ7	Q96FZ7
	23.2641	23.1148	22.7785	22.8395	23.0292	22.2823	22.1637	22.927	21.6218	22.6532	22.0943	22.0299	Homo sapiens	4	4	17	0.224428	0.140358	Type 1 phosphatidylinositol 4,5-bisphosphate 4-phosphatase	TMEM55B	Q86T03	Q86T03
	23.0508	24.8429	25.3937	21.8953	20.1212	21.6416	19.8926	24.9691	22.306	20.4054	22.2702	22.3374	Homo sapiens	3	3	20	0.169961	0.143436	Glutathione S-transferase P	GSTP1	P09211	P09211
	25.5	26.5236	29.3186	22.6466	22.0848	24.6073	19.8711	25.1021	26.1033	21.4812	22.4484	24.6743	Homo sapiens	17	17	100	0.124951	0.143729	6-phosphogluconate dehydrogenase, decarboxylating	PGD	P52209	P52209
	26.711	26.9562	28.8461	26.4867	25.2388	26.4874	25.8729	26.724	25.9579	26.4729	25.8178	26.5147	Homo sapiens	7	7	177	0.178664	0.144878	ADP-ribosylation factor 1;ADP-ribosylation factor 3;ADP-ribosylation factor 5	ARF1;ARF3;ARF5	P84077;P61204;P84085;P18085	P84077;P61204;P84085
	28.837	28.5163	29.6647	29.6284	28.4766	29.5432	25.3633	28.2083	28.5296	28.8916	29.139	29.0869	Homo sapiens	11	11	366	0.202948	0.148348	Ribose-phosphate pyrophosphokinase 1	PRPS1	P60891	P60891
	18.7642	20.7849	20.9928	18.8781	20.7226	20.0593	20.6743	20.7252	22.006	21.8933	21.5139	21.1791	Homo sapiens	3	3	6	0.191592	0.14944	Sec1 family domain-containing protein 2	SCFD2	Q8WU76	Q8WU76
	21.3904	21.9287	23.2724	20.4061	18.7632	21.2761	21.1412	21.8295	22.1701	20.1883	22.1651	19.7393	Homo sapiens	3	3	10	0.186429	0.151729	Nitrilase homolog 1	NIT1	Q86X76	Q86X76
	21.2019	20.6498	23.1773	21.6046	20.3446	20.7526	20.0999	21.1807	21.4021	19.9418	18.7832	20.4348	Homo sapiens	3	3	7	0.141543	0.152999	Protein phosphatase 1A	PPM1A	P35813	P35813
	31.4861	30.9928	31.1192	30.8238	30.8795	31.1563	32.9406	31.0733	32.3063	32.0034	31.0159	31.1248	Homo sapiens	8	8	545	0.189843	0.155311	Ubiquitin-60S ribosomal protein L40;Ubiquitin;60S ribosomal protein L40;Ubiquitin-40S ribosomal protein S27a;Ubiquitin;40S ribosomal protein S27a;Polyubiquitin-B;Ubiquitin;Polyubiquitin-C;Ubiquitin	UBA52;RPS27A;UBB;UBC	P62987;P62979;P0CG47;P0CG48	P62987;P62979;P0CG47;P0CG48
	20.3254	20.2493	25.2159	18.3301	19.3312	19.0757	19.6268	20.8348	20.9887	18.7003	20.1105	19.4056	Homo sapiens	7	7	16	0.216384	0.156712	Transgelin-2	TAGLN2	P37802	P37802
	22.4784	22.0924	20.766	21.5363	22.7194	21.0004	22.6964	23.0994	22.7557	23.1216	23.0756	22.1322	Homo sapiens	5	5	30	0.118725	0.157265	Atlastin-2	ATL2	Q8NHH9	Q8NHH9
	28.2929	28.3733	30.4552	27.836	27.0913	28.0926	27.1976	27.9288	28.2963	27.7265	27.9624	27.9868	Homo sapiens	24	24	470	0.203922	0.157479	Ubiquitin carboxyl-terminal hydrolase 14	USP14	P54578	P54578
	29.4727	29.6758	28.5842	29.1182	29.4192	28.9764	30.2206	29.8932	29.5652	29.777	29.6657	29.2351	Homo sapiens	18	18	532	0.140915	0.157932	cAMP-dependent protein kinase type I-alpha regulatory subunit;cAMP-dependent protein kinase type I-alpha regulatory subunit, N-terminally processed	PRKAR1A	P10644	P10644
	21.3316	20.6463	19.0084	22.1531	19.8893	17.8346	21.6549	22.1545	20.1078	23.0655	22.4385	22.3047	Homo sapiens	2	2	8	0.244298	0.158013	Myosin light polypeptide 6	MYL6	P60660	P60660
	27.2339	26.7364	26.1332	25.6668	22.4568	23.441	28.6578	27.7949	25.7495	22.3099	26.9587	27.2737	Homo sapiens	8	7	67	0.130337	0.162371	Putative elongation factor 1-alpha-like 3;Elongation factor 1-alpha 1	EEF1A1P5;EEF1A1	Q5VTE0;P68104;Q05639	Q5VTE0;P68104
	25.7202	26.1201	25.1218	25.833	26.5021	26.1315	26.8288	26.2038	26.0808	26.755	26.2349	26.1618	Homo sapiens	25	25	148	0.175218	0.163667	Vacuolar protein sorting-associated protein 13A	VPS13A	Q96RL7	Q96RL7
	31.2055	30.5076	31.7118	30.404	30.0624	30.6413	30.8522	30.5902	31.3002	30.8919	30.8528	31.1959	Homo sapiens	14	7	486	0.215397	0.166309	Hemoglobin subunit delta	HBD	P02042	P02042
	22.7152	22.0763	22.1247	23.3261	23.0883	23.159	22.411	23.28	22.416	22.2929	23.9566	24.4579	Homo sapiens	7	7	35	0.286206	0.166878	Dynactin subunit 4	DCTN4	Q9UJW0	Q9UJW0
	35.8151	35.9077	37.305	34.615	34.8095	35.5529	36.6324	35.3867	35.9074	36.2418	34.7187	35.5086	Homo sapiens	17	17	4785	0.2234	0.170652	Hemoglobin subunit beta;LVV-hemorphin-7;Spinorphin	HBB	P68871	P68871
	23.9976	24.0999	22.6159	24.0493	24.1791	23.9991	24.7113	24.4518	23.6576	24.7452	24.4918	24.5336	Homo sapiens	4	4	40	0.255079	0.171107	PRA1 family protein 3	ARL6IP5	O75915	O75915
	25.1411	25.2534	23.7087	25.8766	25.5533	24.9979	25.5269	25.4708	25.0931	26.0316	25.8045	25.4029	Homo sapiens	8	8	83	0.169998	0.171185	Ras-related protein Rab-14	RAB14	P61106	P61106
	18.7661	19.2883	22.1666	18.0408	19.439	21.0538	20.5687	20.7965	19.5027	21.8946	21.5905	22.4446	Homo sapiens	4	4	15	0.384866	0.172271	E3 ubiquitin-protein ligase ARIH2	ARIH2	O95376	O95376
	27.2332	26.9024	29.4447	28.0584	27.1068	27.9125	24.7712	26.3701	27.1595	27.9435	27.4094	27.4616	Homo sapiens	23	23	311	0.221144	0.173588	Obg-like ATPase 1	OLA1	Q9NTK5	Q9NTK5
	25.9055	25.438	25.8299	25.7549	25.2367	25.2524	24.4804	25.5884	25.2832	25.0424	25.077	25.199	Homo sapiens	8	8	108	0.223536	0.174769	26S proteasome non-ATPase regulatory subunit 9	PSMD9	O00233	O00233
	23.0731	24.0133	22.6662	22.7328	23.6765	23.7231	23.734	24.0539	23.5468	24.2068	24.16	23.9702	Homo sapiens	1	1	8	0.242218	0.175646	Receptor-type tyrosine-protein phosphatase N2	PTPRN2	Q92932	Q92932
	25.2524	25.7348	24.5632	24.8356	25.6102	25.653	25.9708	25.7708	25.7464	25.85	25.9381	25.6372	Homo sapiens	3	3	70	0.206585	0.179355	Cathepsin E;Cathepsin E form I;Cathepsin E form II	CTSE	P14091	P14091
	20.0022	18.7908	19.3575	21.8516	22.0401	21.2336	18.6202	21.7062	20.3042	22.1397	19.1055	22.1323	Homo sapiens	3	3	2	0.222837	0.179509	Matrix metalloproteinase-9;67 kDa matrix metalloproteinase-9;82 kDa matrix metalloproteinase-9	MMP9	P14780	P14780
	23.9709	23.9878	25.1512	23.0091	23.9437	23.9144	23.499	23.8419	23.2654	23.7499	23.7322	23.2139	Homo sapiens	8	8	13	0.232849	0.180239	Prolyl endopeptidase	PREP	P48147	P48147
	23.2946	22.6172	22.9945	25.8331	26.8312	26.0076	20.0687	25.3968	24.3173	22.4969	27.1569	26.0902	Homo sapiens	13	13	61	0.250734	0.182993	Serine hydroxymethyltransferase, cytosolic	SHMT1	P34896;P34897	P34896
	24.9717	25.0404	25.7918	24.9275	24.2725	24.5554	24.636	25.5693	25.6271	24.2435	24.935	24.9223	Homo sapiens	3	3	43	0.200852	0.183049	Thioredoxin	TXN	P10599	P10599
	22.0144	22.9579	23.409	18.8812	18.2982	22.2855	19.9511	22.5456	22.6314	19.0197	19.9247	22.3488	Homo sapiens	3	3	7	0.102682	0.188409	Pyridoxine-5-phosphate oxidase	PNPO	Q9NVS9	Q9NVS9
	28.6253	29.1007	30.9596	27.8672	27.6885	29.2392	28.1829	28.4866	29.2595	28.029	27.6463	28.4261	Homo sapiens	11	7	244	0.214674	0.191304	GTP-binding nuclear protein Ran	RAN	P62826	P62826
	28.5783	28.4756	29.0436	29.8823	28.8647	29.4141	27.0943	28.4932	29.1435	28.7754	29.3187	29.4995	Homo sapiens	37	37	647	0.270084	0.192311	Cullin-associated NEDD8-dissociated protein 1	CAND1	Q86VP6;O75155	Q86VP6
	21.8558	21.7727	20.8043	21.8615	21.8429	21.5517	22.0879	22.2558	21.3165	22.4175	23.5875	21.8408	Homo sapiens	2	2	1	0.0721512	0.192531	Secretory carrier-associated membrane protein 2	SCAMP2	O15127	O15127
	22.9858	22.774	25.5658	20.1007	19.6813	23.0948	20.0416	22.8478	22.2784	22.4794	21.4383	22.5903	Homo sapiens	7	7	9	0.237229	0.192655	Eukaryotic translation initiation factor 5	EIF5	P55010	P55010
	25.9358	24.5144	25.1519	25.4604	25.8031	26.1555	25.8595	26.0018	25.6821	25.85	25.8447	26.0834	Homo sapiens	8	7	61	0.282356	0.194862	Glutathione reductase, mitochondrial	GSR	P00390	P00390
	25.8966	25.596	25.9543	26.3079	25.6691	26.0311	25.1621	25.7619	25.7593	25.9331	26.0987	25.9802	Homo sapiens	19	19	116	0.263129	0.196078	Arf-GAP with SH3 domain, ANK repeat and PH domain-containing protein 1	ASAP1	Q9ULH1;O43150	Q9ULH1
	28.5379	28.1688	27.9425	28.1903	27.6914	27.8024	28.5419	28.4102	28.0695	28.8032	28.3153	28.1602	Homo sapiens	11	10	226	0.145279	0.197302	Ras-related protein Rab-1B	RAB1B	Q9H0U4;Q92928	Q9H0U4
	22.8086	22.2289	21.4989	22.3613	22.5118	22.4414	19.4671	22.1593	22.0972	17.9962	22.296	19.6897	Homo sapiens	2	2	2	0.373115	0.198602	Probable palmitoyltransferase ZDHHC20	ZDHHC20	Q5W0Z9	Q5W0Z9
	24.0208	23.8023	24.773	24.4846	19.49	23.0665	24.0449	24.3895	24.376	24.7508	24.7593	24.7797	Homo sapiens	4	4	13	0.280712	0.199446	Methylosome subunit pICln	CLNS1A	P54105	P54105
	27.1776	26.8602	26.8006	27.8119	27.0925	27.883	24.8277	26.8674	27.0482	26.714	27.2385	27.7489	Homo sapiens	14	14	166	0.244063	0.202299	Adenylosuccinate lyase	ADSL	P30566	P30566
	25.2513	25.7284	27.6334	22.0298	23.0246	24.6924	22.0038	25.5494	25.9274	23.0832	24.7481	25.1452	Homo sapiens	4	4	58	0.222382	0.203021	Ran-specific GTPase-activating protein	RANBP1	P43487	P43487
	24.9303	24.4916	25.2894	24.4192	23.2682	24.3414	23.8496	24.8679	25.0136	24.8216	24.5882	25.4702	Homo sapiens	7	7	77	0.288343	0.203878	DnaJ homolog subfamily A member 4	DNAJA4	Q8WW22	Q8WW22
	20.5551	19.1506	17.9169	24.76	23.8301	19.7645	19.9297	22.5191	19.3145	20.1538	22.4101	19.921	Homo sapiens	11	11	14	0.237722	0.205308	Apolipoprotein B-100;Apolipoprotein B-48	APOB	P04114	P04114
	19.8986	22.7586	24.2815	18.5808	19.811	22.6854	22.2074	23.2491	24.7077	22.5235	23.1233	23.0696	Homo sapiens	1	1	12	0.27257	0.205604	Transcription elongation factor B polypeptide 1	TCEB1	Q15369	Q15369
	24.1893	24.0455	18.6901	24.2488	24.5394	24.0261	24.7602	24.5933	24.5239	25.4011	25.1213	25.1124	Homo sapiens	6	1	18	0.285024	0.205885	Myosin-14	MYH14	Q7Z406	Q7Z406
	21.4368	20.8796	24.569	19.9998	19.833	20.5012	18.7263	20.6507	22.1924	19.3461	20.5814	19.7546	Homo sapiens	4	4	11	0.290479	0.206833	NudC domain-containing protein 2	NUDCD2	Q8WVJ2	Q8WVJ2
	28.033	28.9115	29.4202	27.7765	28.0222	28.2376	28.4805	28.0942	28.7915	28.0898	27.3401	28.428	Homo sapiens	28	28	443	0.145199	0.207039	Calpain-1 catalytic subunit	CAPN1	P07384	P07384
	21.5922	21.2095	20.3319	22.4253	21.5216	21.5297	18.2738	19.2347	21.7523	20.1862	22.3323	22.9055	Homo sapiens	2	2	3	0.280246	0.207225	Gephyrin;Molybdopterin adenylyltransferase;Molybdopterin molybdenumtransferase	GPHN	Q9NQX3	Q9NQX3
	26.4988	26.2322	27.3095	27.4474	26.0941	26.5978	24.6603	26.345	25.7664	25.8253	26.7275	26.3082	Homo sapiens	21	21	254	0.260136	0.207777	Fermitin family homolog 3	FERMT3	Q86UX7	Q86UX7
	22.7325	24.3146	24.7316	22.6203	20.3072	24.5905	24.2248	25.55	23.9969	24.6408	25.1629	24.4038	Homo sapiens	9	9	49	0.259348	0.208512	Endophilin-B2	SH3GLB2	Q9NR46;Q9Y371	Q9NR46
	27.0226	27.2993	25.9254	26.8403	27.1938	26.7917	27.9203	27.1248	27.3256	27.8834	27.3007	27.2679	Homo sapiens	10	10	181	0.234453	0.209908	Glucosidase 2 subunit beta	PRKCSH	P14314	P14314
	22.0013	24.3995	25.7681	20.0066	19.9824	21.7306	18.5937	23.9315	21.9516	19.903	21.5671	23.0038	Homo sapiens	5	5	32	0.193291	0.210978	Platelet-activating factor acetylhydrolase IB subunit beta	PAFAH1B2	P68402	P68402
	21.3059	20.3592	21.236	21.515	20.8495	21.6042	20.7236	21.8072	22.1635	21.2678	23.2977	22.3437	Homo sapiens	3	3	36	0.364697	0.211862	CD82 antigen	CD82	P27701	P27701
	25.0405	25.538	26.4094	22.6953	21.8303	22.0038	19.1036	25.2437	25.5956	22.5118	22.4889	23.7261	Homo sapiens	5	5	39	0.238351	0.211912	Copper chaperone for superoxide dismutase	CCS	O14618	O14618
	20.7234	20.3966	24.3023	20.5171	19.7324	19.9343	19.5486	20.178	20.3949	20.2386	19.8404	19.8121	Homo sapiens	5	5	4	0.285054	0.212081	Copine-3	CPNE3	O75131;Q96FN4;Q8IYJ1;Q96A23;O95741;Q86YQ8;Q9HCH3;Q9UBL6	O75131
	26.4475	26.4779	27.9775	25.6118	25.7226	26.7293	26.0826	26.3016	26.1179	25.9619	25.8757	26.4389	Homo sapiens	11	11	102	0.214061	0.213421	Serine/threonine-protein phosphatase 2A catalytic subunit alpha isoform;Serine/threonine-protein phosphatase 2A catalytic subunit beta isoform	PPP2CA;PPP2CB	P67775;P62714;P60510	P67775;P62714
	21.9131	21.9869	22.9333	19.7343	19.2058	21.5572	21.8916	21.8381	22.2811	22.8331	19.0539	21.843	Homo sapiens	4	4	5	0.237001	0.213574	WD repeat domain phosphoinositide-interacting protein 2	WIPI2	Q9Y4P8	Q9Y4P8
	26.4375	21.8373	25.1994	25.2268	18.8332	19.7163	21.6651	30.5108	29.597	23.5354	29.2248	28.5331	Homo sapiens	10	9	153	0.310748	0.214053	Hemoglobin subunit zeta	HBZ	P02008	P02008
	19.2643	19.4238	19.2782	18.0807	20.0556	19.3064	20.0682	20.0882	19.7532	19.804	20.1523	19.7215	Homo sapiens	1	1	5	0.258091	0.216733	Beta-2-microglobulin;Beta-2-microglobulin form pI 5.3	B2M	P61769	P61769
	22.1955	21.9482	23.947	22.0669	19.7108	22.0015	19.2813	20.6922	22.0727	20.6853	20.2867	21.632	Homo sapiens	4	4	33	0.210833	0.217081	Ubiquitin-like modifier-activating enzyme 5	UBA5	Q9GZZ9	Q9GZZ9
	23.6241	23.2714	18.2462	23.8854	24.4884	23.8249	24.5504	23.9881	23.9004	24.5745	24.1126	23.7984	Homo sapiens	3	3	9	0.263951	0.217176	Endoplasmic reticulum-Golgi intermediate compartment protein 3	ERGIC3	Q9Y282	Q9Y282
	27.5162	27.8159	26.8845	27.5648	27.8845	27.5925	28.767	28.073	27.5815	28.6218	28.1837	27.627	Homo sapiens	10	10	194	0.124146	0.217284	Syntaxin-7	STX7	O15400	O15400
	24.4434	24.7074	23.4375	24.4328	24.7367	24.3882	24.7537	24.9118	24.5722	24.6127	25.0263	24.9466	Homo sapiens	3	3	30	0.336649	0.218711	Synaptophysin-like protein 1	SYPL1	Q16563	Q16563
	19.5464	23.8798	22.5629	23.0987	23.5053	23.5646	23.8178	23.9445	23.6616	23.9031	23.8312	23.9153	Homo sapiens	1	1	24	0.296005	0.219177	Peptidyl-prolyl cis-trans isomerase FKBP2	FKBP2	P26885	P26885
	27.604	28.5519	29.5305	27.2199	27.5788	28.3695	27.9977	28.4527	28.4941	26.6842	27.3574	28.1384	Homo sapiens	23	20	341	0.125671	0.21969	Heat shock 70 kDa protein 1A	HSPA1A	P08107;P34931	P08107
	22.3925	22.3724	21.942	23.2226	22.5116	22.5611	22.3213	22.6102	21.9506	22.495	22.0189	22.3993	Homo sapiens	3	3	4	0.259318	0.219911	Rab3 GTPase-activating protein non-catalytic subunit	RAB3GAP2	Q9H2M9	Q9H2M9
	24.7776	24.6431	25	24.8376	24.7511	25.6661	24.0979	24.7582	23.9043	24.1322	25.0385	25.1304	Homo sapiens	7	7	64	0.225424	0.221744	Translin	TSN	Q15631	Q15631
	20.223	20.0681	24.4331	23.0232	17.6193	19.6481	19.8602	19.7571	19.8957	18.3781	17.5187	18.2792	Homo sapiens	6	6	17	0.333422	0.223905	Rho GDP-dissociation inhibitor 2	ARHGDIB	P52566	P52566
	24.6952	25.0255	25.9822	24.4114	24.4353	24.4911	19.0727	24.3322	23.9572	23.9019	24.1982	23.6948	Homo sapiens	3	3	54	0.277217	0.224222	CB1 cannabinoid receptor-interacting protein 1	CNRIP1	Q96F85	Q96F85
	25.0632	24.5257	26.2994	27.3588	24.818	25.8786	25.0028	24.7457	24.5635	26.3222	26.1561	25.7514	Homo sapiens	9	9	112	0.257294	0.224377	Porphobilinogen deaminase	HMBS	P08397	P08397
	22.3742	21.7677	22.9933	21.6468	18.0862	20.1347	18.4222	22.2895	21.9496	21.7106	22.2455	22.2219	Homo sapiens	3	3	5	0.305238	0.224672	Programmed cell death protein 6	PDCD6	O75340	O75340
	24.1604	23.8047	23.5127	24.5272	24.5313	24.564	22.6498	24.0649	23.936	23.4054	24.9697	24.7461	Homo sapiens	12	12	46	0.309623	0.225798	Epidermal growth factor receptor substrate 15-like 1	EPS15L1	Q9UBC2	Q9UBC2
	25.3439	26.4485	24.9306	25.4187	26.4331	25.733	27.1082	26.4561	25.7694	26.9988	26.4558	26.2384	Homo sapiens	9	9	101	0.239014	0.226069	Epoxide hydrolase 1	EPHX1	P07099	P07099
	20.0946	22.2703	23.5581	23.8564	23.6064	23.5551	19.7425	22.6022	23.2726	23.383	23.562	23.9445	Homo sapiens	3	3	22	0.333137	0.226954	UBX domain-containing protein 1	UBXN1	Q04323	Q04323
	24.2861	24.5008	25.2126	25.6231	25.5209	25.5408	19.3323	24.7212	24.5329	25.3018	25.1285	25.0796	Homo sapiens	7	7	57	0.290479	0.229014	Microtubule-associated protein RP/EB family member 1	MAPRE1	Q15691;Q9UPY8	Q15691
	21.0632	19.9844	20.8044	21.1323	19.7823	19.5393	19.1965	20.4699	19.5964	19.7338	19.6162	19.248	Homo sapiens	2	2	11	0.376413	0.230606	Serine/threonine-protein phosphatase PP1-gamma catalytic subunit;Serine/threonine-protein phosphatase PP1-beta catalytic subunit;Serine/threonine-protein phosphatase PP1-alpha catalytic subunit;Serine/threonine-protein phosphatase	PPP1CC;PPP1CB;PPP1CA;PP1	P36873;P62140;P62136;Q8MX29;Q8ILV1	P36873;P62140;P62136;Q8MX29;Q8ILV1
	28.4137	28.5798	27.3362	28.4345	27.9411	28.4486	29.5059	28.7722	28.6024	29.2474	28.6438	28.2252	Homo sapiens	21	21	460	0.175727	0.231384	Protein disulfide-isomerase	P4HB	P07237	P07237
	28.7763	28.5098	31.0884	26.6938	27.2148	29.2387	28.4166	28.0178	28.9296	28.1237	27.5604	28.101	Homo sapiens	31	31	390	0.288428	0.232981	Protein-glutamine gamma-glutamyltransferase 2	TGM2	P21980;P49221;O43548	P21980
	27.6614	27.4495	27.0987	27.721	27.5577	27.5599	27.4567	27.2011	26.9337	27.5882	27.371	27.1899	Homo sapiens	15	15	219	0.227011	0.233192	AP-2 complex subunit mu	AP2M1	Q96CW1	Q96CW1
	21.0425	18.8953	19.9335	21.0415	21.208	21.0611	20.1778	21.1141	20.6451	20.0927	21.8796	22.008	Homo sapiens	2	2	3	0.370381	0.236656	O-phosphoseryl-tRNA(Sec) selenium transferase	SEPSECS	Q9HD40	Q9HD40
	25.8887	25.304	24.4585	25.5171	25.0237	22.9033	26.9317	25.949	25.6161	25.8138	24.4748	24.1418	Homo sapiens	5	5	28	0.296722	0.238286	Ig kappa chain C region	IGKC	P01834	P01834
	24.7861	24.7898	24.991	25.5508	24.4705	25.0653	21.1762	24.2313	24.8362	24.6568	24.959	25.7535	Homo sapiens	18	18	100	0.325608	0.239301	ATP-dependent RNA helicase A	DHX9	Q08211	Q08211
	22.1611	19.4215	18.6906	18.6048	19.7277	21.2252	21.7809	19.9872	21.9072	21.6946	22.0488	21.832	Homo sapiens	6	4	17	0.355806	0.239619	Ras-related protein Rab-11B;Ras-related protein Rab-11A	RAB11B;RAB11A	Q15907;P62491	Q15907;P62491
	24.1209	23.3859	22.7913	23.6442	19.2327	22.8724	24.1213	23.9498	23.668	24.5068	24.1085	23.2992	Homo sapiens	4	4	41	0.250144	0.240367	Protein GUCD1	GUCD1	Q96NT3	Q96NT3
	22.7775	23.3918	24.6805	23.9097	22.9351	24.4168	19.8751	22.8434	23.0802	22.6955	24.2651	24.3103	Homo sapiens	8	8	45	0.318952	0.240596	DCN1-like protein 1	DCUN1D1	Q96GG9;Q6PH85	Q96GG9
	27.5468	27.2612	27.8092	28.3628	28.1811	28.4531	25.3892	28.5121	28.3883	28.479	29.5043	28.8021	Homo sapiens	14	14	334	0.34492	0.241256	Nucleosome assembly protein 1-like 4	NAP1L4	Q99733	Q99733
	25.8698	25.2038	26.1925	24.4041	24.5899	26.0745	24.4098	24.8897	25.4274	24.9723	24.3282	24.8215	Homo sapiens	3	1	23	0.306702	0.241826	Hemoglobin subunit epsilon	HBE1	P02100	P02100
	21.8663	20.8692	25.1661	21.2831	20.9069	20.8243	20.4193	19.8975	22.2262	20.3447	19.7273	20.9228	Homo sapiens	5	5	22	0.267756	0.24249	Ubiquitin carboxyl-terminal hydrolase isozyme L3	UCHL3	P15374	P15374
	26.2156	26.0811	31.0534	24.7985	25.6294	29.3243	30.304	29.7093	29.5165	30.2107	28.7277	28.5325	Homo sapiens	10	9	315	0.281202	0.242984	Hemoglobin subunit gamma-1	HBG1	P69891	P69891
	22.8316	22.8501	25.5631	19.4184	20.2597	23.4861	21.1565	23.0437	23.417	21.5954	21.9617	22.6296	Homo sapiens	9	9	30	0.276958	0.243608	Dipeptidyl peptidase 3	DPP3	Q9NY33	Q9NY33
	20.1409	20.6432	22.6113	20.0176	20.3152	20.7412	20.4547	21.0389	20.3136	22.375	22.1441	20.7641	Homo sapiens	3	3	9	0.112586	0.24501	DAZ-associated protein 1	DAZAP1	Q96EP5	Q96EP5
	24.0312	23.1846	23.5628	19.772	22.7117	23.4902	22.7329	24.101	24.8125	23.1982	23.6799	24.0242	Homo sapiens	3	3	39	0.313812	0.245504	Transcription elongation factor B polypeptide 2	TCEB2	Q15370	Q15370
	20.6686	20.276	22.6532	19.8669	17.7776	21.0317	22.2511	20.8941	22.193	19.7188	20.7925	22.0368	Homo sapiens	4	4	11	0.21697	0.245514	Serine/threonine-protein phosphatase 2A activator	PPP2R4	Q15257	Q15257
	24.2343	24.2931	22.9587	23.7419	24.4451	24.1779	24.8622	24.2108	24.3927	24.7377	24.4011	24.5501	Homo sapiens	1	1	12	0.340642	0.249816	Myeloid-associated differentiation marker	MYADM	Q96S97	Q96S97
	30.4188	30.6676	30.9806	30.4767	30.9825	30.5248	29.9328	29.945	30.6824	30.3705	30.6773	30.952	Homo sapiens	51	51	1325	0.289007	0.250804	ATP-citrate synthase	ACLY	P53396	P53396
	22.5388	22.3718	24.3255	21.1788	18.1123	21.8321	18.3223	22.1495	22.3449	20.017	18.9014	21.8331	Homo sapiens	9	9	29	0.192333	0.251193	Drebrin-like protein	DBNL	Q9UJU6	Q9UJU6
	22.5227	20.2142	21.2503	22.0818	22.1454	22.179	22.9691	22.1893	22.4605	22.8892	21.9638	21.6939	Homo sapiens	1	1	10	0.242602	0.251543	Leptin receptor overlapping transcript-like 1	LEPROTL1	O95214	O95214
	27.1936	27.4428	29.033	25.8867	26.4132	27.2882	26.4975	27.4426	27.8828	26.3606	27.1821	27.4766	Homo sapiens	32	32	292	0.256047	0.252367	Ubiquitin carboxyl-terminal hydrolase 5	USP5	P45974;Q92995	P45974
	22.6449	23.8063	24.2701	22.1025	20.2527	23.2873	21.0534	22.7021	22.6779	22.3088	23.0376	23.8322	Homo sapiens	4	4	28	0.3108	0.252697	NEDD8-conjugating enzyme Ubc12	UBE2M	P61081	P61081
	21.3485	20.3626	19.4852	22.6153	20.7964	21.3862	19.4382	20.423	20.8711	20.3313	20.9136	21.7776	Homo sapiens	2	2	12	0.263071	0.254429	Eukaryotic translation initiation factor 4B	EIF4B	P23588	P23588
	25.3467	25.476	24.1092	24.9433	25.6341	25.1553	26.3042	26.1242	25.1672	26.2417	26.0465	25.173	Homo sapiens	10	10	103	0.150253	0.254726	Multiple inositol polyphosphate phosphatase 1	MINPP1	Q9UNW1	Q9UNW1
	22.4742	23.4369	27.2114	20.3892	21.7629	23.4462	21.2512	23.0075	23.4993	21.3101	21.2557	22.7022	Homo sapiens	10	10	38	0.254968	0.254948	Adenosine kinase	ADK	P55263	P55263
	20.5912	20.3023	20.6645	20.1855	19.792	20.6298	20.2496	21.6919	21.2349	20.3322	20.6708	21.2063	Homo sapiens	1	1	11	0.254485	0.255114	Lupus La protein	SSB	P05455	P05455
	20.3307	21.8799	22.8109	20.8899	22.5173	23.6744	22.9131	23.6334	22.6778	23.3898	23.5804	22.8727	Homo sapiens	3	3	42	0.287596	0.255397	Surfeit locus protein 4	SURF4	O15260	O15260
	23.9616	24.4911	23.1684	23.8961	24.2786	24.285	24.3622	24.4227	24.3538	24.445	24.4939	24.4157	Homo sapiens	4	2	40	0.336708	0.255697	Calmodulin	CALM1	P62158	P62158
	26.4317	26.1406	25.3264	26.0291	26.5069	26.3073	26.7279	26.4961	26.4706	26.7238	26.5109	26.1206	Homo sapiens	10	10	93	0.194942	0.257213	Protein disulfide-isomerase A6	PDIA6	Q15084	Q15084
	25.5383	25.6368	26.7758	25.0821	24.9623	25.8045	26.1658	25.6176	25.8869	25.6313	25.1556	25.6082	Homo sapiens	10	10	112	0.296749	0.257383	Cytokine receptor-like factor 3	CRLF3	Q8IUI8	Q8IUI8
	23.9199	23.1496	26.566	21.7623	17.3625	24.4913	20.6242	19.9832	22.6296	22.4548	20.5935	22.5508	Homo sapiens	7	7	25	0.298946	0.257827	Guanylate kinase	GUK1	Q16774	Q16774
	22.0534	21.613	26.4749	19.3791	19.131	22.699	19.7089	19.9708	22.7481	20.5421	19.1634	21.3896	Homo sapiens	10	10	25	0.267638	0.257923	Alcohol dehydrogenase [NADP(+)]	AKR1A1	P14550	P14550
	24.0117	23.3798	26.0263	22.7745	20.4196	23.0237	23.0613	23.4454	23.6221	22.534	19.5812	24.2798	Homo sapiens	6	6	32	0.094495	0.260327	Glyoxylate reductase/hydroxypyruvate reductase	GRHPR	Q9UBQ7	Q9UBQ7
	24.5299	24.3699	24.4964	25.3128	24.6415	25.2791	23.6441	24.6443	24.525	23.948	25.1188	25.1187	Homo sapiens	7	6	77	0.277756	0.260692	Phosphoribosyl pyrophosphate synthase-associated protein 1	PRPSAP1	Q14558	Q14558
	21.2587	21.0107	23.0222	20.5843	22.65	19.3087	18.7357	21.0105	20.663	19.6507	20.5545	18.6752	Homo sapiens	3	3	5	0.435841	0.263522	Glia maturation factor beta	GMFB	P60983	P60983
	24.9781	25.0228	24.0835	24.389	24.9213	24.2748	26.0918	24.6509	24.1528	26.0109	25.4022	25.2932	Homo sapiens	4	4	14	0.311335	0.264142	Extended synaptotagmin-2	ESYT2	A0FGR8	A0FGR8
	21.3133	22.0138	22.5458	24.0689	22.4577	22.9196	19.7064	23.6495	21.7503	23.7361	24.09	22.5321	Homo sapiens	6	6	17	0.222968	0.265488	Eukaryotic peptide chain release factor subunit 1	ETF1	P62495	P62495
	19.445	19.1409	20.2019	19.9423	18.7647	20.3954	20.6175	21.4746	20.0931	20.0588	23.4418	20.3326	Homo sapiens	5	5	9	0.208706	0.267399	Calcium-binding and coiled-coil domain-containing protein 1	CALCOCO1	Q9P1Z2	Q9P1Z2
	25.441	26.3587	27.7476	24.9266	24.9863	25.9606	26.0811	26.2456	25.4255	26.1292	25.7566	25.8186	Homo sapiens	6	6	82	0.32653	0.271348	Calcium-regulated heat stable protein 1	CARHSP1	Q9Y2V2	Q9Y2V2
	22.3635	23.2412	21.9336	22.1987	22.9223	21.9665	23.6207	22.6445	23.147	22.9711	22.7115	22.9929	Homo sapiens	2	1	6	0.345901	0.271441	Heat shock protein 105 kDa	HSPH1	Q92598	Q92598
	24.5034	24.6504	22.9092	25.0984	24.872	24.4482	24.6664	24.744	24.4152	24.8044	25.0378	24.6793	Homo sapiens	9	9	58	0.314972	0.27202	G protein-coupled receptor kinase 6	GRK6	P43250;P34947	P43250
	24.6245	24.3008	27.6843	22.8906	21.7998	24.8917	20.4915	24.4107	24.8045	18.4323	22.603	23.9002	Homo sapiens	17	17	70	0.172665	0.273301	Aspartate--tRNA ligase, cytoplasmic	DARS	P14868	P14868
	26.2624	26.8613	27.5355	27.4667	26.5032	26.8865	24.7751	26.7147	26.6465	26.892	27.2289	27.4438	Homo sapiens	7	7	122	0.396477	0.275819	F-box only protein 7	FBXO7	Q9Y3I1	Q9Y3I1
	27.3313	27.2478	25.6045	27.4547	26.98	26.3545	25.9253	25.9917	26.1241	26.4344	26.3957	26.2927	Homo sapiens	9	9	177	0.343542	0.277526	F-actin-capping protein subunit beta	CAPZB	P47756	P47756
	23.0155	22.4144	25.511	22.3651	22.2441	22.4399	21.8408	22.8957	22.422	22.4233	22.4554	22.6437	Homo sapiens	3	3	9	0.330917	0.278094	Peptidyl-prolyl cis-trans isomerase NIMA-interacting 1	PIN1	Q13526	Q13526
	26.3857	25.8763	25.8116	26.0051	26.1992	26.2224	25.8028	26.2749	25.7466	26.1905	26.9762	26.2025	Homo sapiens	11	11	184	0.229847	0.280147	LanC-like protein 2	LANCL2	Q9NS86	Q9NS86
	21.6368	20.597	19.9922	23.132	19.0999	20.2615	19.6822	21.1523	19.7911	23.4852	21.2989	22.3381	Homo sapiens	3	1	35	0.441491	0.28298	Histone H2A type 1-J;Histone H2A type 1-H;Histone H2A.J;Histone H2A type 2-C;Histone H2A type 1-C;Histone H2A type 3;Histone H2A type 2-A;Histone H2A type 1-D;Histone H2A type 1;Histone H2A type 1-B/E	HIST1H2AJ;HIST1H2AH;H2AFJ;HIST2H2AC;HIST1H2AC;HIST3H2A;HIST2H2AA3;HIST1H2AD;HIST1H2AG;HIST1H2AB	Q99878;Q96KK5;Q9BTM1;Q16777;Q93077;Q7L7L0;Q6FI13;P20671;P0C0S8;P04908	Q99878;Q96KK5;Q9BTM1;Q16777;Q93077;Q7L7L0;Q6FI13;P20671;P0C0S8;P04908
	22.7009	22.7647	21.4942	22.7874	23.0461	22.3005	22.9442	22.7201	23.2032	23.2258	22.9318	22.8094	Homo sapiens	3	3	25	0.313092	0.285917	DnaJ homolog subfamily B member 11	DNAJB11	Q9UBS4	Q9UBS4
	21.4723	21.551	20.0049	22.0492	21.5742	21.5842	21.361	21.1896	20.9256	21.9611	21.4978	21.3711	Homo sapiens	2	2	8	0.300981	0.287263	Transmembrane protein 97	TMEM97	Q5BJF2	Q5BJF2
	22.5265	22.8425	21.5082	21.4504	22.7227	23.9785	23.4649	23.7024	23.2697	23.2678	22.9663	23.2192	Homo sapiens	4	4	35	0.362679	0.29067	Catechol O-methyltransferase	COMT	P21964	P21964
	23.6784	25.078	27.3799	19.321	23.781	25.6372	25.1242	26.1675	26.2567	25.2043	25.3791	25.6023	Homo sapiens	9	9	42	0.362017	0.293735	Coronin-7	CORO7	P57737	P57737
	21.7458	23.692	22.5799	21.3971	22.1123	17.9895	19.9225	21.7859	21.2629	21.9751	20.8156	21.1567	Homo sapiens	2	2	4	0.351384	0.294513	Copine-1	CPNE1	Q99829	Q99829
	20.3391	19.3097	19.5061	24.5912	21.019	20.3599	20.1592	21.7001	19.648	21.2784	19.7427	20.9652	Homo sapiens	10	10	16	0.345881	0.295346	Desmoplakin	DSP	P15924	P15924
	26.5625	26.3587	28.6818	26.5597	25.2718	25.9844	25.8186	26.3716	26.405	27.0745	26.1939	26.181	Homo sapiens	12	12	189	0.336626	0.297249	Protein-L-isoaspartate(D-aspartate) O-methyltransferase	PCMT1	P22061	P22061
	22.6292	22.139	20.3822	23.0912	22.5642	21.8338	22.8795	18.5517	19.5281	18.6422	20.5778	21.8103	Homo sapiens	7	2	1	0.209428	0.29783	Serine/threonine-protein kinase MARK2	MARK2	Q7KZI7	Q7KZI7
	27.7923	27.8654	28.3268	27.7347	28.2336	28.6297	27.5305	27.914	27.8363	27.9034	28.4795	28.4005	Homo sapiens	18	18	347	0.437624	0.298641	Importin-7	IPO7	O95373;O15397	O95373
	22.1127	22.6424	24.8067	21.3907	21.4389	23.2357	21.0227	21.6805	22.5252	21.7737	22.0797	21.614	Homo sapiens	5	5	14	0.384163	0.301023	Probable tRNA(His) guanylyltransferase	THG1L	Q9NWX6	Q9NWX6
	25.2014	25.5835	23.9332	24.881	25.1447	25.0255	26.1644	25.529	25.1233	26.141	25.5098	25.2785	Homo sapiens	5	5	47	0.278834	0.30135	Serpin H1	SERPINH1	P50454	P50454
	23.1313	23.7684	21.4868	23.2136	23.6999	22.6417	24.6446	24.1331	23.251	24.6295	24.0474	23.0308	Homo sapiens	3	3	31	0.194146	0.30165	Retinol dehydrogenase 11	RDH11	Q8TC12	Q8TC12
	27.1443	27.2011	28.5697	25.9558	26.2383	27.1947	25.1757	26.7745	27.7919	25.5449	26.0589	26.9928	Homo sapiens	16	13	270	0.233044	0.303378	14-3-3 protein zeta/delta	YWHAZ	P63104	P63104
	27.6178	27.6324	25.2024	28.1784	27.7475	27.4174	25.6882	27.6253	27.3154	28.6775	28	27.6039	Homo sapiens	8	8	171	0.313971	0.305333	SH3 domain-binding glutamic acid-rich-like protein	SH3BGRL	O75368	O75368
	26.5589	26.8582	25.1387	26.3366	26.7489	26.0408	28.6188	27.3305	26.5799	28.3253	26.9381	26.115	Homo sapiens	5	5	118	0.188637	0.305651	Glycophorin-A	GYPA	P02724	P02724
	30.2802	30.293	31.6848	29.0782	29.3023	30.0103	30.5613	29.2283	29.737	30.4221	28.5052	30.4853	Homo sapiens	8	8	722	0.269081	0.311824	Flavin reductase (NADPH)	BLVRB	P30043	P30043
	24.8629	25.0873	25.9634	26.0522	25.2409	26.1417	20.0699	25.4006	24.9688	24.9369	25.6257	25.8089	Homo sapiens	11	11	99	0.394676	0.320388	Ran GTPase-activating protein 1	RANGAP1	P46060	P46060
	23.7465	23.9477	25.8303	22.2632	18.897	23.1587	18.6908	23.4547	23.9005	21.2439	22.8914	23.1415	Homo sapiens	6	6	38	0.36124	0.322801	26S proteasome non-ATPase regulatory subunit 10	PSMD10	O75832	O75832
	22.5405	22.8382	21.4961	23.2932	23.6919	22.2955	22.8395	22.8075	19.297	24.1259	23.3289	22.7632	Homo sapiens	3	3	9	0.326413	0.326392	Serine/threonine-protein kinase STK11	STK11	Q15831	Q15831
	26.9678	26.1315	26.1143	27.331	26.4962	27.1149	26.3994	27.0399	26.6392	27.229	27.0192	26.5899	Homo sapiens	5	5	189	0.247715	0.326649	Gamma-aminobutyric acid receptor-associated protein-like 2	GABARAPL2	P60520	P60520
	23.3405	23.1817	22.9408	24.3666	23.3608	23.8998	19.1263	23.6926	23.0118	23.2116	23.539	24.0788	Homo sapiens	5	5	14	0.41454	0.328483	CD2-associated protein	CD2AP	Q9Y5K6	Q9Y5K6
	25.9963	26.7797	24.9746	26.1113	26.4592	26.0191	27.1522	26.4618	26.4216	26.8311	26.5264	26.3521	Homo sapiens	9	9	152	0.352072	0.32978	Endoplasmic reticulum resident protein 29	ERP29	P30040	P30040
	26.12	25.9423	26.4948	26.7724	26.9217	26.8596	22.3777	26.1286	26.6868	25.9152	27.0646	27.3065	Homo sapiens	20	20	161	0.434363	0.332606	Cullin-1	CUL1	Q13616	Q13616
	28.6055	28.8338	27.6233	28.2069	28.766	28.2167	29.7065	28.5896	28.9007	29.1888	28.5971	28.4323	Homo sapiens	19	19	492	0.33097	0.334003	Protein disulfide-isomerase A3	PDIA3	P30101	P30101
	23.2466	23.0471	20.4661	23.5919	23.4503	23.0927	23.4468	23.239	22.9534	24.4407	23.4941	22.8376	Homo sapiens	6	6	19	0.261858	0.334629	Disks large homolog 1	DLG1	Q12959	Q12959
	27.1905	27.3347	25.9582	26.8759	27.3554	26.8447	26.672	26.6407	26.1181	26.6739	26.4037	26.0023	Homo sapiens	22	22	147	0.512633	0.335052	Copper-transporting ATPase 1	ATP7A	Q04656	Q04656
	27.2417	27.204	25.284	26.7473	27.4743	27.924	26.8096	27.8165	27.2066	26.8938	28.2371	28.4719	Homo sapiens	6	6	207	0.543655	0.335385	Proteasome subunit beta type-3	PSMB3	P49720	P49720
	26.357	26.8899	25.7622	26.7881	27.4791	27.8324	26.5761	27.8664	27.4042	26.0361	28.3962	28.5597	Homo sapiens	9	9	302	0.452932	0.336494	Proteasome subunit alpha type-2	PSMA2	P25787	P25787
	22.7045	22.8345	19.4875	22.0093	22.5107	18.8182	23.9324	21.4457	23.1964	24.016	22.9771	22.9748	Homo sapiens	2	2	22	0.407865	0.336602	ADP-ribosylation factor-like protein 6-interacting protein 1	ARL6IP1	Q15041	Q15041
	19.19	22.0215	22.0898	22.5702	21.9613	21.8754	19.4289	19.6887	20.884	18.9825	22.2562	22.1945	Homo sapiens	5	5	11	0.330873	0.337629	BMP-2-inducible protein kinase	BMP2K	Q9NSY1	Q9NSY1
	28.8352	28.5409	27.426	29.2127	28.8042	28.6821	28.9247	28.4839	28.3065	29.3247	28.7649	28.6398	Homo sapiens	9	9	273	0.326851	0.338238	Cell division control protein 42 homolog	CDC42	P60953	P60953
	22.5709	22.514	22.3101	29.756	21.5998	23.0018	22.6467	25.7972	22.5283	28.1198	24.8437	26.0446	Homo sapiens	8	5	130	0.451222	0.341156	Histone H4	HIST1H4A	P62805	P62805
	21.0024	21.1616	19.3496	20.7159	22.4447	21.6221	21.6145	20.5697	20.9929	22.5568	22.2845	20.5894	Homo sapiens	4	4	13	0.121498	0.341338	Centromere/kinetochore protein zw10 homolog	ZW10	O43264	O43264
	23.2559	22.2916	20.9914	17.2418	22.6456	22.2437	23.1069	23.2367	22.6168	22.8473	23.0213	22.9282	Homo sapiens	3	3	24	0.423218	0.34261	Perilipin-3	PLIN3	O60664	O60664
	21.7005	21.0408	24.0507	20.8323	20.7076	20.9562	19.6499	20.931	22.6423	20.9009	20.9843	19.8769	Homo sapiens	4	4	12	0.470291	0.343246	Rieske domain-containing protein	RFESD	Q8TAC1	Q8TAC1
	23.4642	22.9534	25.226	23.3675	22.3879	24.7406	22.0262	22.595	22.3245	20.8448	23.4408	23.4497	Homo sapiens	8	8	35	0.293123	0.344461	Cyclin-dependent kinase 2	CDK2	P24941;Q00526;Q07785;P61075;P06493	P24941
	27.0623	27.1804	26.448	27.5179	27.2653	26.8295	27.79	27.018	27.4802	27.7834	27.284	27.1006	Homo sapiens	10	10	293	0.291262	0.344849	Phospholipid hydroperoxide glutathione peroxidase, mitochondrial	GPX4	P36969	P36969
	22.5946	22.3138	22.8294	23.6135	21.998	22.1966	20.0169	22.3864	22.1154	22.5263	22.5181	22.2511	Homo sapiens	3	3	27	0.392688	0.345512	Density-regulated protein	DENR	O43583	O43583
	28.5812	28.7266	26.6873	28.2607	28.5223	27.4875	30.2135	28.5507	28.61	30.0391	28.5085	28.4535	Homo sapiens	43	43	614	0.329102	0.346068	Complement receptor type 1	CR1	P17927;Q2VPA4	P17927
	25.3317	25.75	27.4097	25.7558	24.4795	24.7844	24.8771	25.835	25.4694	26.0735	24.9716	25.0863	Homo sapiens	3	3	55	0.407272	0.351386	Latexin	LXN	Q9BS40	Q9BS40
	25.7548	25.874	24.7501	25.5349	25.8523	25.888	26.1802	26.1936	25.6595	25.9614	26.0747	25.6929	Homo sapiens	9	9	178	0.342775	0.351396	Very-long-chain 3-oxoacyl-CoA reductase	HSD17B12	Q53GQ0	Q53GQ0
	17.4689	18.8474	20.0723	18.199	19.3099	18.7268	19.2865	18.6195	19.4519	19.6399	20.3071	19.5371	Homo sapiens	1	1	1	0.410456	0.351998	Ethylmalonyl-CoA decarboxylase	ECHDC1	Q9NTX5	Q9NTX5
	26.3409	25.242	26.4433	26.0646	24.8151	25.4691	24.9598	25.6247	25.3293	25.2428	25.5995	25.3264	Homo sapiens	14	14	93	0.430206	0.354707	Synembryn-A	RIC8A	Q9NPQ8;Q9NVN3	Q9NPQ8
	21.6025	22.3893	22.9922	21.7875	21.142	22.4451	20.525	21.6332	22.4901	20.9514	20.8807	21.7892	Homo sapiens	6	2	22	0.283944	0.354743	Nucleoside diphosphate kinase B;Putative nucleoside diphosphate kinase	NME2;NME2P1	P22392;O60361	P22392;O60361
	21.0941	19.1509	18.8964	20.6893	20.5222	21.0078	20.4844	20.2211	22.1183	19.8343	21.4877	22.8071	Homo sapiens	1	1	6	0.463888	0.355484	Proteasome subunit beta type-8	PSMB8	P28062	P28062
	15.4911	20.4132	19.952	21.4221	15.8072	19.0812	18.7611	20.761	18.1282	16.3558	16.1334	16.2621	Homo sapiens	1	1	1	0.531421	0.358292	Chitinase domain-containing protein 1	CHID1	Q9BWS9	Q9BWS9
	22.8466	21.9171	23.9025	25.6024	20.998	22.2375	22.1647	21.0115	21.28	23.5175	24.0059	23.0337	Homo sapiens	4	4	14	0.394735	0.359141	Ubiquitin-conjugating enzyme E2 variant 1;Ubiquitin-conjugating enzyme E2 variant 2	UBE2V1;UBE2V2	Q13404;Q15819	Q13404;Q15819
	20.0675	22.2187	21.9583	22.371	22.134	22.6037	20.022	22.283	22.8465	21.6488	23.5812	23.9481	Homo sapiens	4	4	22	0.626618	0.359257	V-type proton ATPase subunit D	ATP6V1D	Q9Y5K8	Q9Y5K8
	25.1473	23.988	24.2792	24.3768	25.2127	25.5668	23.0544	24.7052	25.5513	25.3012	25.7097	25.3926	Homo sapiens	6	6	66	0.475365	0.360803	Acidic leucine-rich nuclear phosphoprotein 32 family member A	ANP32A	P39687;O43423;O95626	P39687
	21.9063	20.9372	23.9353	22.3973	22.7334	24.0008	18.6503	23.3788	21.7826	22.1538	24.1325	24.8278	Homo sapiens	6	6	41	0.561585	0.362174	Importin subunit alpha-3	KPNA4	O00629	O00629
	22.6589	23.1033	25.3515	23.9288	22.8743	27.1526	21.9668	23.2141	22.493	22.7398	23.1247	23.711	Homo sapiens	6	6	20	0.391601	0.362859	Vacuolar protein sorting-associated protein VTA1 homolog	VTA1	Q9NP79	Q9NP79
	23.9697	23.2328	22.0594	23.4934	23.2953	23.6838	22.0758	23.042	22.7086	23.3226	22.8954	22.7647	Homo sapiens	3	3	10	0.41296	0.364298	Protein RER1	RER1	O15258	O15258
	25.6766	24.5334	23.5488	26.4715	24.7292	25.3235	23.3116	25.1549	25.0315	24.8582	25.9818	25.9539	Homo sapiens	17	10	57	0.512691	0.365868	Moesin	MSN	P26038	P26038
	27.5925	27.5466	30.0857	26.3187	26.0821	28.3561	27.2808	27.1456	27.7341	27.7873	27.0861	27.3629	Homo sapiens	19	19	312	0.427518	0.366392	Proliferation-associated protein 2G4	PA2G4	Q9UQ80	Q9UQ80
	27.9058	27.4178	28.993	28.6609	26.9745	28.2761	21.8652	27.3719	28.1274	28.5676	27.7616	28.2764	Homo sapiens	25	25	388	0.446192	0.367617	ATP-dependent 6-phosphofructokinase, liver type	PFKL	P17858;Q01813	P17858
	26.2281	26.1072	27.124	26.5948	26.3972	27.3364	23.398	26.2746	26.5076	25.9352	26.818	27.1221	Homo sapiens	27	27	163	0.444866	0.367634	Ubiquitin carboxyl-terminal hydrolase 15	USP15	Q9Y4E8;Q13107	Q9Y4E8
	24.1601	24.859	23.7508	24.4072	24.6491	24.707	25.0176	24.4419	24.3787	24.8273	24.8328	24.6691	Homo sapiens	6	6	59	0.415495	0.367742	Saccharopine dehydrogenase-like oxidoreductase	SCCPDH	Q8NBX0	Q8NBX0
	22.4769	21.9708	22.4731	18.9087	19.7817	21.8694	19.597	22.197	22.4536	18.5554	21.9654	21.6108	Homo sapiens	1	1	9	0.352461	0.368983	Eukaryotic translation initiation factor 3 subunit J	EIF3J	O75822	O75822
	24.4359	23.8989	23.6629	24.3953	24.0312	24.6019	19.0252	24.1238	23.8071	23.5559	24.4642	24.3902	Homo sapiens	11	11	27	0.446935	0.369295	WD repeat-containing protein 81	WDR81	Q562E7	Q562E7
	27.0769	26.9741	28.19	27.428	26.2284	27.6395	25.9293	26.8636	26.8387	26.9809	27.2979	27.2071	Homo sapiens	15	15	263	0.434945	0.36991	Serine/threonine-protein kinase OSR1	OXSR1	O95747;Q9UEW8	O95747
	27.0786	26.6866	28.5374	27.538	25.0959	26.1512	24.2149	26.696	26.6728	26.2803	26.524	26.3476	Homo sapiens	29	29	137	0.43001	0.370004	Programmed cell death 6-interacting protein	PDCD6IP	Q8WUM4	Q8WUM4
	23.5659	23.2883	25.5048	25.0839	23.0188	24.6071	20.4565	23.9969	23.2158	23.342	25.3549	24.3052	Homo sapiens	12	12	61	0.445706	0.371149	Importin-9	IPO9	Q96P70	Q96P70
	27.7449	28.3213	26.9863	28.6352	28.1704	27.9681	28.5821	28.5995	27.8463	28.4645	28.5223	27.7756	Homo sapiens	14	13	320	0.273577	0.371668	Guanine nucleotide-binding protein G(s) subunit alpha isoforms short;Guanine nucleotide-binding protein G(s) subunit alpha isoforms XLas	GNAS	P63092;Q5JWF2;P38405	P63092;Q5JWF2
	26.9915	26.9368	25.3098	27.2529	27.5765	26.933	27.1706	27.1881	25.7292	27.7492	27.4596	26.7598	Homo sapiens	3	3	97	0.302778	0.377538	Guanine nucleotide-binding protein G(I)/G(S)/G(O) subunit gamma-5	GNG5	P63218	P63218
	25.9507	25.6201	24.2589	26.2982	25.7513	25.5653	25.2737	25.3826	25.2937	26.3347	25.6878	25.5803	Homo sapiens	13	13	82	0.369243	0.377653	Tensin-1	TNS1	Q9HBL0;Q63HR2;Q68CZ2	Q9HBL0
	28.4946	28.4971	27.3887	28.3891	28.5021	28.1215	29.6691	28.6791	28.2731	29.5838	28.6184	28.3119	Homo sapiens	21	20	414	0.283559	0.378413	78 kDa glucose-regulated protein	HSPA5	P11021	P11021
	24.18	24.0168	25.1539	20.3866	23.4324	24.2251	23.115	18.9902	23.8544	23.0718	23.8589	23.5371	Homo sapiens	5	5	16	0.442698	0.378428	Aflatoxin B1 aldehyde reductase member 2	AKR7A2	O43488;Q8NHP1	O43488
	27.2473	27.4062	28.6869	27.6797	26.9419	27.1299	26.2032	27.2652	27.3871	27.6549	27.4596	27.2249	Homo sapiens	18	18	348	0.408041	0.380082	Alpha-soluble NSF attachment protein	NAPA	P54920;Q9H115	P54920
	25.6847	26.6735	25.0761	25.0588	27.2776	26.7372	26.4067	26.5115	26.8509	27.1468	26.6438	26.853	Homo sapiens	3	3	25	0.485446	0.380298	Aquaporin-1	AQP1	P29972	P29972
	25.8266	25.914	27.2913	25.4374	24.9845	26.3105	24.6805	25.5795	26.0878	25.1485	25.3079	26.0014	Homo sapiens	7	7	73	0.329826	0.380774	ATPase ASNA1	ASNA1	O43681	O43681
	21.2958	21.5059	18.2418	20.7467	21.5417	22.948	20.2842	19.8726	21.0097	21.3197	21.2698	21.3035	Homo sapiens	3	3	4	0.452373	0.381369	Histidine--tRNA ligase, cytoplasmic	HARS	P12081	P12081
	25.9521	25.5555	25.982	26.5598	25.9494	27.1884	19.5227	25.9239	26.2568	25.5298	26.7903	26.8762	Homo sapiens	11	11	110	0.472486	0.381572	Phosphoribosyl pyrophosphate synthase-associated protein 2	PRPSAP2	O60256	O60256
	23.762	24.2394	22.727	23.0414	23.9357	23.4915	24.1432	23.8812	24.2381	24.4388	23.9278	23.7085	Homo sapiens	6	6	29	0.354362	0.386244	Protein disulfide-isomerase A4	PDIA4	P13667	P13667
	22.1985	22.0954	24.2973	22.7361	20.797	22.0825	20.2495	22.7927	21.0708	19.514	22.063	21.8242	Homo sapiens	7	7	17	0.376491	0.389449	Ubiquitin-like modifier-activating enzyme ATG7	ATG7	O95352	O95352
	28.3071	28.6249	27.5314	27.9788	28.1733	27.8297	29.0853	28.2893	28.2519	28.9556	28.3367	28.1802	Homo sapiens	14	14	345	0.337411	0.389666	Calreticulin	CALR	P27797	P27797
	28.5343	28.7711	27.5441	28.3338	28.5741	28.2298	29.5282	28.5813	28.7146	29.3131	28.5081	28.3497	Homo sapiens	20	20	380	0.343896	0.39123	Calnexin	CANX	P27824	P27824
	24.5019	25.543	27.5352	23.9793	23.8529	25.1788	22.2242	25.222	26.0288	21.9909	23.8381	25.0357	Homo sapiens	7	7	61	0.274494	0.393049	Nucleoside diphosphate kinase A	NME1	P15531	P15531
	23.1903	22.9394	24.9282	22.7247	21.0885	23.2377	20.9186	23.2129	22.9546	21.505	23.0796	22.5779	Homo sapiens	5	5	8	0.448286	0.396251	Eukaryotic translation initiation factor 4E	EIF4E	P06730	P06730
	26.7697	27.1345	29.0005	23.4487	23.8906	27.2217	23.7978	27.4144	27.6754	23.4524	25.2667	27.8674	Homo sapiens	28	28	211	0.230508	0.398052	Bifunctional purine biosynthesis protein PURH;Phosphoribosylaminoimidazolecarboxamide formyltransferase;IMP cyclohydrolase	ATIC	P31939	P31939
	19.1333	24.4059	23.2846	24.3724	23.9654	24.2316	24.6865	23.6974	23.7075	25.0093	23.659	23.3892	Homo sapiens	1	1	28	0.416693	0.398524	Aquaporin-3	AQP3	Q92482	Q92482
	28.4896	28.3206	26.9518	29.8266	23.6252	25.1114	29.4044	31.15	26.7201	28.3992	25.455	26.0549	Homo sapiens	5	5	36	0.495109	0.399425	Histone H2A;Histone H2A.V;Histone H2A.Z	PFC0920w;H2AFV;H2AFZ	O97320;Q71UI9;P0C0S5;Q96QV6;P16104	O97320;Q71UI9;P0C0S5
	26.3877	26.495	29.4747	22.7225	25.049	27.757	25.6886	25.4696	27.0672	25.708	24.2931	26.3087	Homo sapiens	12	12	168	0.398581	0.401796	GDP-L-fucose synthase	TSTA3	Q13630	Q13630
	23.3966	23.053	23.6366	23.2962	22.7465	23.2327	18.754	22.8812	23.3284	22.8958	23.0446	23.3408	Homo sapiens	6	6	18	0.47811	0.406379	FAS-associated factor 1	FAF1	Q9UNN5	Q9UNN5
	23.6174	23.4125	22.437	23.5931	23.8848	23.2392	24.4339	23.5041	23.4003	24.4675	23.4299	23.717	Homo sapiens	1	1	32	0.450157	0.406547	Secretory carrier-associated membrane protein 4	SCAMP4	Q969E2	Q969E2
	27.9282	27.3432	26.2648	27.7781	27.705	28.2715	27.1008	27.9036	27.8999	27.069	28.5904	28.7575	Homo sapiens	6	6	248	0.588897	0.40658	Proteasome subunit beta type-4	PSMB4	P28070	P28070
	28.3477	27.2481	29.9365	28.8226	26.1822	27.1207	25.7661	27.0445	28.2173	26.8633	27.1661	27.367	Homo sapiens	24	24	372	0.456657	0.407329	Serine/threonine-protein phosphatase 2A 65 kDa regulatory subunit A alpha isoform	PPP2R1A	P30153	P30153
	28.7048	29.0155	30.6166	27.5405	28.0948	29.6518	26.7127	28.5685	29.6454	26.5442	27.7101	28.8491	Homo sapiens	18	18	414	0.275483	0.408422	14-3-3 protein epsilon	YWHAE	P62258	P62258
	20.7653	21.1007	23.6631	19.8249	19.2726	20.9605	19.2233	22.2234	20.2028	19.5428	21.0493	21.3795	Homo sapiens	5	5	16	0.417638	0.409416	Acetyl-CoA acetyltransferase, cytosolic	ACAT2	Q9BWD1	Q9BWD1
	22.605	22.2827	21.7936	22.9255	22.0894	22.4958	19.4703	22.3381	22.4757	23.0966	22.5731	22.3491	Homo sapiens	2	2	3	0.439936	0.409705	Nuclear receptor corepressor 1	NCOR1	O75376	O75376
	25.0264	24.5422	23.9592	24.6456	25.5544	24.8302	25.6518	24.9988	24.6872	24.9534	25.1744	24.7864	Homo sapiens	10	6	34	0.434724	0.410891	Ras-related protein Rab-7a	RAB7A	P51149	P51149
	27.5216	27.438	30.1036	25.865	25.664	27.6751	24.2675	27.3132	28.3683	24.8705	26.4855	27.7035	Homo sapiens	33	33	360	0.327218	0.411165	Ubiquitin-like modifier-activating enzyme 1	UBA1	P22314	P22314
	21.6482	18.1023	21.1777	20.9438	21.9002	21.788	22.0086	21.3545	19.5616	22.4796	21.7602	21.6796	Homo sapiens	1	1	6	0.474824	0.411205	Transmembrane protein 138	TMEM138	Q9NPI0	Q9NPI0
	20.9213	18.6639	20.2069	22.3768	19.9119	21.0386	20.8444	19.7544	20.6339	21.3885	20.7616	20.8025	Homo sapiens	3	3	3	0.466347	0.412627	Serine/threonine-protein kinase TAO3	TAOK3	Q9H2K8	Q9H2K8
	28.5265	27.7645	26.4885	28.5677	28.819	29.0734	27.2966	28.4009	28.7272	27.1263	29.3313	29.5753	Homo sapiens	9	9	229	0.482261	0.414763	Proteasome subunit alpha type-3	PSMA3	P25788	P25788
	23.7336	22.188	21.9327	22.0634	23.1118	23.2442	21.6987	22.4789	23.1739	19.4139	22.4456	22.2131	Homo sapiens	3	3	16	0.332044	0.416094	AP-2 complex subunit sigma	AP2S1	P53680	P53680
	25.7319	24.3244	25.9621	25.69	26.4146	26.3939	22.9406	25.3873	25.8571	24.717	25.7545	26.1985	Homo sapiens	11	11	130	0.444316	0.417914	COP9 signalosome complex subunit 3	COPS3	Q9UNS2	Q9UNS2
	22.1643	22.1704	22.0834	23.2769	21.9609	22.7465	18.1806	21.8925	22.1256	19.9665	18.9819	23.3995	Homo sapiens	4	4	8	0.0944955	0.418886	Phosphatidylinositol 3,4,5-trisphosphate 5-phosphatase 1	INPP5D	Q92835	Q92835
	22.8224	22.263	23.3259	22.5304	20.9978	22.6094	22.0936	23.0038	23.2751	22.6093	22.6478	22.9439	Homo sapiens	4	4	29	0.490837	0.419531	Rab-interacting lysosomal protein	RILP	Q96NA2	Q96NA2
	21.8834	19.3127	18.3382	20.1386	19.4205	19.7283	18.6147	18.4648	18.9964	19.6707	19.4822	21.054	Homo sapiens	3	3	1	0.521742	0.420998	MARVEL domain-containing protein 2	MARVELD2	Q8N4S9	Q8N4S9
	22.8836	22.2125	22.4157	22.3593	22.3591	23.3535	22.2193	22.631	22.0881	22.2905	23.6826	23.0666	Homo sapiens	6	6	11	0.587227	0.421019	Serine/threonine-protein phosphatase 6 regulatory ankyrin repeat subunit A	ANKRD28	O15084	O15084
	24.6596	24.7727	26.9668	23.4415	21.0201	25.9208	18.1448	24.6657	23.9627	21.2626	23.5664	23.6377	Homo sapiens	13	8	88	0.449663	0.42141	14-3-3 protein theta	YWHAQ	P27348	P27348
	25.5236	25.6364	24.2104	25.6171	25.6398	25.1744	26.2977	25.6893	25.5527	26.1807	25.3842	25.366	Homo sapiens	7	7	139	0.420068	0.422194	Thioredoxin domain-containing protein 5	TXNDC5	Q8NBS9	Q8NBS9
	21.3436	20.9323	25.1415	20.6402	19.8894	20.0886	19.6042	18.9954	22.5768	18.429	20.7344	22.3186	Homo sapiens	8	8	22	0.313177	0.427148	Platelet-activating factor acetylhydrolase IB subunit alpha	PAFAH1B1	P43034	P43034
	27.3248	27.4501	26.3792	26.9364	27.398	27.0308	28.3177	27.6846	27.068	27.7623	27.1017	27.0561	Homo sapiens	10	10	197	0.44856	0.427514	Ras-related protein Rab-2B	RAB2B	Q8WUD1	Q8WUD1
	25.2491	24.4662	26.4969	22.574	23.1172	24.6342	20.1177	24.8374	25.205	24.1216	24.055	24.6088	Homo sapiens	8	8	35	0.486271	0.428492	Small glutamine-rich tetratricopeptide repeat-containing protein alpha	SGTA	O43765	O43765
	24.1756	23.8684	22.1683	24.0293	24.0647	24.1604	20.2403	24.4323	23.941	24.8803	24.7016	24.16	Homo sapiens	3	2	23	0.473472	0.42895	Transmembrane emp24 domain-containing protein 4	TMED4	Q7Z7H5	Q7Z7H5
	23.453	22.7939	24.5409	19.7807	22.5686	22.8831	19.4801	22.635	23.5817	22.2719	22.7002	22.967	Homo sapiens	8	8	26	0.493555	0.432914	Peptidyl-prolyl cis-trans isomerase FKBP4;Peptidyl-prolyl cis-trans isomerase FKBP4, N-terminally processed	FKBP4	Q02790	Q02790
	28.2841	27.4133	28.1692	28.7616	27.5121	27.7618	27.8445	29.243	29.2366	27.6282	28.6919	28.6087	Homo sapiens	89	89	951	0.475301	0.434907	E3 ubiquitin-protein ligase UBR4	UBR4	Q5T4S7	Q5T4S7
	20.063	19.0718	19.702	28.8133	18.9433	19.9192	21.4808	20.3994	19.0462	20.503	23.685	26.2927	Homo sapiens	18	16	59	0.646028	0.435395	Eosinophil peroxidase;Eosinophil peroxidase light chain;Eosinophil peroxidase heavy chain	EPX	P11678	P11678
	25.1737	26.4476	26.0548	26.6715	25.8061	26.8638	19.1589	25.9768	26.29	25.9668	25.805	26.7263	Homo sapiens	16	16	129	0.520155	0.438863	Multifunctional protein ADE2;Phosphoribosylaminoimidazole-succinocarboxamide synthase;Phosphoribosylaminoimidazole carboxylase	PAICS	P22234	P22234
	23.4653	21.9845	18.2908	24.1834	19.7065	17.4104	24.2552	24.0301	23.1475	20.6851	24.1859	19.3812	Homo sapiens	5	5	6	0.445759	0.442836	ATP synthase subunit alpha, mitochondrial	ATP5A1	P25705	P25705
	21.4035	21.2755	20.7661	20.8278	20.8238	20.1081	21.8008	20.5577	21.5138	21.5395	19.8121	20.6691	Homo sapiens	3	3	7	0.526409	0.443621	Isocitrate dehydrogenase [NADP] cytoplasmic	IDH1	O75874	O75874
	24.9073	25.7112	24.2649	25.5035	25.8394	25.0904	25.6162	25.4658	25.0375	25.7615	25.355	25.4567	Homo sapiens	7	7	100	0.507927	0.446453	Ras-related protein Rab-18	RAB18	Q9NP72	Q9NP72
	27.1791	27.1712	28.6303	26.1219	26.7246	27.9915	24.2567	26.8272	27.6024	24.8502	26.3694	27.2104	Homo sapiens	12	9	173	0.339456	0.446817	14-3-3 protein gamma;14-3-3 protein gamma, N-terminally processed	YWHAG	P61981	P61981
	33.7111	33.7374	33.2418	32.9264	33.2116	33.2468	34.4891	33.0639	33.7624	33.9722	32.7395	33.1369	Homo sapiens	62	62	3693	0.536436	0.450455	Beta-adducin	ADD2	P35612	P35612
	24.6703	24.6302	26.3838	26.2766	24.3996	24.3185	23.4244	24.5876	24.5428	25.2108	25.1283	24.8918	Homo sapiens	5	5	73	0.49402	0.450554	Proteasome inhibitor PI31 subunit	PSMF1	Q92530	Q92530
	26.9168	27.1407	28.6949	27.1256	25.9876	27.2297	26.4972	27.2059	27.2647	26.8214	26.6178	27.0983	Homo sapiens	8	8	208	0.468274	0.450959	Glutamate--cysteine ligase regulatory subunit	GCLM	P48507	P48507
	25.2591	25.3402	24.2113	25.4974	25.4902	25.2289	25.6871	25.4138	24.9255	25.5771	25.3857	25.1903	Homo sapiens	6	6	81	0.448998	0.451387	Very-long-chain (3R)-3-hydroxyacyl-CoA dehydratase 3	HACD3	Q9P035	Q9P035
	21.2	21.1937	19.8374	20.6709	21.3462	21.1116	22.3273	21.9282	19.3241	22.1435	22.2416	21.5874	Homo sapiens	3	3	24	0.480511	0.453938	Syntaxin-2	STX2	P32856	P32856
	19.7914	22.5373	26.4191	20.221	22.4063	25.5125	19.0905	20.3232	21.2964	21.0734	21.515	21.6306	Homo sapiens	8	8	19	0.511637	0.456737	Pyrroline-5-carboxylate reductase 3	PYCRL	Q53H96	Q53H96
	22.4048	22.3247	18.6737	21.8083	21.8372	21.9704	21.7484	22.4624	22.0389	21.7116	24.4388	22.5626	Homo sapiens	6	4	10	0.522536	0.457072	cAMP-dependent protein kinase type I-beta regulatory subunit	PRKAR1B	P31321	P31321
	19.6331	21.3096	19.3729	19.758	21.0437	23.6204	20.5869	21.3814	26.0799	21.5251	21.4728	20.7876	Homo sapiens	2	2	58	0.511393	0.457627	Mannose-P-dolichol utilization defect 1 protein	MPDU1	O75352	O75352
	23.6494	24.7323	24.0639	23.9345	25.1087	25.4006	23.1721	24.6426	24.7111	24.155	25.3337	25.2555	Homo sapiens	5	1	7	0.622111	0.459174	Phosphatidylinositol 5-phosphate 4-kinase type-2 beta	PIP4K2B	P78356	P78356
	23.7501	23.7432	22.3415	22.7667	23.6893	23.7125	24.1697	23.6117	23.2439	18.603	23.2559	23.5501	Homo sapiens	2	2	6	0.220486	0.460063	Septin-2	2002-09-01	Q15019	Q15019
	20.8008	20.6612	22.2878	20.911	21.8168	20.1502	19.4964	20.2834	21.0464	20.8296	20.4341	20.8232	Homo sapiens	2	2	5	0.509374	0.460756	6-phosphogluconolactonase	PGLS	O95336	O95336
	25.2494	26.1012	27.1774	25.0541	24.8807	26.3813	24.9794	26.0069	26.0743	20.5158	25.3496	26.107	Homo sapiens	11	11	53	0.190587	0.462394	Nicotinate phosphoribosyltransferase	NAPRT	Q6XQN6	Q6XQN6
	21.0197	21.8225	25.6182	19.9086	20.2228	21.7624	21.1277	19.6672	23.1386	20.4378	21.3256	22.222	Homo sapiens	6	6	15	0.466901	0.463748	Diphosphomevalonate decarboxylase	MVD	P53602	P53602
	19.4766	22.9449	24.1646	23.8869	23.1053	23.2279	23.5039	23.7916	19.4823	24.2747	24.8389	23.6067	Homo sapiens	6	6	23	0.500711	0.463764	Malignant T-cell-amplified sequence 1	MCTS1	Q9ULC4	Q9ULC4
	27.6667	27.7012	26.0253	28.0227	27.8492	26.8889	28.5311	27.9345	27.5393	28.3476	28.0346	27.2053	Homo sapiens	11	10	274	0.343336	0.466821	Ras-related protein Rab-10	RAB10	P61026;P51153	P61026
	22.2693	22.2696	24.3384	21.8461	21.3481	22.3113	21.8769	22.8885	22.4584	21.3812	22.9396	22.9188	Homo sapiens	9	9	26	0.479156	0.469225	Phosphoribosylformylglycinamidine synthase	PFAS	O15067	O15067
	26.4062	25.6689	25.7925	24.5701	25.479	25.6469	25.3354	26.2724	26.2283	24.8733	26.706	26.3707	Homo sapiens	3	3	3	0.553387	0.470249	Staphylococcal nuclease domain-containing protein 1	SND1	Q7KZF4	Q7KZF4
	22.4323	22.0251	19.8288	22.5028	21.7581	21.6271	21.1331	21.1437	20.378	21.934	21.3322	21.2296	Homo sapiens	2	2	7	0.506116	0.470601	Mannosyl-oligosaccharide glucosidase	MOGS	Q13724	Q13724
	24.0138	25.058	23.8286	24.2341	24.8799	24.6427	24.9798	24.778	24.6812	24.5947	24.5147	24.6168	Homo sapiens	10	3	53	0.527368	0.47218	Ras-related protein Rab-2A	RAB2A	P61019	P61019
	22.6796	23.3185	20.1679	22.7878	23.5833	23.5778	21.961	23.6668	22.1292	22.1427	22.2351	22.4932	Homo sapiens	5	5	29	0.517719	0.472465	Protein VAC14 homolog	VAC14	Q08AM6	Q08AM6
	27.7349	28.0057	28.9529	27.6733	27.2883	28.1364	27.7799	28.2822	28.289	27.8701	28.2494	28.3032	Homo sapiens	29	29	531	0.542819	0.47255	E3 ubiquitin-protein ligase RNF123	RNF123	Q5XPI4	Q5XPI4
	20.3264	19.8414	21.7642	20.3729	19.9566	19.8415	18.7468	19.3643	20.422	18.6719	21.2283	18.0475	Homo sapiens	3	3	7	0.600469	0.472679	Probable cytosolic iron-sulfur protein assembly protein CIAO1	CIAO1	O76071	O76071
	25.8592	26.058	24.564	26.4219	26.018	25.4915	25.2291	26.0768	25.4209	25.9415	26.6099	25.8417	Homo sapiens	12	4	115	0.461608	0.476547	Ras-related protein Rap-1b;Ras-related protein Rap-1b-like protein	RAP1B	P61224;A6NIZ1;O95716	P61224;A6NIZ1
	21.6296	21.9583	20.8691	24.1622	21.662	21.6863	21.8868	21.48	21.496	22.3869	21.2909	21.2641	Homo sapiens	3	3	4	0.539496	0.476632	Complement C3;Complement C3 beta chain;C3-beta-c;Complement C3 alpha chain;C3a anaphylatoxin;Acylation stimulating protein;Complement C3b alpha chain;Complement C3c alpha chain fragment 1;Complement C3dg fragment;Complement C3g fragment;Complement C3d fragment;Complement C3f fragment;Complement C3c alpha chain fragment 2	C3	P01024;CON__Q2UVX4	P01024
	27.8918	25.747	26.2375	24.7182	26.3027	25.6418	26.6351	26.2183	25.6254	25.844	26.9227	25.8218	Homo sapiens	4	4	31	0.49474	0.476648	Titin	TTN	Q8WZ42	Q8WZ42
	21.0337	31.1885	31.7721	32.0151	32.5285	24.1055	26.7082	21.802	22.5818	31.4351	20.9834	21.4547	Homo sapiens	7	3	20	0.577457	0.477389	Beta-actin-like protein 2	ACTBL2	Q562R1	Q562R1
	28.455	28.1766	26.9691	28.8019	28.3273	29.1958	27.9677	28.6212	29.2289	27.4935	29.2137	29.6535	Homo sapiens	9	9	230	0.513376	0.479569	Proteasome subunit beta type-1	PSMB1	P20618	P20618
	24.1118	23.7253	26.4691	24.6244	20.706	23.2995	23.0714	24.5386	23.4469	25.2417	23.9296	22.885	Homo sapiens	9	9	21	0.427942	0.47986	SEC14-like protein 4	SEC14L4	Q9UDX3;B5MCN3	Q9UDX3
	29.2665	28.8148	27.8538	29.1115	29.1775	30.3866	28.4788	29.1534	29.5425	28.3669	29.6348	29.9568	Homo sapiens	14	14	490	0.506467	0.480843	Proteasome subunit alpha type-6	PSMA6	P60900	P60900
	20.559	20.3142	20.1749	20.6425	20.2608	20.6491	18.3765	20.7448	20.9572	20.6619	21.0526	21.3227	Homo sapiens	5	2	5	0.70954	0.481116	Importin subunit alpha-7	KPNA6	O60684	O60684
	22.114	23.7999	26.8446	20.9012	20.7074	26.5655	24.104	21.352	22.1388	22.9443	19.8529	20.6878	Homo sapiens	12	12	50	0.649163	0.483156	3-mercaptopyruvate sulfurtransferase	MPST	P25325	P25325
	25.9026	26.5767	27.6576	25.408	25.7694	26.8952	24.4125	26.1843	26.9396	24.3946	25.5272	26.2811	Homo sapiens	11	5	180	0.350571	0.483499	14-3-3 protein beta/alpha;14-3-3 protein beta/alpha, N-terminally processed	YWHAB	P31946	P31946
	24.5688	24.9972	23.5588	24.8871	24.9661	24.561	25.0065	24.9667	24.5156	25.0509	25.0078	24.5851	Homo sapiens	2	2	50	0.4258	0.483515	Transmembrane protein 56	TMEM56	Q96MV1	Q96MV1
	23.7136	23.1385	22.5512	23.8053	23.5867	23.2692	23.1911	23.7111	23.0227	23.1632	23.9748	23.7935	Homo sapiens	13	7	37	0.638827	0.483597	AP-2 complex subunit alpha-2	AP2A2	O94973	O94973
	28.7525	28.1503	26.8117	28.7371	28.6741	28.9089	27.7988	28.511	28.9519	27.7348	29.0581	29.1129	Homo sapiens	9	9	276	0.555041	0.484745	Proteasome subunit beta type-5	PSMB5	P28074	P28074
	25.0259	24.3831	20.8625	22.5537	23.3257	21.9414	23.8508	23.9008	24.4843	23.5683	23.8623	24.2027	Homo sapiens	1	1	15	0.574157	0.484859	Late cornified envelope protein 3B	LCE3B	Q5TA77	Q5TA77
	22.5872	22.8679	21.3995	22.3344	22.8502	22.5702	23.2481	22.5567	22.6215	23.421	22.5444	22.7574	Homo sapiens	1	1	27	0.524785	0.486507	Transmembrane emp24 domain-containing protein 5	TMED5	Q9Y3A6	Q9Y3A6
	22.199	22.196	20.9881	22.5324	22.3612	22.1211	23.0493	22.1353	21.5267	22.9066	22.6622	22.0328	Homo sapiens	1	1	4	0.360893	0.48681	Syntaxin-6	STX6	O43752	O43752
	24.8131	25.1582	23.1664	25.0762	25.3938	24.3254	24.4573	24.0027	24.048	24.4845	24.3054	24.1414	Homo sapiens	4	4	67	0.564053	0.491553	BAG family molecular chaperone regulator 2	BAG2	O95816	O95816
	29.4589	27.4943	30.5229	30.1123	28.3497	30.394	28.0196	29.9966	30.0119	30.2217	30.8579	30.4893	Homo sapiens	27	27	705	0.638453	0.491912	T-complex protein 1 subunit eta	CCT7	Q99832	Q99832
	25.9083	24.918	23.6291	26.3664	25.4487	25.1159	26.0569	24.6643	25.9132	26.2385	25.2048	25.9638	Homo sapiens	14	14	147	0.601554	0.492677	Carnitine O-palmitoyltransferase 1, liver isoform	CPT1A	P50416	P50416
	20.9982	18.8267	19.2842	18.4102	18.6769	19.5189	19.2184	19.0788	19.7043	19.3331	19.6971	19.5169	Homo sapiens	2	2	3	0.564169	0.500131	OTU domain-containing protein 6B	OTUD6B	Q8N6M0	Q8N6M0
	20.2669	20.7133	23.2945	20.8359	20.9111	22.599	20.5505	21.249	21.2619	18.3735	20.6383	21.1347	Homo sapiens	6	3	11	0.353723	0.50102	14-3-3 protein eta	YWHAH	Q04917	Q04917
	23.5997	23.9761	23.6708	23.8614	23.6554	23.8501	23.5153	24.328	19.445	24.4786	23.8609	23.5937	Homo sapiens	6	3	34	0.534469	0.502183	Ras-related protein Rab-5A	RAB5A	P20339	P20339
	21.0245	21.5896	21.481	21.2207	19.9327	22.4415	19.9465	21.7031	21.0185	19.4451	24.7955	24.4976	Homo sapiens	4	4	16	0.873226	0.504026	Programmed cell death protein 5	PDCD5	O14737	O14737
	25.963	25.8869	24.0995	26.1358	25.9325	25.4264	25.5796	25.1861	25.049	25.824	24.1926	24.7358	Homo sapiens	7	2	37	0.664718	0.506527	Ras-related protein Rap-2a	RAP2A	P10114	P10114
	27.495	27.3555	26.5799	27.1938	27.1511	27.2635	27.7804	27.4148	27.2848	27.497	27.3332	27.1594	Homo sapiens	5	5	116	0.49665	0.506898	CDGSH iron-sulfur domain-containing protein 2	CISD2	Q8N5K1	Q8N5K1
	23.9079	23.1232	23.2255	24.0342	22.9148	23.4543	23.611	22.1038	22.1938	24.1219	22.4057	22.3298	Homo sapiens	2	2	16	0.536369	0.507014	Glutaredoxin-1	GLRX	P35754	P35754
	21.8199	21.2624	18.9384	20.4238	20.9272	18.7749	18.3188	19.4495	20.2117	20.7472	19.9162	20.3346	Homo sapiens	1	1	9	0.571087	0.508761	Transmembrane protein 245	TMEM245	Q9H330	Q9H330
	28.0406	28.3983	27.0379	27.7176	28.1549	27.835	28.7691	28.2497	28.0749	28.5812	28.1171	27.7387	Homo sapiens	17	17	413	0.419106	0.509429	Atlastin-3	ATL3	Q6DD88	Q6DD88
	29.7237	27.9411	29.919	30.5662	27.6755	29.9948	27.1079	29.9824	29.6365	30.3657	30.4505	30.3826	Homo sapiens	27	27	745	0.657618	0.509554	T-complex protein 1 subunit delta	CCT4	P50991	P50991
	24.9364	25.3125	23.8314	25.0587	25.3576	24.6683	25.9649	25.0212	25.1915	25.5586	24.6893	24.9241	Homo sapiens	5	5	106	0.554262	0.509696	Clusterin;Clusterin beta chain;Clusterin alpha chain	CLU	P10909	P10909
	25.1418	25.2953	23.8848	24.9235	25.2645	24.7937	25.7708	25.2468	25.0236	25.4542	25.2293	24.897	Homo sapiens	6	6	58	0.474736	0.509806	Vesicle transport protein SEC20	BNIP1	Q12981	Q12981
	20.1687	21.1575	21.2836	21.3212	20.5302	22.3967	19.4323	21.8658	19.0822	19.9207	21.1529	21.1208	Homo sapiens	4	4	8	0.541136	0.5125	Vacuolar protein sorting-associated protein 45	VPS45	Q9NRW7	Q9NRW7
	19.1706	22.2097	21.9856	22.0465	19.7664	21.3312	19.524	21.6103	19.3072	22.0329	21.5374	21.5213	Homo sapiens	2	2	2	0.591393	0.513754	Actin-related protein 2	ACTR2	P61160	P61160
	38.6897	38.5711	38.5783	37.6043	38.0419	37.9412	40.2121	37.6091	38.8147	39.4414	37.0609	37.6199	Homo sapiens	217	217	40324	0.614505	0.515726	Spectrin alpha chain, erythrocytic 1	SPTA1	P02549	P02549
	22.3846	23.7608	24.8988	22.8372	21.7575	23.0452	19.1141	22.6923	23.5012	19.5699	22.434	23.4625	Homo sapiens	9	9	29	0.368333	0.51697	Insulin-degrading enzyme	IDE	P14735	P14735
	24.9451	25.0033	25.5453	24.8407	24.5123	25.3288	25.2628	25.1045	25.7515	25.3816	24.7132	25.5032	Homo sapiens	8	8	79	0.515191	0.517709	DnaJ homolog subfamily B member 2	DNAJB2	P25686;Q8NHS0;O75190	P25686
	27.1301	27.0089	27.746	27.2592	27.2151	27.0875	26.4901	27.5875	26.4739	27.4194	28.5548	26.797	Homo sapiens	13	13	211	0.194053	0.518461	Sorbitol dehydrogenase	SORD	Q00796	Q00796
	26.4736	25.9641	26.5152	25.4605	24.9457	25.8989	24.3247	26.6075	26.4241	25.8344	25.8311	25.8434	Homo sapiens	9	9	104	0.57292	0.519076	Glutathione peroxidase 1	GPX1	P07203	P07203
	27.1652	26.4255	26.4602	27.4509	27.6007	27.2142	20.9359	26.0972	25.5552	19.9243	27.3741	28.6286	Homo sapiens	3	3	13	0.314827	0.521398	Proteasome assembly chaperone 2	PSMG2	Q969U7	Q969U7
	35.0701	35.81	35.1092	33.9342	35.1012	34.1822	36.9465	34.1915	34.812	35.7627	33.7908	33.8287	Homo sapiens	26	26	8282	0.649853	0.522409	Glyceraldehyde-3-phosphate dehydrogenase	GAPDH	P04406;O14556	P04406
	27.1714	26.9084	26.0102	27.3068	27.2715	27.4614	27.2028	27.5597	27.5556	25.9828	28.1237	27.4306	Homo sapiens	16	16	203	0.55862	0.522515	Aldehyde dehydrogenase family 16 member A1	ALDH16A1	Q8IZ83	Q8IZ83
	21.7357	19.4491	20.4754	21.0107	21.0205	21.1628	20.3127	21.5643	18.5031	21.2017	21.3363	21.1126	Homo sapiens	2	2	1	0.600946	0.52597	Phosphorylase b kinase regulatory subunit alpha, liver isoform	PHKA2	P46019	P46019
	18.2951	23.1064	22.0924	22.8912	23.9383	23.6361	24.2493	24.3503	17.219	24.176	23.8699	23.3453	Homo sapiens	2	2	13	0.58703	0.528189	Dynein heavy chain 1, axonemal	DNAH1	Q9P2D7	Q9P2D7
	28.6596	27.9434	29.6507	29.9096	27.6872	29.6439	26.6319	29.5082	29.3275	29.5881	29.9723	29.8374	Homo sapiens	19	19	531	0.677955	0.529346	T-complex protein 1 subunit zeta	CCT6A	P40227	P40227
	22.0818	24.0831	21.272	21.0354	24.9137	22.8164	21.4036	21.7292	21.1463	22.956	23.0001	21.8652	Homo sapiens	1	1	17	0.508042	0.530793	Death domain-containing protein 1	DTHD1	Q6ZMT9	Q6ZMT9
	26.4136	26.1278	25.3654	26.2969	26.2008	26.1577	26.7938	26.1147	26.1504	26.8945	26.2492	26.1347	Homo sapiens	7	7	123	0.44024	0.531541	Transmembrane emp24 domain-containing protein 7	TMED7	Q9Y3B3	Q9Y3B3
	24.9921	24.9798	26.2849	24.5664	25.2652	25.7809	22.4173	24.2666	25.5696	23.6209	24.5973	26.2571	Homo sapiens	9	9	86	0.34674	0.53248	Methylosome protein 50	WDR77	Q9BQA1	Q9BQA1
	24.7384	23.9323	22.5233	21.9852	23.7318	23.545	24.487	23.4015	24.1343	23.803	23.7835	23.9585	Homo sapiens	1	1	18	0.605062	0.535157	Vacuolar protein sorting-associated protein 37A	VPS37A	Q8NEZ2	Q8NEZ2
	21.8161	22.5241	21.901	22.3722	22.6986	24.1332	22.7291	23.8075	21.084	22.8374	23.1116	22.7671	Homo sapiens	5	5	38	0.584077	0.535641	Syntaxin-binding protein 2	STXBP2	Q15833	Q15833
	28.8361	28.3688	29.8677	28.8409	27.4744	28.7484	26.3351	28.5433	28.9546	28.1729	28.8772	29.2423	Homo sapiens	34	34	560	0.613977	0.537754	Stress-induced-phosphoprotein 1	STIP1	P31948	P31948
	26.2313	26.1235	24.6925	26.3195	26.2523	25.9986	26.213	25.8962	25.9044	26.4691	26.2235	25.8816	Homo sapiens	13	13	134	0.479587	0.538293	Coiled-coil and C2 domain-containing protein 1A	CC2D1A	Q6P1N0	Q6P1N0
	21.6195	21.5106	20.5333	22.7549	21.093	22.2144	21.0675	22.238	21.2552	20.9768	22.6797	22.2623	Homo sapiens	6	6	12	0.651977	0.539759	AMP deaminase 3	AMPD3	Q01432	Q01432
	17.961	17.6692	17.06	21.9658	17.998	17.5454	19.4181	20.4394	17.0581	18.6006	17.6258	17.6037	Homo sapiens	2	1	3	0.626642	0.540996	Heterogeneous nuclear ribonucleoproteins A2/B1	HNRNPA2B1	P22626	P22626
	23.7055	23.713	22.6597	23.5151	23.5011	23.5014	23.8307	22.9597	23.1529	23.26	23.1957	22.4985	Homo sapiens	4	4	27	0.88511	0.542675	Solute carrier family 12 member 7	SLC12A7	Q9Y666	Q9Y666
	24.208	23.5489	21.2192	24.1445	23.6105	23.5533	24.0442	23.8968	23.6595	24.1364	23.6717	23.6439	Homo sapiens	6	6	21	0.582512	0.543044	Nucleobindin-2;Nesfatin-1	NUCB2	P80303	P80303
	38.4262	38.3088	38.2821	37.3435	37.7606	37.6956	39.8957	37.3602	38.5006	39.2347	36.8083	37.3636	Homo sapiens	197	197	39671	0.634839	0.543627	Spectrin beta chain, erythrocytic	SPTB	P11277;Q01082	P11277
	27.3439	26.9103	26.6371	26.9363	27.2615	27.2335	26.9288	27.213	26.9688	26.6635	27.7136	27.864	Homo sapiens	9	9	155	0.888424	0.545632	Alpha-centractin	ACTR1A	P61163	P61163
	25.4542	26.2281	27.4012	24.535	23.7598	26.0535	22.5281	25.8381	26.6621	18.1657	25.0099	26.3995	Homo sapiens	7	7	91	0.246962	0.545805	Bisphosphoglycerate mutase	BPGM	P07738	P07738
	35.6026	35.5871	35.3236	34.957	35.1059	35.062	36.9743	34.8268	35.9298	36.3913	34.3994	34.8405	Homo sapiens	24	24	8160	0.626842	0.545861	Actin, cytoplasmic 1;Actin, cytoplasmic 1, N-terminally processed	ACTB	P60709;Q6S8J3;A5A3E0;P0CG38;Q9BYX7	P60709
	38.1857	38.2648	38.229	37.1795	37.7145	37.6818	39.8379	37.3786	38.2701	39.1311	36.8768	37.1823	Homo sapiens	46	46	28924	0.631143	0.548	Band 3 anion transport protein	SLC4A1	P02730	P02730
	26.4584	26.1503	27.5088	25.9757	25.1341	26.6672	26.3454	21.4693	26.3895	26.1281	18.2437	26.3224	Homo sapiens	19	19	128	0.351549	0.552861	Glucose-6-phosphate 1-dehydrogenase	G6PD	P11413;Q25856;Q27741;Q8IKU0	P11413
	24.9334	24.294	22.6701	25.4018	25.1658	25.5352	20.2062	24.7075	25.1934	22.6659	25.291	25.7786	Homo sapiens	6	6	72	0.580485	0.554231	Bleomycin hydrolase	BLMH	Q13867	Q13867
	29.6516	29.5347	27.8712	29.9238	29.6593	28.8356	29.9127	29.6931	28.8347	30.5324	29.9904	29.1846	Homo sapiens	13	13	518	0.357613	0.555197	Ras-related protein Rap-1A	RAP1A	P62834	P62834
	24.5925	24.588	23.4841	24.2133	24.3402	24.4091	24.4818	24.0984	24.242	24.6825	24.4773	24.6488	Homo sapiens	1	1	37	0.741094	0.55525	Immediate early response 3-interacting protein 1	IER3IP1	Q9Y5U9	Q9Y5U9
	22.4809	22.4764	20.2752	22.041	22.2439	21.8889	23.3913	22.1847	22.3357	22.5842	21.9126	22.0203	Homo sapiens	1	1	8	0.600343	0.5558	Sarcoplasmic/endoplasmic reticulum calcium ATPase 1;Sarcoplasmic/endoplasmic reticulum calcium ATPase 2	ATP2A1;ATP2A2	O14983;P16615	O14983;P16615
	22.076	22.1045	20.2015	21.7897	22.9494	21.9905	21.9835	21.5334	21.6599	22.8071	21.6865	21.7597	Homo sapiens	2	2	3	0.551698	0.557755	Major facilitator superfamily domain-containing protein 2B	MFSD2B	A6NFX1	A6NFX1
	25.5767	25.1702	26.3224	25.8445	25.3225	26.4844	24.7256	25.7683	25.5344	25.2592	26.2732	26.5591	Homo sapiens	7	7	105	0.724968	0.560385	Transcriptional activator protein Pur-alpha	PURA	Q00577	Q00577
	26.6778	26.9945	26.1477	26.8066	26.9614	26.748	27.4341	26.848	26.6377	27.3123	26.9593	26.6298	Homo sapiens	9	9	233	0.40038	0.561447	Ras-related protein Rab-21	RAB21	Q9UL25	Q9UL25
	17.731	18.7017	16.9794	16.1206	19.4171	20.6968	18.6509	18.8187	18.6147	18.9163	20.0498	19.1009	Homo sapiens	1	1	6	0.622678	0.561937	Endoplasmic reticulum-Golgi intermediate compartment protein 2	ERGIC2	Q96RQ1	Q96RQ1
	28.4855	28.4078	28.9873	29.0879	28.8192	29.8739	25.7801	28.4606	29.8303	28.3648	29.0286	30.2115	Homo sapiens	13	12	301	0.655499	0.563595	Peroxiredoxin-1	PRDX1	Q06830	Q06830
	25.4018	19.809	19.5347	20.3799	21.6526	21.7836	19.681	21.5906	19.8847	21.9248	25.0666	21.431	Homo sapiens	4	3	4	0.481266	0.563791	Nesprin-1	SYNE1	Q8NF91	Q8NF91
	27.2782	27.1221	28.396	27.1431	26.8807	27.754	26.2679	27.1948	27.3853	26.7183	27.2558	27.5164	Homo sapiens	20	20	276	0.53214	0.563808	26S proteasome non-ATPase regulatory subunit 5	PSMD5	Q16401	Q16401
	24.7343	25.566	21.6801	25	25.5481	22.1475	25.078	24.6427	26.9164	25.0886	24.3657	26.8278	Homo sapiens	22	21	110	0.669335	0.563901	Band 4.1-like protein 2	EPB41L2	O43491	O43491
	30.8403	30.7987	30.3712	30.2847	30.5911	30.4995	29.8614	30.6634	30.1931	29.3598	30.8368	30.3559	Homo sapiens	68	68	1763	0.575575	0.567116	Clathrin heavy chain 1	CLTC	Q00610	Q00610
	21.9017	22.7589	21.0435	21.3433	22.3846	21.8817	22.2427	21.9505	18.44	22.9522	21.8867	21.9285	Homo sapiens	4	4	6	0.601434	0.567972	Dolichyl-diphosphooligosaccharide--protein glycosyltransferase subunit 1	RPN1	P04843	P04843
	24.7438	25.6194	26.6816	25.1613	23.1754	25.1722	23.6083	25.8662	25.0307	25.0397	24.3893	25.9357	Homo sapiens	7	7	87	0.556889	0.568483	Poly(rC)-binding protein 1	PCBP1	Q15365	Q15365
	22.3875	22.8827	23.6906	23.3124	21.1952	22.5623	17.7571	22.9441	22.9628	22.6647	22.6382	23.2118	Homo sapiens	2	1	21	0.653455	0.568778	Poly(rC)-binding protein 2;Poly(rC)-binding protein 3	PCBP2;PCBP3	Q15366;P57721	Q15366;P57721
	35.2303	35.2228	34.7593	34.4157	34.842	34.6078	36.686	34.55	35.3415	36.1119	34.1527	34.4633	Homo sapiens	62	62	5358	0.612872	0.569394	Protein 4.1	EPB41	P11171;Q9H4G0	P11171
	20.4005	19.1637	23.0787	18.197	19.9643	19.9125	19.1351	21.6252	20.3188	21.017	20.2068	19.9809	Homo sapiens	3	3	11	0.596266	0.569575	Hsp90 co-chaperone Cdc37;Hsp90 co-chaperone Cdc37, N-terminally processed	CDC37	Q16543	Q16543
	24.8604	24.2933	24.4644	25.1949	24.2728	24.82	25.0424	24.8359	24.592	24.8491	24.9482	24.8018	Homo sapiens	11	4	84	0.613433	0.571355	Ras-related protein Rab-1A	RAB1A	P62820;P59190	P62820
	32.6172	32.3716	31.9172	31.7651	31.6095	31.746	33.4657	31.5242	32.3602	32.9924	31.3941	31.7701	Homo sapiens	19	8	924	0.61773	0.571411	Actin, alpha cardiac muscle 1;Actin, aortic smooth muscle;Actin, gamma-enteric smooth muscle	ACTC1;ACTA2;ACTG2	P68032;P62736;P63267	P68032;P62736;P63267
	28.9615	29.8786	29.0195	30.1635	29.6318	29.5788	30.3416	30.4129	28.7138	31.4426	30.3637	29.0243	Homo sapiens	47	47	988	0.159253	0.571451	C-1-tetrahydrofolate synthase, cytoplasmic;Methylenetetrahydrofolate dehydrogenase;Methenyltetrahydrofolate cyclohydrolase;Formyltetrahydrofolate synthetase;C-1-tetrahydrofolate synthase, cytoplasmic, N-terminally processed	MTHFD1	P11586;Q6UB35	P11586
	23.0108	22.5871	21.6956	22.3332	22.7654	23.1876	21.5441	23.5101	23.1846	22.6218	24.1693	23.1945	Homo sapiens	8	8	33	0.657308	0.572344	Epidermal growth factor receptor substrate 15	EPS15	P42566	P42566
	22.9975	23.7351	22.1819	23.0113	23.695	23.2643	24.2805	23.6518	23.0967	23.9645	23.4226	22.7817	Homo sapiens	8	8	17	0.452816	0.574515	Extended synaptotagmin-1	ESYT1	Q9BSJ8	Q9BSJ8
	21.6875	20.981	19.2546	21.8485	20.7658	22.9585	20.1011	21.9535	22.5285	21.0475	21.3286	23.7237	Homo sapiens	5	5	23	0.612806	0.576234	Large proline-rich protein BAG6	BAG6	P46379	P46379
	23.5709	23.4669	25.8784	22.8448	17.984	25.0021	21.6637	23.7692	23.286	23.3118	22.7882	23.2953	Homo sapiens	6	6	17	0.627074	0.576594	Thymidylate kinase	DTYMK	P23919	P23919
	24.5115	24.4713	24.6396	24.5286	24.3415	24.4013	21.3404	24.7972	24.3099	23.4639	25.0865	24.8779	Homo sapiens	8	8	74	0.651443	0.577216	Hepatocyte growth factor-regulated tyrosine kinase substrate	HGS	O14964	O14964
	23.2068	23.3026	24.9764	22.4266	22.9379	23.3948	18.3013	23.4127	23.3377	19.7861	23.4858	23.5626	Homo sapiens	4	4	9	0.526359	0.578143	Alcohol dehydrogenase class-3	ADH5	P11766	P11766
	22.9198	22.3507	22.6561	22.1696	19.0631	21.8639	20.7894	23.8681	22.262	18.5276	22.3284	22.8057	Homo sapiens	4	4	8	0.416948	0.580434	Eukaryotic peptide chain release factor GTP-binding subunit ERF3A;Eukaryotic peptide chain release factor GTP-binding subunit ERF3B	GSPT1;GSPT2	P15170;Q8IYD1	P15170;Q8IYD1
	24.5433	24.9207	26.4477	26.0919	25.9149	26.3683	24.6944	26.3598	25.7245	25.0916	26.3682	26.3885	Homo sapiens	7	7	89	0.658699	0.581039	Eukaryotic translation initiation factor 2 subunit 3	EIF2S3	P41091;Q2VIR3	P41091
	21.7345	23.6404	23.8124	23.7892	22.4773	23.5727	18.44	21.7978	23.9711	20.8152	24.2279	24.5926	Homo sapiens	9	9	54	0.64049	0.582852	Cullin-2	CUL2	Q13617	Q13617
	22.5487	19.3369	21.6427	22.4832	20.293	21.8621	20.8074	22.8369	22.1381	22.2205	22.752	22.3708	Homo sapiens	3	3	19	0.683768	0.584134	Sorting nexin-2	SNX2	O60749	O60749
	24.4923	24.7591	22.8173	25.0958	25.0288	24.1042	24.7384	23.9767	24.0154	24.6663	24.1487	24.6157	Homo sapiens	3	3	3	0.647993	0.586936	ADP-ribosylation factor-like protein 15	ARL15	Q9NXU5	Q9NXU5
	21.0557	21.8141	19.5781	20.9032	21.7993	20.4892	20.8545	24.582	21.7134	20.9366	24.3915	20.6861	Homo sapiens	2	2	9	0.475911	0.588048	Protein shisa-4	SHISA4	Q96DD7	Q96DD7
	21.9525	22.7249	25.9452	23.8661	22.884	24.3082	21.7058	21.8055	24.1433	18.6096	23.5396	23.1281	Homo sapiens	16	16	57	0.484676	0.588152	Exportin-2	CSE1L	P55060	P55060
	18.543	20.2831	21.4281	20.431	19.0972	20.2371	20.2454	19.2942	20.0964	20.8557	20.2014	21.3247	Homo sapiens	3	3	2	0.87126	0.590317	Poly(ADP-ribose) glycohydrolase ARH3	ADPRHL2	Q9NX46	Q9NX46
	26.0083	25.5767	24.7083	26.3913	25.5245	25.0742	26.551	25.6951	25.966	26.2784	25.4843	25.6084	Homo sapiens	8	8	56	0.616757	0.590434	Synaptosomal-associated protein 23	SNAP23	O00161	O00161
	26.4051	26.5424	25.5275	26.3983	19.0036	26.0479	23.9722	25.6169	26.6265	25.5971	25.6955	26.4423	Homo sapiens	5	5	7	0.670324	0.59196	Ig gamma-1 chain C region	IGHG1	P01857;P01859;P01861;P01860	P01857
	25.5193	25.1787	25.6687	25.5863	25.355	26.013	22.877	25.9144	25.1183	23.3275	25.7795	25.3088	Homo sapiens	14	14	145	0.576505	0.594801	Serine/threonine-protein kinase WNK1	WNK1	Q9H4A3;Q96J92	Q9H4A3
	26.3261	26.7658	25.7123	26.4766	26.573	26.3316	26.437	26.0545	25.5529	26.6223	26.2181	25.967	Homo sapiens	7	7	117	0.549489	0.595325	Vesicle-trafficking protein SEC22b	SEC22B	O75396	O75396
	23.7449	23.5966	22.1284	23.2461	20.2784	22.9057	23.3646	22.6554	22.9443	23.5615	22.6468	22.8085	Homo sapiens	2	2	23	0.631854	0.595616	Transmembrane 9 superfamily member 3	TM9SF3	Q9HD45	Q9HD45
	23.6428	23.3431	22.0638	23.3156	23.8835	23.5645	23.7912	22.8031	23.5039	23.8283	23.2564	23.4021	Homo sapiens	2	2	16	0.636446	0.596397	Transmembrane emp24 domain-containing protein 1	TMED1	Q13445	Q13445
	26.8244	26.8162	25.256	26.3063	26.0223	26.8073	24.9712	25.7455	26.7388	25.7224	26.0714	25.4888	Homo sapiens	4	1	91	0.734121	0.597075	Fructose-bisphosphate aldolase C	ALDOC	P09972	P09972
	23.889	24.8678	23.6952	24.5961	24.7615	25.9533	22.9408	24.9636	25.6256	24.132	25.1122	25.749	Homo sapiens	10	10	59	0.683653	0.598633	Purine nucleoside phosphorylase	PNP	P00491	P00491
	19.8765	21.5892	24.8522	21.8532	19.1273	22.3086	20.5833	21.8591	21.7731	19.7663	19.1242	21.6497	Homo sapiens	6	6	14	0.437331	0.598774	2,5-phosphodiesterase 12	PDE12	Q6L8Q7	Q6L8Q7
	28.1715	28.6274	29.5735	27.6142	27.6992	28.537	26.2852	28.4851	28.7607	26.5674	28.2357	28.692	Homo sapiens	16	16	360	0.473755	0.599389	Protein DDI1 homolog 2	DDI2	Q5TDH0;Q8WTU0	Q5TDH0
	22.4422	24.6545	23.0731	22.5231	24.7507	24.2135	24.9114	26.0644	19.6946	24.8616	25.8127	25.3268	Homo sapiens	4	1	65	0.739431	0.599605	cAMP-dependent protein kinase catalytic subunit gamma	PRKACG	P22612	P22612
	23.6262	21.7499	22.9896	23.9501	22.4402	22.8153	22.7168	21.9833	21.4513	19.7431	22.8567	23.2142	Homo sapiens	5	5	15	0.369145	0.60005	CTP synthase 2	CTPS2	Q9NRF8	Q9NRF8
	24.7153	23.8212	25.6226	24.1837	24.3126	25.1653	25.2928	22.9192	23.5397	25.1789	22.9476	23.0897	Homo sapiens	8	8	55	0.770102	0.601713	Carbonyl reductase [NADPH] 1	CBR1	P16152	P16152
	26.6806	26.9798	28.2228	26.5557	25.9743	27.2707	26.1017	27.4002	27.2361	26.8831	27.1684	27.3233	Homo sapiens	15	15	298	0.672964	0.602083	Ubiquitin-associated domain-containing protein 1	UBAC1	Q9BSL1	Q9BSL1
	24.5712	24.312	23.4878	23.9151	24.434	24.2836	24.2764	24.0094	23.8814	24.6262	24.4783	24.182	Homo sapiens	6	6	32	0.498398	0.602411	Casein kinase I isoform gamma-3;Casein kinase I isoform gamma-2	CSNK1G3;CSNK1G2	Q9Y6M4;P78368	Q9Y6M4;P78368
	21.1765	20.9039	19.5675	21.2078	21.4672	20.0654	20.4008	20.5961	20.0967	21.4976	20.7579	20.662	Homo sapiens	3	3	7	0.57745	0.604937	Mitogen-activated protein kinase kinase kinase kinase 4	MAP4K4	O95819;Q9UKE5	O95819
	27.2442	27.2363	25.7706	26.8977	26.9586	26.6551	27.907	27.0492	27.0189	27.5619	26.8505	26.7076	Homo sapiens	29	29	227	0.586309	0.606607	Disheveled-associated activator of morphogenesis 1	DAAM1	Q9Y4D1;Q86T65	Q9Y4D1
	21.7117	21.8044	20.55	22.0487	19.6985	23.0668	19.678	22.0634	21.2867	21.7883	22.6374	22.33	Homo sapiens	3	3	21	0.746876	0.608738	Proteasome assembly chaperone 1	PSMG1	O95456	O95456
	23.7747	24.0402	24.4025	24.3422	24.0202	24.4788	20.6698	24.6552	24.2883	23.8219	24.5949	24.636	Homo sapiens	5	5	62	0.70069	0.608966	Importin subunit alpha-5;Importin subunit alpha-5, N-terminally processed;Importin subunit alpha-6	KPNA1;KPNA5	P52294;O15131	P52294;O15131
	23.6461	23.7478	23.8582	23.921	23.3908	24.3668	18.5549	23.9573	23.8971	21.6367	24.009	24.1398	Homo sapiens	4	4	41	0.622302	0.609082	COP9 signalosome complex subunit 7a	COPS7A	Q9UBW8	Q9UBW8
	24.3503	24.0574	23.1767	24.0256	23.7016	23.934	23.6807	23.9466	24.0852	23.5398	24.6084	24.8305	Homo sapiens	4	1	27	0.95813	0.609515	Beta-centractin	ACTR1B	P42025	P42025
	19.8377	23.0631	24.3565	23.7825	18.4701	23.3626	23.3969	23.7075	24.0099	23.2174	23.3593	23.9326	Homo sapiens	10	10	26	0.701797	0.610744	Sec1 family domain-containing protein 1	SCFD1	Q8WVM8	Q8WVM8
	23.0077	23.0251	21.5891	22.8731	23.1692	22.2285	23.2423	23.4122	19.2656	23.2524	23.6011	23.3216	Homo sapiens	11	5	41	0.709037	0.610947	Guanine nucleotide-binding protein subunit beta-4	GNB4	Q9HAV0	Q9HAV0
	22.0119	22.0041	21.1166	22.2214	22.2035	22.1617	21.6405	21.9974	22.7193	17.7739	22.1818	22.4917	Homo sapiens	4	4	6	0.286922	0.611015	Lck-interacting transmembrane adapter 1	LIME1	Q9H400	Q9H400
	25.948	25.5317	24.9362	25.6419	25.9979	25.6057	26.446	25.9242	25.3126	26.1702	25.962	25.5313	Homo sapiens	6	6	59	0.489696	0.611111	Nicastrin	NCSTN	Q92542	Q92542
	29.3947	28.9372	28.0733	29.4233	29.2686	29.7016	28.569	29.2102	29.7822	28.3445	29.8578	30.1247	Homo sapiens	11	11	365	0.668631	0.611515	Proteasome subunit alpha type-7	PSMA7	O14818;Q8TAA3	O14818
	28.0915	29.0734	27.3855	27.9953	28.9325	28.2012	28.9764	28.6279	28.6068	28.73	28.5677	28.3148	Homo sapiens	6	6	187	0.6156	0.613476	Methyltransferase-like protein 7A	METTL7A	Q9H8H3	Q9H8H3
	31.9855	31.0796	31.2002	31.9265	31.8878	31.8566	32.6256	30.4214	31.1562	33.0773	31.5681	31.6168	Homo sapiens	50	50	2233	0.542029	0.615381	Protein argonaute-2	AGO2	Q9UKV8;Q9UL18;Q9H9G7;Q9HCK5	Q9UKV8
	21.2535	22.3055	21.922	20.0466	22.6162	22.5547	26.2105	24.7048	19.5871	22.5302	25.8462	22.0862	Homo sapiens	1	1	72	0.545315	0.61767	ATP-dependent RNA helicase DDX24	DDX24	Q9GZR7	Q9GZR7
	20.3292	21.1418	23.194	19.7603	21.0733	24.3741	21.7336	23.6081	21.562	21.7417	24.6636	23.3675	Homo sapiens	2	2	12	0.758669	0.618736	Vesicle transport protein GOT1B	GOLT1B	Q9Y3E0	Q9Y3E0
	28.4831	28.1221	26.4688	28.3089	28.5378	28.9066	27.2838	28.4831	28.6424	27.1455	28.5348	28.7583	Homo sapiens	10	10	245	0.588139	0.619564	Proteasome subunit beta type-2	PSMB2	P49721	P49721
	31.2649	31.8336	31.2858	30.9907	31.5456	31.3689	32.0532	31.2076	31.3648	31.2085	31.0292	31.4107	Homo sapiens	20	20	623	0.556841	0.620269	Tropomyosin alpha-3 chain	TPM3	P06753;P67936;CON__Q3SX28;P07951	P06753
	24.2943	24.7124	22.7838	24.8958	24.9801	23.8099	24.3756	23.8609	23.6097	24.3571	24.2633	23.8788	Homo sapiens	6	6	30	0.63885	0.622019	Tumor necrosis factor receptor superfamily member 6	FAS	P25445	P25445
	32.4155	32.6571	31.9102	31.9058	32.2977	32.2048	33.3163	31.9111	32.6038	32.6625	31.7045	32.1375	Homo sapiens	42	38	1801	0.692975	0.622218	Alpha-adducin	ADD1	P35611	P35611
	35.1412	35.1567	34.674	34.444	34.7948	34.5001	36.2845	34.423	35.2029	35.847	34.0277	34.3654	Homo sapiens	20	20	5318	0.688233	0.622381	Erythrocyte band 7 integral membrane protein	STOM	P27105	P27105
	23.666	23.7247	21.8717	22.6345	24.8375	22.361	23.2068	22.2084	21.5112	22.7459	23.0759	21.6311	Homo sapiens	1	1	24	0.695325	0.625665	Serine/threonine-protein kinase Nek11	NEK11	Q8NG66	Q8NG66
	23.4183	23.2427	23.7736	23.8652	23.5181	24.5678	22.4934	24.4614	24.2121	23.5767	24.1695	24.8416	Homo sapiens	8	8	43	0.820816	0.625893	Casein kinase II subunit alpha	CSNK2A1	P68400	P68400
	28.3912	27.6496	26.8724	28.0461	27.9292	28.2374	27.801	28.5305	28.4951	27.1446	28.8249	28.7179	Homo sapiens	18	18	338	0.692139	0.625895	Deoxyribose-phosphate aldolase	DERA	Q9Y315	Q9Y315
	27.4167	27.4725	25.6744	27.3356	27.4381	27.0186	27.9623	27.2906	27.2119	28.2783	27.0644	27.1064	Homo sapiens	11	11	165	0.580999	0.626361	Syntaxin-4	STX4	Q12846	Q12846
	19.9027	22.2298	23.7242	25.056	18.9677	23.3922	21.372	23.3419	22.4792	24.1352	23.7327	23.9445	Homo sapiens	7	7	29	0.759149	0.626695	Rho GTPase-activating protein 1	ARHGAP1	Q07960	Q07960
	24.228	24.1302	25.147	24.2157	19.1298	23.4987	20.5491	25.0674	24.6145	21.8684	24.4826	24.7418	Homo sapiens	9	9	66	0.662653	0.627228	Heterogeneous nuclear ribonucleoprotein K	HNRNPK	P61978	P61978
	22.3508	21.5891	22.1509	22.9755	19.583	22.5908	20.3565	22.386	22.8176	22.7804	22.8008	23.0502	Homo sapiens	2	2	19	0.798799	0.627825	Eukaryotic translation initiation factor 4 gamma 1	EIF4G1	Q04637	Q04637
	21.5221	19.4153	24.0326	20.6478	19.9696	23.1838	22.6112	22.4404	22.9564	22.4786	22.2543	22.4589	Homo sapiens	8	8	8	0.693934	0.628401	Serine/threonine-protein phosphatase 2A 56 kDa regulatory subunit delta isoform	PPP2R5D	Q14738;Q13362;Q16537	Q14738
	18.7389	18.0753	18.7583	18.4868	18.3631	18.2767	19.3524	18.5839	18.6124	20.394	18.2655	18.4275	Homo sapiens	2	2	4	0.449434	0.628629	Translation initiation factor eIF-2B subunit beta	EIF2B2	P49770	P49770
	29.3123	30.7834	28.9859	29.7169	29.8837	29.029	28.6863	31.2181	30.5258	30.6288	31.1017	29.6168	Homo sapiens	10	10	413	0.449054	0.628907	Galectin-3	LGALS3	P17931;C0H4B0	P17931
	28.2894	27.1847	27.5329	27.9966	26.9206	27.3317	28.7096	27.6092	27.738	28.5287	27.5142	27.5032	Homo sapiens	20	17	319	0.592468	0.63107	Gamma-adducin	ADD3	Q9UEY8	Q9UEY8
	24.6833	25.0038	23.5175	24.6015	24.7319	24.2888	25.784	24.9297	24.3392	25.566	24.6036	24.3855	Homo sapiens	7	5	42	0.549576	0.632283	Peroxiredoxin-4	PRDX4	Q13162	Q13162
	27.6716	27.7366	27.2384	27.2484	27.8352	28.5697	26.1804	27.8773	27.951	26.1105	29.7138	29.9966	Homo sapiens	38	38	467	0.92385	0.633876	Tripeptidyl-peptidase 2	TPP2	P29144	P29144
	27.8806	27.993	26.3616	27.9371	27.8267	27.5507	27.6201	27.7168	27.227	28.4935	27.7677	27.5722	Homo sapiens	7	7	192	0.537862	0.636172	Ras-related protein Ral-A	RALA	P11233	P11233
	25.5177	25.6993	28.4082	25.8642	24.906	25.9222	24.45	25.6372	26.6788	25.496	25.8892	26.0448	Homo sapiens	3	3	38	0.673785	0.639966	Protein S100-A6	S100A6	P06703	P06703
	22.8009	22.5504	20.2567	22.7652	22.102	21.2622	21.6844	20.9158	20.9408	22.1666	21.2967	20.8739	Homo sapiens	3	3	11	0.693381	0.639983	Transmembrane channel-like protein 6	TMC6	Q7Z403	Q7Z403
	25.5862	25.0195	23.5635	25.7319	25.3448	24.8781	25.1763	25.1681	24.6719	25.4796	25.4875	24.8001	Homo sapiens	6	3	76	0.548034	0.642131	Ras-related protein Rab-8B	RAB8B	Q92930	Q92930
	32.8829	32.9211	32.4995	32.2254	32.5639	32.5397	34.0729	32.2952	32.9101	33.5404	32.0551	32.3182	Homo sapiens	25	25	2298	0.688917	0.642261	Tropomodulin-1	TMOD1	P28289;Q9NZQ9;Q9NYL9	P28289
	27.4041	27.412	26.1236	27.1689	27.655	27.2486	28.2092	27.1934	27.269	27.7805	27.106	26.7115	Homo sapiens	5	5	99	0.629486	0.642859	Membrane transport protein XK	XK	P51811	P51811
	23.0918	24.2897	26.0409	23.4162	22.1841	23.8542	18.8806	24.8621	23.6791	22.5473	23.1187	24.7271	Homo sapiens	11	11	31	0.637439	0.642965	Protein phosphatase methylesterase 1	PPME1	Q9Y570	Q9Y570
	27.928	26.898	25.9263	27.9513	27.6976	27.8066	26.3436	27.587	27.8604	26.1754	28.2203	28.3792	Homo sapiens	6	6	178	0.666897	0.643069	Proteasome subunit beta type-6	PSMB6	P28072	P28072
	26.8851	26.1228	24.6535	26.7481	26.5114	26.7165	25.7191	26.5613	26.9974	25.4839	27.1466	27.4293	Homo sapiens	6	6	104	0.72285	0.643174	Proteasome subunit beta type-7	PSMB7	Q99436	Q99436
	25.104	25.1982	23.781	25.1178	25.2746	24.9273	25.185	24.8881	24.2026	24.9197	24.7529	23.9475	Homo sapiens	9	9	58	0.773871	0.643525	CSC1-like protein 2	TMEM63B	Q5T3F8	Q5T3F8
	20.5186	19.1859	18.1905	18.9942	19.9974	18.7132	18.5843	19.1131	19.1381	18.9802	18.1257	18.7005	Homo sapiens	1	1	2	0.723686	0.646419	Peptide-N(4)-(N-acetyl-beta-glucosaminyl)asparagine amidase	NGLY1	Q96IV0	Q96IV0
	27.7775	27.7369	26.489	27.3804	27.5007	27.1676	27.8497	27.522	27.7149	27.6677	27.4048	27.525	Homo sapiens	21	21	281	0.695558	0.648154	Long-chain-fatty-acid--CoA ligase 6	ACSL6	Q9UKU0	Q9UKU0
	29.3556	28.242	30.1318	30.1031	27.9527	29.9789	27.4367	29.9394	29.8617	29.7873	30.309	30.2648	Homo sapiens	31	31	658	0.810637	0.648259	T-complex protein 1 subunit gamma	CCT3	P49368	P49368
	21.9082	21.3188	19.2782	21.5076	20.1511	20.9917	21.5913	22.6269	21.704	22.8697	22.6388	19.3403	Homo sapiens	1	1	9	0.125495	0.649812	Deoxyribonuclease-1-like 1	DNASE1L1	P49184	P49184
	26.7758	26.6501	25.7795	26.5034	26.7236	26.5396	26.5042	26.2674	26.3055	26.4903	26.2607	26.0847	Homo sapiens	13	13	189	0.79683	0.651876	Neutral cholesterol ester hydrolase 1	NCEH1	Q6PIU2	Q6PIU2
	24.6097	24.7383	23.574	24.4497	24.6962	24.6911	24.7099	24.3959	24.3182	25.0543	24.751	24.2883	Homo sapiens	5	4	58	0.420044	0.65345	Vesicle-associated membrane protein-associated protein B/C	VAPB	O95292	O95292
	27.0463	26.9689	26.2538	27.524	27.5626	28.2672	25.1415	27.4419	27.9858	25.6524	28.1659	28.4746	Homo sapiens	13	13	253	0.660986	0.654357	Proteasome activator complex subunit 2	PSME2	Q9UL46	Q9UL46
	22.4005	22.8584	25.2871	24.2928	21.3924	22.0946	17.9542	23.201	23.1214	21.5331	22.3296	24.396	Homo sapiens	12	12	52	0.635854	0.654885	Protein FAM114A2	FAM114A2	Q9NRY5	Q9NRY5
	25.1583	24.9808	24.854	25.1287	24.7966	25.6069	18.1851	25.6575	25.4433	23.3314	25.7959	25.5514	Homo sapiens	8	8	94	0.711084	0.655051	Adenylyl cyclase-associated protein 1	CAP1	Q01518	Q01518
	24.4162	24.1998	22.9393	24.6019	24.4161	24.3031	24.7452	23.8325	23.8225	24.5658	23.4159	24.1686	Homo sapiens	5	5	39	0.686815	0.655585	Golgin subfamily A member 7	GOLGA7	Q7Z5G4	Q7Z5G4
	37.5456	37.507	37.3487	36.5923	37.0197	36.7383	39.1268	36.4949	37.4212	38.4955	36.0397	36.6398	Homo sapiens	127	127	23220	0.718545	0.6561	Ankyrin-1	ANK1	P16157	P16157
	26.7103	27.5247	25.9549	27.197	27.4244	26.5607	27.3572	27.2495	27.2389	27.9692	27.2654	26.4965	Homo sapiens	9	9	186	0.352582	0.657007	Peptidyl-prolyl cis-trans isomerase B	PPIB	P23284	P23284
	28.1159	28.1206	28.3222	28.3839	27.9483	28.3816	27.7372	28.4031	28.1344	27.5726	29.3282	28.8654	Homo sapiens	21	21	415	0.89692	0.658672	26S protease regulatory subunit 4	PSMC1	P62191;Q8IJW0	P62191
	28.47	28.0846	27.0374	28.3154	28.5245	28.7817	27.357	28.5641	28.8601	27.3395	29.1497	29.3084	Homo sapiens	9	9	303	0.761639	0.658924	Proteasome subunit alpha type-4	PSMA4	P25789	P25789
	22.358	23.4221	19.5198	22.9783	24.0824	24.8529	20.7051	23.8098	24.685	19.8553	24.9797	25.7297	Homo sapiens	9	9	44	0.650648	0.659001	NIF3-like protein 1	NIF3L1	Q9GZT8	Q9GZT8
	26.5759	26.8315	25.2018	26.291	27.0816	26.8688	26.7567	27.1334	26.0453	27.182	26.7572	26.2845	Homo sapiens	5	5	19	0.561101	0.659086	Calcium-binding protein 39	CAB39	Q9Y376	Q9Y376
	26.5839	26.3135	27.0847	26.4188	25.3085	26.8901	24.0771	26.2407	26.7405	25.3629	26.6674	27.0405	Homo sapiens	11	11	173	0.6757	0.659475	COP9 signalosome complex subunit 6	COPS6	Q7L5N1	Q7L5N1
	25.3232	24.8831	25.8724	25.7765	25.375	26.395	20.856	25.8671	25.179	22.3989	26.9048	26.6663	Homo sapiens	36	36	204	0.670583	0.663851	E3 ubiquitin-protein ligase HUWE1	HUWE1	Q7Z6Z7	Q7Z6Z7
	22.2326	23.6423	22.6675	22.9407	23.6036	23.0545	23.2124	23.3185	22.8336	23.1484	23.7403	23.0413	Homo sapiens	3	3	53	0.60263	0.663984	V-type proton ATPase subunit d 1	ATP6V0D1	P61421	P61421
	22.8458	22.4372	22.4311	22.695	22.5477	22.7541	20.9042	23.168	23.0772	22.5335	23.2731	23.4558	Homo sapiens	3	3	18	0.883106	0.664374	Casein kinase II subunit beta	CSNK2B	P67870	P67870
	31.4596	31.8382	29.9636	31.1784	31.5076	30.6036	32.7136	31.1304	31.5239	32.2717	31.0574	30.9141	Homo sapiens	5	5	512	0.632143	0.665481	CD59 glycoprotein	CD59	P13987	P13987
	23.6934	23.4176	24.1931	23.9364	18.3494	23.4928	20.793	24.3818	22.6475	22.8192	22.7336	23.7022	Homo sapiens	12	6	34	0.714987	0.665662	Serine/threonine-protein phosphatase 2A 65 kDa regulatory subunit A beta isoform	PPP2R1B	P30154	P30154
	21.4549	21.5902	22.0568	22.0791	20.886	19.3494	19.93	23.8423	22.3016	21.0866	21.3747	23.5359	Homo sapiens	4	4	19	0.677493	0.667766	Dual specificity mitogen-activated protein kinase kinase 3	MAP2K3	P46734;P52564	P46734
	29.4512	28.8542	27.8687	29.3856	29.1074	29.5032	28.6314	29.1896	29.3191	28.3306	29.2271	29.9532	Homo sapiens	18	18	430	0.551117	0.668987	Proteasome subunit alpha type-1	PSMA1	P25786	P25786
	29.4466	28.7237	27.5195	28.7405	27.7192	27.9665	29.4414	28.3575	28.4736	28.9867	28.6804	28.3689	Homo sapiens	1	1	30	0.650911	0.670523	Metallophosphoesterase MPPED2	MPPED2	Q15777	Q15777
	28.8029	28.931	28.0739	28.9094	28.8649	28.5562	29.5161	28.8499	28.6657	29.3546	28.7307	28.4934	Homo sapiens	10	10	375	0.558175	0.671171	Ras-related protein Rab-5C	RAB5C	P51148	P51148
	27.6107	27.4412	25.9223	27.6997	27.5684	27.0227	28.0511	27.3055	27.1057	27.9441	27.554	27.1158	Homo sapiens	9	7	221	0.581391	0.671737	Ras-related protein Rab-8A	RAB8A	P61006	P61006
	25.993	26.3292	25.1487	25.9717	26.2471	25.9079	26.4494	25.9981	26.0886	25.997	26.236	25.9149	Homo sapiens	2	2	38	0.684492	0.67177	Proteolipid protein 2	PLP2	Q04941	Q04941
	23.8816	24.6307	22.6011	24.3581	24.1513	23.1634	24.809	22.3003	22.6279	24.7076	23.7038	24.158	Homo sapiens	5	5	30	0.755351	0.67696	Endoplasmic reticulum-Golgi intermediate compartment protein 1	ERGIC1	Q969X5	Q969X5
	26.9642	26.6501	27.5614	26.5367	26.7726	27.4339	25.3728	26.8835	26.8916	25.8344	27.2361	27.413	Homo sapiens	17	17	214	0.637054	0.677538	Protein arginine N-methyltransferase 5;Protein arginine N-methyltransferase 5, N-terminally processed	PRMT5	O14744	O14744
	22.0305	23.0414	24.767	22.4936	19.2664	21.7371	19.9303	25.7284	24.0175	20.0968	22.3918	26.1058	Homo sapiens	10	10	73	0.487604	0.6795	Tubulin alpha-1B chain;Tubulin alpha-1C chain;Tubulin alpha-1A chain;Tubulin alpha-3E chain;Tubulin alpha-3C/D chain;Tubulin alpha-4A chain	TUBA1B;TUBA1C;TUBA1A;TUBA3E;TUBA3C;TUBA4A	P68363;Q9BQE3;Q71U36;Q6PEY2;Q13748;P68366;Q9NY65	P68363;Q9BQE3;Q71U36;Q6PEY2;Q13748;P68366
	23.6046	24.8507	24.247	24.4339	24.6161	25.4576	25.0072	24.5981	23.4722	25.3543	24.1644	24.4074	Homo sapiens	2	2	23	0.685852	0.681065	Epiplakin	EPPK1	P58107	P58107
	22.9273	24.2243	24.5376	22.6342	22.97	24.656	22.4345	24.0413	23.8672	22.9211	23.0403	23.2293	Homo sapiens	4	4	12	0.72591	0.682315	L-lactate dehydrogenase A chain	LDHA	P00338	P00338
	26.1935	25.6626	27.4081	26.5251	24.7255	26.6969	22.9214	26.3785	26.2151	25.0687	26.6226	26.6612	Homo sapiens	27	27	239	0.731824	0.68277	Importin-5	IPO5	O00410;O60518	O00410
	22.8863	22.1372	24.4249	24.0165	19.5648	22.4212	20.8469	22.8852	22.5156	23.0183	22.9668	22.6606	Homo sapiens	13	4	7	0.717886	0.683026	Eukaryotic initiation factor 4A-II;Eukaryotic initiation factor 4A-II, N-terminally processed	EIF4A2	Q14240	Q14240
	26.2061	26.7263	25.6294	26.0857	27.469	26.4278	27.1925	26.7591	26.1585	27.0051	26.4454	26.1424	Homo sapiens	6	1	42	0.65667	0.684698	Spectrin beta chain, non-erythrocytic 2	SPTBN2	O15020	O15020
	21.1869	25.7365	26.8269	23.6153	21.7137	24.7156	21.491	27.624	24.8179	24.564	25.192	27.6034	Homo sapiens	6	6	60	0.877208	0.685221	Hemoglobin subunit mu	HBM	Q6B0K9	Q6B0K9
	27.1176	27.4581	26.6787	26.9568	27.2856	27.3765	28.5449	27.4998	27.0104	28.5728	27.5044	26.5366	Homo sapiens	7	7	176	0.290686	0.687748	Zinc transporter 1	SLC30A1	Q9Y6M5	Q9Y6M5
	22.7146	21.6988	23.7409	23.2041	20.9998	22.617	20.1485	20.1793	23.91	19.3005	20.1413	23.92	Homo sapiens	3	3	13	0.206666	0.689251	Nascent polypeptide-associated complex subunit alpha	NACA	Q13765;Q9BZK3	Q13765
	27.911	27.7596	29.6115	29.081	28.5102	28.5204	27.6497	27.7698	28.9525	28.549	27.8648	27.9846	Homo sapiens	28	28	480	0.774204	0.689299	Vesicle-fusing ATPase	NSF	P46459;Q969G3	P46459
	28.1224	27.3983	29.1492	28.0955	28.0089	29.3051	25.7881	27.8658	28.6887	26.6034	27.8768	28.9245	Homo sapiens	16	16	303	0.522262	0.690729	Phosphatidylinositol 5-phosphate 4-kinase type-2 alpha	PIP4K2A	P48426	P48426
	26.8599	27.5674	28.6118	26.2125	27.1174	27.6604	26.5041	27.2305	27.6609	26.3519	27.2546	27.8	Homo sapiens	31	31	269	0.572896	0.690928	Exportin-7	XPO7	Q9UIA9	Q9UIA9
	23.2369	21.1151	22.5381	27.8017	18.9016	19.303	18.4752	23.8175	24.0433	21.0622	18.9067	18.9274	Homo sapiens	4	4	19	0.865978	0.691833	Protein S100-A8;Protein S100-A8, N-terminally processed	S100A8	P05109	P05109
	24.9197	25.2092	23.7843	25.0713	25.2201	25.0628	25.2999	25.1851	24.4735	25.6659	25.2627	24.3825	Homo sapiens	8	8	75	0.366093	0.693849	STE20-related kinase adapter protein beta	STRADB	Q9C0K7	Q9C0K7
	23.1826	21.4017	21.0314	18.6039	21.8528	21.8198	21.4739	21.0111	22.0993	21.7939	21.1842	21.2199	Homo sapiens	3	3	2	0.730724	0.694009	PQ-loop repeat-containing protein 1	PQLC1	Q8N2U9	Q8N2U9
	28.7935	28.9294	27.6606	28.6791	28.6295	28.5832	29.9818	28.4861	28.7198	29.5217	28.4697	28.3227	Homo sapiens	7	7	275	0.645985	0.694031	Intercellular adhesion molecule 4	ICAM4	Q14773	Q14773
	23.8836	23.7099	19.059	23.7368	23.1801	23.0665	23.5471	22.5679	22.7814	23.6941	23.3584	23.4711	Homo sapiens	1	1	11	0.758617	0.69587	Protein cornichon homolog 4	CNIH4	Q9P003	Q9P003
	22.1234	22.0982	23.2072	19.5372	21.7924	23.0824	19.2331	22.887	21.5825	20.3316	23.5596	23.5027	Homo sapiens	6	6	17	0.807729	0.699736	Cullin-4A	CUL4A	Q13619;Q13620	Q13619
	24.1705	23.548	23.0482	24.1708	23.9467	23.8956	22.9486	23.9861	23.9235	22.868	24.2564	23.4426	Homo sapiens	2	2	40	0.774048	0.699748	Dynactin subunit 3	DCTN3	O75935	O75935
	24.6756	24.1073	24.9234	24.5435	24.2844	25.2028	22.5361	24.8125	24.4731	23.4489	25.457	25.037	Homo sapiens	6	6	95	0.769544	0.704825	Serine/threonine-protein phosphatase 6 catalytic subunit;Serine/threonine-protein phosphatase 6 catalytic subunit, N-terminally processed	PPP6C	O00743	O00743
	27.9737	28.1521	27.2292	28.2295	28.6828	29.6504	24.8358	28.4741	29.4549	26.8323	28.9962	29.7306	Homo sapiens	16	16	349	0.744671	0.704897	Proteasome activator complex subunit 1	PSME1	Q06323	Q06323
	24.6469	25.1092	23.8674	24.6364	25.4288	25.0161	25.4528	24.875	24.2693	25.1911	24.5712	24.3715	Homo sapiens	2	2	3	0.732029	0.70521	Vascular endothelial growth factor receptor 2	KDR	P35968	P35968
	23.2946	23.461	24.6788	23.7001	23.6488	24.4392	19.9206	24.5136	24.3936	23.4973	24.6985	24.635	Homo sapiens	9	9	35	0.808509	0.706392	Eukaryotic translation initiation factor 2 subunit 2	EIF2S2	P20042	P20042
	24.1916	24.0315	25.358	24.6534	23.0277	24.8676	24.2527	22.4849	24.9277	24.7608	21.3694	23.9493	Homo sapiens	8	8	55	0.676882	0.712662	L-xylulose reductase	DCXR	Q7Z4W1	Q7Z4W1
	25.8855	25.6355	26.0834	25.8161	25.6715	26.651	24.0011	25.8563	26.0434	24.6261	26.2994	26.4146	Homo sapiens	6	6	107	0.679574	0.712846	COP9 signalosome complex subunit 8	COPS8	Q99627	Q99627
	23.33	23.1404	19.5467	23.5489	22.917	22.8458	23.1994	22.8553	19.11	23.157	22.3758	22.4243	Homo sapiens	4	4	8	0.745052	0.713269	Protein ITFG3	ITFG3	Q9H0X4	Q9H0X4
	26.5516	26.8221	25.2847	26.2278	26.9176	26.1674	27.4337	26.6221	25.9813	27.3646	26.5553	26.4205	Homo sapiens	14	14	155	0.653399	0.715636	Syntaxin-binding protein 3	STXBP3	O00186	O00186
	23.0318	23.771	23.1696	24.0391	23.2111	23.8422	23.3987	24.3647	23.1017	23.6059	23.3196	24.5813	Homo sapiens	4	4	12	0.784852	0.717277	Hypoxanthine-guanine phosphoribosyltransferase	HPRT1	P00492	P00492
	24.0229	24.3955	26.2847	25.228	22.6584	24.0093	23.2459	24.3215	25.4521	24.4277	24.3758	25.4976	Homo sapiens	9	9	19	0.785534	0.718717	Protein phosphatase 1 regulatory subunit 7	PPP1R7	Q15435	Q15435
	33.3562	33.3436	32.7193	32.7584	32.9986	32.7345	34.3451	32.5788	33.113	33.7741	32.2885	32.5078	Homo sapiens	29	29	2135	0.814289	0.726159	Flotillin-2	FLOT2	Q14254	Q14254
	21.869	20.7109	21.3403	21.6722	20.9503	23.4173	20.7104	22.827	23.0329	18.4378	21.4042	23.0445	Homo sapiens	5	5	13	0.302372	0.726374	Fumarate hydratase, mitochondrial	FH	P07954	P07954
	21.1597	19.8286	22.1758	20.8055	20.1467	20.5456	19.6088	20.813	20.9962	20.5938	20.1118	20.7593	Homo sapiens	3	3	8	0.725242	0.727357	Heterogeneous nuclear ribonucleoprotein F;Heterogeneous nuclear ribonucleoprotein F, N-terminally processed	HNRNPF	P52597	P52597
	23.2565	24.842	23.407	23.4174	24.7969	24.4327	25.5649	24.0943	19.2887	25.5479	24.1343	24.0736	Homo sapiens	4	4	47	0.739193	0.728128	Solute carrier family 2, facilitated glucose transporter member 4	SLC2A4	P14672	P14672
	25.6469	25.7318	26.7102	25.3854	24.993	26.1295	23.2432	26.2472	25.623	24.2588	26.2755	26.1528	Homo sapiens	10	10	94	0.732233	0.729783	Histone-arginine methyltransferase CARM1	CARM1	Q86X55	Q86X55
	30.8646	32.8181	32.4945	32.8568	33.6419	34.5471	28.8028	32.6378	34.5451	29.8718	33.3011	34.7435	Homo sapiens	19	19	1595	0.622879	0.730494	Peroxiredoxin-2	PRDX2	P32119	P32119
	26.3529	26.2045	26.9278	26.3088	26.1605	26.9179	24.6305	26.3218	26.6341	25.1347	26.5698	26.9032	Homo sapiens	11	11	184	0.624797	0.731787	COP9 signalosome complex subunit 1	GPS1	Q13098	Q13098
	23.9526	24.8415	24.6132	22.3746	24.6426	25.4159	24.7515	26.3986	22.5484	24.7278	26.3266	24.9994	Homo sapiens	1	1	18	0.760905	0.731902	Protein PML	PML	P29590	P29590
	22.4172	21.8844	20.5394	21.999	21.9687	21.8533	22.0784	21.1187	21.9562	21.7281	21.1977	21.3323	Homo sapiens	1	1	12	0.838187	0.732167	B-cell receptor-associated protein 29	BCAP29	Q9UHQ4	Q9UHQ4
	27.9455	28.6376	27.7821	27.7523	28.5429	28.5774	28.7247	26.6104	27.7386	28.3683	26.6852	28.1422	Homo sapiens	7	7	204	0.684418	0.732549	SH3 domain-binding glutamic acid-rich-like protein 2	SH3BGRL2	Q9UJC5	Q9UJC5
	26.5717	26.0577	25.5042	26.466	26.5782	26.381	25.4647	26.4398	26.2969	25.4069	26.798	26.8383	Homo sapiens	25	25	220	0.754294	0.733257	Dynactin subunit 1	DCTN1	Q14203	Q14203
	29.4293	29.1257	28.6527	29.0863	29.1944	29.3707	29.4909	29.0056	28.9969	29.3761	28.9189	28.4849	Homo sapiens	13	13	570	0.940062	0.736454	Endonuclease domain-containing 1 protein	ENDOD1	O94919	O94919
	21.7513	21.2901	19.5581	21.4368	21.3966	20.8531	20.5227	20.2737	20.818	21.811	20.3802	20.3255	Homo sapiens	2	2	10	0.721224	0.736668	Protein jagunal homolog 1	JAGN1	Q8N5M9	Q8N5M9
	22.412	22.3966	23.2161	21.6477	22.1018	22.1649	19.9645	22.3808	23.0571	20.5526	22.3879	22.8025	Homo sapiens	3	3	24	0.618808	0.737094	Mannose-1-phosphate guanyltransferase beta	GMPPB	Q9Y5P6	Q9Y5P6
	22.4845	22.3584	21.7108	21.9649	22.6644	22.7869	19.042	22.2614	22.6788	19.8251	22.4175	22.9349	Homo sapiens	3	3	9	0.604731	0.73735	Alpha-mannosidase 2C1	MAN2C1	Q9NTJ4	Q9NTJ4
	22.2776	21.4994	21.1463	22.2346	21.7904	21.9171	19.9065	22.7762	20.3412	20.5292	23.433	21.4087	Homo sapiens	2	2	9	0.741912	0.739228	Clathrin light chain B	CLTB	P09497	P09497
	23.5832	24.108	25.4563	24.2476	22.1859	24.7571	20.2513	24.6378	24.5342	23.6543	24.4679	24.7853	Homo sapiens	7	7	60	0.815994	0.740157	PITH domain-containing protein 1	PITHD1	Q9GZP4	Q9GZP4
	26.6412	25.7156	23.8152	26.4019	26.1281	25.3183	26.1179	26.1526	25.4305	26.4426	26.3533	25.5686	Homo sapiens	11	5	84	0.647903	0.740199	Guanine nucleotide-binding protein G(I)/G(S)/G(T) subunit beta-2	GNB2	P62879;Q9BRK4	P62879
	20.5285	19.4915	20.0355	19.032	20.8772	22.3297	18.7899	21.5732	20.2549	19.7769	21.9977	21.323	Homo sapiens	2	2	19	0.851943	0.740441	Proteasomal ubiquitin receptor ADRM1	ADRM1	Q16186	Q16186
	23.3482	23.0033	21.582	22.9761	23.3423	23.7525	18.9969	23.1552	23.2376	20.1331	23.9887	23.6724	Homo sapiens	8	8	28	0.722583	0.740517	Proteasome-associated protein ECM29 homolog	ECM29	Q5VYK3	Q5VYK3
	22.1472	20.2698	22.1476	22.9408	21.0626	22.8939	20.1958	21.8225	21.9207	19.6803	22.1125	22.5235	Homo sapiens	2	2	6	0.598933	0.741198	Actin-related protein 2/3 complex subunit 4	ARPC4	P59998	P59998
	23.4885	23.5042	23.6155	23.8504	19.6333	23.3074	20.0727	23.2768	23.2529	20.3409	22.8342	23.7186	Homo sapiens	6	6	24	0.631571	0.742513	Mannose-1-phosphate guanyltransferase alpha	GMPPA	Q96IJ6	Q96IJ6
	24.8539	25.0907	23.656	24.7825	24.9211	24.1702	25.5058	24.5962	24.6056	25.5086	24.7332	24.6501	Homo sapiens	5	5	54	0.678013	0.742874	Vesicle-associated membrane protein 3	VAMP3	Q15836;P63027;P23763	Q15836
	27.3471	27.6058	26.4624	27.4632	27.7459	27.3222	28.1502	27.3889	26.8092	28.1377	27.4686	27.1582	Homo sapiens	9	6	243	0.600653	0.743344	Ras-related protein Rab-5B	RAB5B	P61020	P61020
	23.243	22.3822	21.8331	23.1259	22.2032	22.4874	21.5721	22.5066	22.4392	22.004	23.0655	22.8755	Homo sapiens	5	5	19	0.830092	0.743877	Rho-associated protein kinase 2	ROCK2	O75116	O75116
	27.7377	27.4112	28.2999	27.5588	27.3606	28.2009	26.0755	27.5697	27.9869	26.7242	27.8093	28.2049	Homo sapiens	18	18	331	0.671305	0.745024	COP9 signalosome complex subunit 4	COPS4	Q9BT78	Q9BT78
	17.971	21.5077	24.9386	20.2328	22.9785	20.9525	20.401	19.6365	20.5246	23.1923	21.76	20.8031	Homo sapiens	2	2	10	0.684528	0.746892	Chromodomain-helicase-DNA-binding protein 5;Chromodomain-helicase-DNA-binding protein 4	CHD5;CHD4	Q8TDI0;Q14839	Q8TDI0;Q14839
	25.0086	24.5349	25.0632	24.643	24.5261	25.479	22.7122	24.5827	25.1855	23.2606	25.0957	25.3715	Homo sapiens	7	7	88	0.658869	0.748222	COP9 signalosome complex subunit 7b	COPS7B	Q9H9Q2	Q9H9Q2
	32.0478	31.6698	31.1758	31.5523	31.4196	31.3011	32.8088	31.3321	31.5869	32.3738	31.0425	30.8961	Homo sapiens	5	5	247	0.804363	0.748783	Leukocyte surface antigen CD47	CD47	Q08722	Q08722
	22.9921	23.5861	19.3765	22.8412	24.0888	22.5318	24.2076	22.3286	22.1189	24.4499	22.5962	22.2307	Homo sapiens	1	1	26	0.696152	0.750862	Glycoprotein Xg	XG	P55808	P55808
	22.9603	20.0677	19.6609	22.1824	20.5815	20.6048	21.8453	18.8619	20.4471	21.7621	19.9166	17.6348	Homo sapiens	4	4	10	0.932724	0.750965	DNA dC->dU-editing enzyme APOBEC-3A;DNA dC->dU-editing enzyme APOBEC-3B	APOBEC3A;APOBEC3B	P31941;Q9UH17	P31941;Q9UH17
	22.1723	22.1261	22.5172	22.2177	17.8582	21.9861	21.0723	19.3216	22.7638	18.9591	22.1588	22.9594	Homo sapiens	2	2	7	0.68438	0.751644	Uroporphyrinogen decarboxylase	UROD	P06132	P06132
	20.0784	19.1919	21.2597	20.4076	21.0858	17.8977	20.3795	18.0821	18.7333	21.0312	18.1021	18.5578	Homo sapiens	2	2	3	0.822218	0.752923	Tubulin-folding cofactor B	TBCB	Q99426	Q99426
	22.8319	23.4566	25.6088	21.8535	19.3781	25.0428	20.7442	25.3486	23.6652	21.5537	24.3981	23.2262	Homo sapiens	5	5	29	0.78605	0.753073	Adenine phosphoribosyltransferase	APRT	P07741	P07741
	28.4951	28.6253	27.2726	28.312	28.3057	28.1708	28.9437	28.5136	28.098	28.5856	28.6329	28.023	Homo sapiens	15	15	298	0.632347	0.75408	cAMP-dependent protein kinase catalytic subunit alpha	PRKACA	P17612	P17612
	25.4954	25.7048	24.0114	25.6339	26.0202	26.6407	20.5133	25.8953	26.3531	22.6283	26.5462	26.8663	Homo sapiens	14	14	100	0.742108	0.754203	UTP--glucose-1-phosphate uridylyltransferase	UGP2	Q16851	Q16851
	25.9002	26.2193	24.2209	25.533	26.1398	25.4108	26.5035	25.7185	25.711	26.2425	25.7116	25.6713	Homo sapiens	7	7	138	0.757269	0.75518	Protein THEM6	THEM6	Q8WUY1	Q8WUY1
	20.9267	21.2937	23.8297	20.9525	20.4598	21.7215	19.1704	21.6264	22.586	19.3429	21.3874	21.8891	Homo sapiens	5	5	14	0.64879	0.755713	NEDD8-activating enzyme E1 catalytic subunit	UBA3	Q8TBC4	Q8TBC4
	29.7906	29.963	28.536	29.3689	29.729	29.2958	30.3121	29.553	29.582	29.9594	29.4198	29.4809	Homo sapiens	11	11	453	0.772653	0.757703	Ras-related protein Rap-2b	RAP2B	P61225;Q9Y3L5	P61225
	24.2025	25.2773	24.9779	24.8848	25.8391	26.5849	19.7553	25.3133	26.0686	21.4155	26.3271	26.6428	Homo sapiens	13	13	118	0.71113	0.760669	NSFL1 cofactor p47	NSFL1C	Q9UNZ2	Q9UNZ2
	23.1897	22.3233	21.3494	29.7337	20.4059	22.5693	19.0829	23.0645	22.9079	24.9501	18.7604	22.4967	Homo sapiens	29	29	90	0.788018	0.760806	Lactotransferrin;Lactoferricin-H;Kaliocin-1;Lactoferroxin-A;Lactoferroxin-B;Lactoferroxin-C	LTF	P02788;CON__Q29443;CON__Q0IIK2	P02788
	18.857	20.0205	18.1997	18.7543	19.7802	20.2286	18.0301	18.1365	20.1996	18.7106	18.5599	22.3013	Homo sapiens	1	1	6	0.654773	0.760941	Protein HGH1 homolog	HGH1	Q9BTY7;P0CB43	Q9BTY7;P0CB43
	30.5389	30.3628	29.4106	30.1053	30.2433	29.855	32.0196	30.4519	29.6949	31.7565	30.2198	29.5439	Homo sapiens	24	24	865	0.545318	0.762708	ATP-binding cassette sub-family B member 6, mitochondrial	ABCB6	Q9NP58;Q2M3G0	Q9NP58
	22.0748	21.8886	23.9119	20.6047	20.213	22.2204	18.1232	21.4656	25.2233	21.9599	21.006	20.8413	Homo sapiens	4	4	9	0.81467	0.762822	Ubiquitin-like-conjugating enzyme ATG3	ATG3	Q9NT62	Q9NT62
	22.2063	19.9443	20.608	27.9352	18.9454	18.9349	18.5853	21.3935	18.6989	19.662	22.03	23.0101	Homo sapiens	5	5	25	0.818257	0.764483	Bone marrow proteoglycan;Eosinophil granule major basic protein	PRG2	P13727	P13727
	27.0434	27.0799	27.0686	26.6145	26.5343	27.052	24.7043	26.9925	27.2265	25.4879	27.041	27.3568	Homo sapiens	11	11	221	0.680247	0.766265	GMP reductase 1	GMPR	P36959	P36959
	34.9801	35.2341	34.6357	34.5958	34.9259	34.5326	36.6436	34.341	35.0826	36.0554	33.9713	34.273	Homo sapiens	48	48	4988	0.819619	0.76681	Erythrocyte membrane protein band 4.2	EPB42	P16452	P16452
	26.0963	26.3606	25.2932	26.1081	26.2685	26.3124	26.3619	26.0275	25.6659	26.4839	25.9607	25.8722	Homo sapiens	8	8	100	0.722347	0.767542	Membrane-associated progesterone receptor component 2	PGRMC2	O15173	O15173
	22.1473	19.2188	23.63	24.7178	20.1588	22.5731	24.1726	22.5836	22.6285	23.2652	22.4811	22.0526	Homo sapiens	7	6	28	0.777571	0.767625	Alpha-enolase	ENO1	P06733	P06733
	28.8508	28.0129	29.5455	29.2971	27.5968	29.3971	26.0146	29.4817	29.5073	28.6347	29.8497	29.7409	Homo sapiens	28	28	564	0.895878	0.767788	T-complex protein 1 subunit alpha	TCP1	P17987	P17987
	22.3181	23.5146	21.5937	21.0125	23.9842	22.4376	22.1143	21.0636	21.6495	22.8223	23.1642	20.6601	Homo sapiens	4	4	28	0.501835	0.769348	Glycophorin-C	GYPC	P04921;Q9UHC6	P04921
	23.5662	24.5485	24.1543	24.0251	24.3058	24.5498	22.7066	24.4436	24.2735	23.9098	24.1804	24.1832	Homo sapiens	8	8	51	0.801526	0.769593	Protein FAM49B	FAM49B	Q9NUQ9;Q9H0Q0	Q9NUQ9
	21.2887	22.5989	22.7333	21.9167	21.5012	22.9384	19.1609	22.9658	22.1232	20.7484	23.7793	23.3171	Homo sapiens	4	4	42	0.888472	0.7708	Ubiquitin carboxyl-terminal hydrolase isozyme L5	UCHL5	Q9Y5K5	Q9Y5K5
	26.5916	27.3112	26.2664	26.9515	27.4423	28.9032	21.8652	26.4468	28.8562	21.2755	27.0837	28.8963	Homo sapiens	22	22	283	0.49387	0.771466	Retinal dehydrogenase 1	ALDH1A1	P00352;P05091	P00352
	26.6351	26.5212	27.2585	26.6315	26.4898	27.1584	25.3362	26.6022	26.9657	25.742	27.0308	27.2122	Homo sapiens	14	14	183	0.72231	0.77163	COP9 signalosome complex subunit 2	COPS2	P61201	P61201
	22.9626	23.0366	24.2002	23.8996	22.362	22.0534	21.8202	23.2246	23.3924	23.7006	22.6194	22.4203	Homo sapiens	5	5	21	0.779204	0.772781	LIM and SH3 domain protein 1	LASP1	Q14847	Q14847
	33.5059	33.5847	32.9891	32.8824	33.2126	32.9754	34.8528	33.0048	33.0914	34.4737	32.7192	32.9812	Homo sapiens	33	33	2427	0.753375	0.774054	55 kDa erythrocyte membrane protein	MPP1	Q00013	Q00013
	22.798	22.8518	23.6721	21.8717	22.506	23.6204	22.3998	22.6484	23.3196	20.1298	22.9081	23.5554	Homo sapiens	8	8	46	0.382345	0.774078	Ubiquitin carboxyl-terminal hydrolase 7	USP7	Q93009	Q93009
	29.465	28.7804	29.5763	28.8797	28.7543	29.2756	28.7247	29.1469	29.0987	28.4454	29.4648	29.3217	Homo sapiens	37	37	837	0.755315	0.774107	26S proteasome non-ATPase regulatory subunit 2	PSMD2	Q13200	Q13200
	26.1235	25.8011	24.7314	26.1094	25.75	25.1191	26.0256	25.8185	25.6361	25.7084	25.315	25.3007	Homo sapiens	8	8	76	0.880386	0.776872	Adipocyte plasma membrane-associated protein	APMAP	Q9HDC9	Q9HDC9
	23.6717	23.2323	21.5251	23.5853	23.3489	23.1363	23.4305	23.2969	22.8954	23.5527	23.2042	22.2902	Homo sapiens	2	2	28	0.710875	0.778729	Transmembrane channel-like protein 8	TMC8	Q8IU68	Q8IU68
	26.7677	27.1575	27.6965	26.4629	26.3311	27.1225	24.9958	27.4238	27.0996	25.6454	27.403	27.2419	Homo sapiens	9	9	176	0.771874	0.78324	Thioredoxin-like protein 1	TXNL1	O43396	O43396
	26.6943	26.8984	28.7042	26.3532	26.7665	27.9919	27.274	25.7957	26.9701	27.4182	25.7925	27.4079	Homo sapiens	11	11	203	0.741246	0.785575	Biliverdin reductase A	BLVRA	P53004	P53004
	27.7249	26.6614	29.1156	28.2096	25.5151	27.5219	26.7879	27.5961	27.3565	27.7065	27.3525	27.531	Homo sapiens	18	18	267	0.819479	0.786323	Eukaryotic initiation factor 4A-I	EIF4A1	P60842;Q8IFN9;A0T1H4	P60842
	25.1705	25.0859	24.8106	24.7486	25.2215	25.0049	24.9769	25.5241	23.9623	24.7007	25.6187	25.3641	Homo sapiens	23	10	128	0.90456	0.787863	AP-1 complex subunit beta-1	AP1B1	Q10567	Q10567
	21.0913	22.7221	23.5522	20.7049	23.7128	24.6174	23.4888	24.238	21.0623	22.8582	25.3801	23.134	Homo sapiens	24	1	134	0.762963	0.789005	Actin, cytoplasmic 2;Actin, cytoplasmic 2, N-terminally processed	ACTG1	P63261	P63261
	24.4573	24.2939	23.3043	24.7858	24.1862	24.0551	24.1266	24.7504	23.9487	25.2818	24.157	23.9611	Homo sapiens	9	9	63	0.59549	0.790992	MAP/microtubule affinity-regulating kinase 3	MARK3	P27448;Q9P0L2;Q96L34	P27448
	26.1164	26.1246	24.4093	25.9379	26.0526	25.7325	26.4558	25.7875	25.5229	26.6055	25.7431	25.7273	Homo sapiens	12	12	101	0.748165	0.791959	MAGUK p55 subfamily member 6	MPP6	Q9NZW5;REV__Q8N884;Q14168	Q9NZW5
	24.4689	25.2046	23.5006	24.7756	25.0069	24.586	24.8139	24.6494	23.9872	24.5688	24.8651	24.3842	Homo sapiens	6	2	13	0.785024	0.792705	GTPase HRas;GTPase HRas, N-terminally processed	HRAS	P01112	P01112
	29.207	28.9201	27.8847	28.9221	29.2941	30.0423	27.6057	28.5924	29.6608	26.4987	28.944	30.291	Homo sapiens	24	24	451	0.373932	0.793499	Acylamino-acid-releasing enzyme	APEH	P13798	P13798
	26.1064	26.1711	25.1686	26.2337	26.1362	26.0479	26.9796	25.8877	25.6769	26.6487	25.8108	25.9675	Homo sapiens	4	4	80	0.790766	0.793611	Transmembrane emp24 domain-containing protein 10	TMED10	P49755	P49755
	22.611	22.6649	21.2241	21.706	22.5608	22.1342	22.5056	21.0086	21.5957	22.5847	21.9011	21.7629	Homo sapiens	3	3	9	0.772447	0.794495	Multidrug resistance-associated protein 5	ABCC5	O15440	O15440
	23.1797	23.2649	20.038	22.7018	23.2576	21.9899	23.1788	22.5791	23.0255	23.5047	22.9412	22.1793	Homo sapiens	6	3	31	0.715201	0.797621	Putative PIP5K1A and PSMD4-like protein	PIPSL	A2A3N6	A2A3N6
	27.0344	26.6061	25.9383	26.9107	26.9358	26.8776	26.1107	26.7955	26.8986	25.8829	27.2327	27.3694	Homo sapiens	13	13	139	0.80261	0.798196	Dynactin subunit 2	DCTN2	Q13561	Q13561
	24.106	24.4334	23.2749	24.4867	24.5004	26.0806	20.6976	24.3874	26.0564	20.9425	24.382	25.6114	Homo sapiens	8	8	44	0.584834	0.798577	Adenosylhomocysteinase	AHCY	P23526	P23526
	23.406	18.1927	23.4424	23.0487	22.7161	23.5831	18.8391	23.3938	23.4148	21.0221	23.8322	23.9144	Homo sapiens	12	12	28	0.868583	0.803172	Serine/threonine-protein phosphatase 6 regulatory subunit 3	PPP6R3	Q5H9R7	Q5H9R7
	21.7668	21.5212	20.3304	21.7315	21.6572	21.0702	21.303	21.4527	21.9	21.4629	21.3949	21.4286	Homo sapiens	2	2	3	0.832458	0.804064	Syntaxin-11	STX11	O75558	O75558
	25.2601	25.1286	26.7933	25.6097	25.4282	26.5957	21.2696	26.3903	26.3078	23.8601	27.1141	26.7687	Homo sapiens	41	41	132	0.859465	0.805242	Fatty acid synthase;[Acyl-carrier-protein] S-acetyltransferase;[Acyl-carrier-protein] S-malonyltransferase;3-oxoacyl-[acyl-carrier-protein] synthase;3-oxoacyl-[acyl-carrier-protein] reductase;3-hydroxyacyl-[acyl-carrier-protein] dehydratase;Enoyl-[acyl-carrier-protein] reductase;Oleoyl-[acyl-carrier-protein] hydrolase	FASN	P49327	P49327
	28.5868	28.148	30.0199	29.1886	27.3846	29.557	25.0251	29.6436	29.6099	28.4056	29.8437	29.8089	Homo sapiens	29	29	734	0.900541	0.805391	T-complex protein 1 subunit beta	CCT2	P78371	P78371
	25.4893	24.9418	23.115	25.5353	24.5916	24.4459	24.0752	24.6963	23.9983	24.4991	24.9864	24.1294	Homo sapiens	2	2	48	0.798205	0.806481	Guanine nucleotide-binding protein G(I)/G(S)/G(O) subunit gamma-2	GNG2	P59768	P59768
	25.8786	25.6861	24.1344	25.4651	25.5909	25.7773	25.5737	25.6578	24.5789	25.6778	25.8519	25.1737	Homo sapiens	9	9	104	0.719713	0.807252	Calcium and integrin-binding protein 1	CIB1	Q99828	Q99828
	26.7407	26.8434	25.6113	26.6921	26.7518	26.2253	27.2417	26.6317	26.3948	27.1116	26.5891	26.3281	Homo sapiens	14	12	231	0.717316	0.809127	Long-chain-fatty-acid--CoA ligase 3	ACSL3	O95573	O95573
	28.7585	28.4987	26.2629	28.3872	28.1838	27.2313	29.9106	27.4901	28.1601	29.7133	27.674	28.1488	Homo sapiens	23	23	520	0.801072	0.809223	Semaphorin-7A	SEMA7A	O75326	O75326
	22.6889	22.1245	23.4486	23.2089	22.0598	22.4875	19.6124	22.8626	23.3175	21.9693	22.8432	23.1993	Homo sapiens	3	3	28	0.850709	0.809396	Transportin-1	TNPO1	Q92973	Q92973
	21.7828	21.8166	23.2795	24.0232	21.3131	18.1606	20.8325	21.7125	22.1588	21.8002	20.4392	21.3454	Homo sapiens	3	3	8	0.83821	0.809862	Profilin-1	PFN1	P07737;CON__P02584	P07737
	28.1106	28.0272	27.2955	27.9495	27.8869	28.0937	28.4896	27.8767	27.8189	28.214	27.7396	27.9227	Homo sapiens	14	14	214	0.836396	0.811476	Vesicular integral-membrane protein VIP36	LMAN2	Q12907	Q12907
	25.4693	24.8133	26.1321	25.4165	24.5724	26.2615	22.6731	25.884	25.1759	23.4478	26.656	26.1156	Homo sapiens	16	16	91	0.84476	0.813377	Phosphatidate phosphatase LPIN2	LPIN2	Q92539;Q14693	Q92539
	27.562	27.1986	25.702	27.4566	27.2416	27.0717	27.7921	26.9443	26.6478	27.7568	27.0453	26.9295	Homo sapiens	8	8	248	0.772289	0.813897	Ecto-ADP-ribosyltransferase 4	ART4	Q93070;O75899	Q93070
	24.3139	24.1359	23.5319	24.801	24.162	25.4017	21.8476	24.3926	25.178	22.0657	24.8246	25.5681	Homo sapiens	6	6	35	0.6681	0.816438	Aspartyl aminopeptidase	DNPEP	Q9ULA0	Q9ULA0
	21.5427	21.4457	22.2836	21.4238	19.9918	22.5708	19.8006	21.4553	21.7913	20.0681	21.6229	21.828	Homo sapiens	4	4	5	0.74989	0.817741	Translin-associated protein X	TSNAX	Q99598	Q99598
	30.8393	32.6475	31.4018	30.4013	34.6519	31.738	33.9785	31.739	27.9585	33.8504	32.3197	31.8026	Homo sapiens	11	11	638	0.784237	0.819711	Solute carrier family 2, facilitated glucose transporter member 1	SLC2A1	P11166	P11166
	29.1765	28.5939	28.124	29.054	28.8413	28.6595	28.7118	28.8035	29.1421	28.1307	29.2441	29.6764	Homo sapiens	10	10	302	0.875451	0.820354	Proteasome subunit alpha type-5	PSMA5	P28066	P28066
	26.9298	26.7829	26.8459	27.0766	26.7955	27.2493	24.9587	27.36	26.9086	25.547	27.9522	27.5358	Homo sapiens	12	12	234	0.86923	0.820935	26S proteasome non-ATPase regulatory subunit 4	PSMD4	P55036	P55036
	23.1849	23.3647	21.6232	23.0978	23.5016	22.8264	23.3674	22.4663	23.067	23.6714	22.6491	23.0803	Homo sapiens	1	1	22	0.849463	0.821293	Vesicle transport protein SFT2B	SFT2D2	O95562	O95562
	33.082	33.299	32.5124	32.5118	32.962	32.6053	34.2184	32.4289	32.9213	33.8146	32.1476	32.3974	Homo sapiens	34	34	2447	0.862091	0.821592	Flotillin-1	FLOT1	O75955	O75955
	17.9046	21.3856	23.7938	19.8448	20.8083	21.3174	19.7499	19.3409	21.0126	20.9583	20.9602	21.5979	Homo sapiens	5	5	5	0.891034	0.82291	Immunoglobulin-binding protein 1	IGBP1	P78318	P78318
	27.0552	26.5776	27.7713	26.5587	26.1658	27.8628	26.8445	26.8471	27.2123	25.6478	26.6015	27.5282	Homo sapiens	16	16	189	0.412577	0.825598	RuvB-like 1	RUVBL1	Q9Y265	Q9Y265
	22.7968	22.0223	20.5774	21.8221	23.1743	22.0946	22.8468	21.3651	21.8813	22.3228	21.5983	21.7257	Homo sapiens	4	3	4	0.868526	0.825833	Copper-transporting ATPase 2;WND/140 kDa	ATP7B	P35670	P35670
	21.2104	21.1886	19.2978	21.2259	20.8348	20.1203	21.0799	20.4458	20.7152	22.0827	20.5617	20.7442	Homo sapiens	3	3	3	0.764335	0.826904	Phospholipase D1	PLD1	Q13393	Q13393
	22.239	22.3956	20.8071	20.8525	22.2135	22.0367	22.4831	21.7335	22.2926	22.4105	21.5989	21.8019	Homo sapiens	3	2	4	0.844472	0.828475	Rho-associated protein kinase 1	ROCK1	Q13464	Q13464
	24.2409	24.4994	24.5207	24.2973	24.3622	25.7233	24.5876	24.3867	25.0636	24.2192	24.1135	25.2052	Homo sapiens	6	6	125	0.51341	0.831294	Complement C4-B;Complement C4 beta chain;Complement C4-B alpha chain;C4a anaphylatoxin;C4b-B;C4d-B;Complement C4 gamma chain;Complement C4-A;Complement C4 beta chain;Complement C4-A alpha chain;C4a anaphylatoxin;C4b-A;C4d-A;Complement C4 gamma chain	C4B;C4A	P0C0L5;P0C0L4	P0C0L5;P0C0L4
	26.6217	26.2947	27.7151	26.2677	25.6704	27.4713	26.1476	26.1624	27.0829	25.8173	26.3412	27.0035	Homo sapiens	16	16	125	0.679295	0.831946	RuvB-like 2	RUVBL2	Q9Y230;H9U0E6;Q8ID85	Q9Y230
	26.0099	25.7944	26.4256	26.0297	25.7055	26.5254	24.558	26.0558	26.2949	25.0152	26.447	26.6974	Homo sapiens	12	12	183	0.808482	0.832463	COP9 signalosome complex subunit 5	COPS5	Q92905	Q92905
	24.8201	24.5945	23.3748	24.6969	24.3895	24.1713	25.9455	24.279	24.0747	24.9208	24.2425	24.3896	Homo sapiens	2	2	11	0.850564	0.832814	Small integral membrane protein 5	SMIM5	Q71RC9	Q71RC9
	24.9246	24.2215	24.2983	24.1343	17.238	24.3765	19.4409	25.9853	24.6131	17.3255	25.5418	25.0783	Homo sapiens	4	4	51	0.761777	0.833557	Heat shock protein beta-1	HSPB1	P04792	P04792
	23.933	25.1836	26.0808	20.4518	23.8213	25.8981	21.0906	25.9159	25.6948	22.2447	24.9913	26.0691	Homo sapiens	9	9	121	0.816347	0.833921	UV excision repair protein RAD23 homolog A	RAD23A	P54725;P54727	P54725
	22.6554	18.5848	22.2486	22.0287	22.4932	23.0561	22.6292	18.6613	23.0569	19.1551	22.4328	22.8089	Homo sapiens	2	2	3	0.772417	0.835827	Charged multivesicular body protein 4b	CHMP4B	Q9H444	Q9H444
	22.2962	21.7963	20.5085	21.4151	21.5698	20.5723	21.9916	21.2433	21.4193	21.8851	21.2472	21.5372	Homo sapiens	2	2	2	0.864898	0.837075	Centromere-associated protein E	CENPE	Q02224	Q02224
	25.4873	24.4908	25.2417	29.2343	21.9242	24.8308	27.3221	26.6914	25.2223	27.8317	24.8727	25.6639	Homo sapiens	6	6	75	0.846632	0.838779	Histone H2B type 1-L;Histone H2B type 1-M;Histone H2B type 1-N;Histone H2B type 1-H;Histone H2B type 2-F;Histone H2B type 1-C/E/F/G/I;Histone H2B type 1-D;Histone H2B type F-S;Histone H2B type 1-K;Histone H2B type 1-A	HIST1H2BL;HIST1H2BM;HIST1H2BN;HIST1H2BH;HIST2H2BF;HIST1H2BC;HIST1H2BD;H2BFS;HIST1H2BK;HIST1H2BA	Q99880;Q99879;Q99877;Q93079;Q5QNW6;P62807;P58876;P57053;O60814;Q96A08	Q99880;Q99879;Q99877;Q93079;Q5QNW6;P62807;P58876;P57053;O60814;Q96A08
	24.4511	25.1164	23.2028	24.2299	25.0671	24.4518	25.0395	23.9976	23.5734	24.4294	24.1144	23.7954	Homo sapiens	8	8	42	0.9083	0.839125	Nectin-1	PVRL1	Q15223	Q15223
	24.7421	24.758	24.8174	24.8335	24.8179	25.9019	21.3692	25.2821	25.2728	21.7159	25.4778	26.1804	Homo sapiens	12	12	106	0.678414	0.839567	DNA damage-binding protein 1	DDB1	Q16531	Q16531
	22.5941	22.9134	21.1271	22.7356	22.8399	22.0155	22.4475	22.5402	22.1766	22.876	22.2721	22.6299	Homo sapiens	2	2	8	0.890001	0.839748	Transmembrane protein 109	TMEM109	Q9BVC6	Q9BVC6
	31.0404	32.122	31.5025	30.7149	31.8267	32.7435	29.405	31.9003	32.8674	28.0847	31.3245	32.5841	Homo sapiens	26	26	1316	0.461498	0.84138	Catalase	CAT	P04040	P04040
	27.1919	27.308	26.122	26.7227	27.6428	27.8415	26.1683	27.2063	27.2023	25.606	27.5923	28.0125	Homo sapiens	1	1	40	0.69802	0.84198	Katanin p60 ATPase-containing subunit A-like 2	KATNAL2	Q8IYT4	Q8IYT4
	25.9583	25.6221	23.724	25.7068	25.5236	24.8933	25.571	24.5399	24.4208	25.7165	24.6468	24.3046	Homo sapiens	8	8	75	0.881486	0.84281	Large neutral amino acids transporter small subunit 3	SLC43A1	O75387	O75387
	24.3452	22.8717	18.7408	26.5407	22.5469	21.18	22.0638	22.2061	22.3918	22.9742	21.2974	23.3059	Homo sapiens	8	8	31	0.849167	0.843074	Ferritin heavy chain;Ferritin heavy chain, N-terminally processed	FTH1	P02794	P02794
	23.9122	24.1546	22.4626	23.7182	24.1667	24.0445	24.3345	23.7325	23.568	24.8012	23.5843	23.1143	Homo sapiens	1	1	22	0.683703	0.844898	Leptin receptor gene-related protein	LEPROT	O15243	O15243
	24.1161	24.7719	23.6538	24.504	24.5303	23.9896	24.6762	24.402	24.1757	24.696	24.5346	24.0531	Homo sapiens	7	7	23	0.64695	0.846182	V-type proton ATPase 116 kDa subunit a isoform 1	ATP6V0A1	Q93050	Q93050
	25.349	25.626	27.2879	26.2772	23.8468	26.1413	25.2083	26.6962	25.9202	25.4005	25.9633	26.1196	Homo sapiens	21	21	118	0.860344	0.846955	Exportin-1	XPO1	O14980	O14980
	24.2842	24.1771	22.8071	24.3201	24.2949	23.6678	24.5607	23.8711	23.8428	24.3572	23.9694	23.3079	Homo sapiens	5	5	48	0.809275	0.849111	Cell cycle control protein 50A	TMEM30A	Q9NV96;Q3MIR4	Q9NV96
	28.8773	29.1187	28.5423	28.9032	29.2646	30.8595	26.9629	28.9731	29.9814	26.3203	29.2547	31.1392	Homo sapiens	17	17	445	0.483466	0.850563	Delta-aminolevulinic acid dehydratase	ALAD	P13716	P13716
	26.0569	26.0719	24.4104	25.969	25.9501	25.5543	26.5327	25.489	25.6365	26.198	25.6296	25.7475	Homo sapiens	11	11	128	0.861466	0.850648	Metallo-beta-lactamase domain-containing protein 2	MBLAC2	Q68D91	Q68D91
	27.3387	27.3204	26.0517	27.0058	27.0354	26.7618	27.7569	27.0376	26.8053	27.3662	26.7974	26.4858	Homo sapiens	29	17	223	0.88085	0.852643	Plasma membrane calcium-transporting ATPase 1	ATP2B1	P20020;Q01814	P20020
	24.7957	24.3794	24.3737	25.0191	24.4748	25.2528	23.5767	25.0089	25.1571	23.7047	25.7611	25.2888	Homo sapiens	8	8	44	0.918925	0.854036	WD repeat-containing protein 91	WDR91	A4D1P6	A4D1P6
	21.2512	21.0052	21.7676	21.4745	20.8553	20.4587	19.8553	21.5387	20.5252	18.7797	21.8214	21.8325	Homo sapiens	2	2	18	0.693392	0.857034	40S ribosomal protein S17-like;40S ribosomal protein S17	RPS17L;RPS17	P0CW22;P08708	P0CW22;P08708
	23.2438	23.4605	22.9599	23.6809	23.2201	23.1119	22.41	23.6401	23.2026	22.7238	24.0196	23.4848	Homo sapiens	2	2	10	0.915919	0.858489	Ubiquitin-like protein 4A	UBL4A	P11441	P11441
	28.9365	28.5728	29.2829	28.9271	28.6595	29.2453	27.4107	29.4276	29.1867	28.2177	29.781	29.5821	Homo sapiens	44	44	820	0.957494	0.858922	E2/E3 hybrid ubiquitin-protein ligase UBE2O	UBE2O	Q9C0C9	Q9C0C9
	28.5802	28.4556	25.7365	28.2004	28.411	27.5961	28.6589	27.7237	28.1312	28.4238	27.5124	27.5707	Homo sapiens	9	9	242	0.885605	0.860732	Phospholipid scramblase 1	PLSCR1	O15162	O15162
	29.4553	29.4967	28.9213	28.9725	29.1391	28.6512	29.958	29.014	28.4552	29.7711	28.9297	28.5255	Homo sapiens	17	17	405	0.772941	0.861155	NADH-cytochrome b5 reductase 3;NADH-cytochrome b5 reductase 3 membrane-bound form;NADH-cytochrome b5 reductase 3 soluble form	CYB5R3	P00387	P00387
	25.3236	24.9096	25.4826	25.3109	25.1034	25.8038	24.5212	25.629	25.1861	24.6212	25.9	25.7013	Homo sapiens	18	18	147	0.918183	0.862063	Serine/threonine-protein phosphatase 6 regulatory subunit 1	PPP6R1	Q9UPN7	Q9UPN7
	22.8637	22.0821	23.657	22.649	22.3021	24.01	19.6139	23.6707	23.2218	19.5315	23.0767	23.5625	Homo sapiens	8	8	58	0.681862	0.865289	Optineurin	OPTN	Q96CV9	Q96CV9
	29.1802	29.1575	27.7804	28.711	29.0555	28.261	29.5118	28.486	29.0109	29.1448	28.3006	28.6051	Homo sapiens	43	43	706	0.898563	0.86653	Piezo-type mechanosensitive ion channel component 1	PIEZO1	Q92508	Q92508
	26.2269	25.9499	25.1817	26.127	25.9832	25.8775	26.3505	25.9058	25.8575	26.4922	25.8574	25.5411	Homo sapiens	5	5	53	0.705763	0.867228	Transmembrane emp24 domain-containing protein 9	TMED9	Q9BVK6	Q9BVK6
	30.3454	29.9918	28.7748	29.9377	29.4299	29.0457	30.352	28.9537	29.718	29.9872	28.8371	29.1038	Homo sapiens	10	10	380	0.949615	0.867623	Basigin	BSG	P35613	P35613
	20.9045	19.3233	20.0178	28.5045	17.9599	19.2416	20.896	17.7143	22.0644	20.588	21.4062	22.0572	Homo sapiens	20	20	50	0.90172	0.868134	Myeloperoxidase;Myeloperoxidase;89 kDa myeloperoxidase;84 kDa myeloperoxidase;Myeloperoxidase light chain;Myeloperoxidase heavy chain	MPO	P05164	P05164
	28.03	27.8567	26.3591	27.6609	27.6182	27.2998	29.015	27.0936	27.6143	28.3178	27.0043	27.2566	Homo sapiens	23	23	355	0.890161	0.868355	Sodium/potassium-transporting ATPase subunit alpha-1	ATP1A1	P05023;P13637;P50993;P20648;P54707	P05023
	26.7215	26.5736	25.3492	26.7859	26.4006	26.4444	26.8047	26.2611	25.6246	26.9009	26.1178	25.5549	Homo sapiens	19	19	155	0.843915	0.86963	Neuropathy target esterase	PNPLA6	Q8IY17	Q8IY17
	24.8013	24.5499	24.6708	25.1501	24.5111	26.3821	21.2349	25.5112	25.1217	20.1336	26.4219	26.1219	Homo sapiens	10	10	88	0.738637	0.871267	V-type proton ATPase subunit B, brain isoform	ATP6V1B2	P21281;P15313	P21281
	31.9407	32.0101	31.1173	31.3507	31.633	31.4224	33.0369	31.2258	31.5437	32.6276	30.973	31.1868	Homo sapiens	31	31	1651	0.884469	0.871494	Dematin	DMTN	Q08495;REV__O96133	Q08495
	25.3526	25.6404	24.8452	26.2504	25.0372	25.0628	23.9114	25.7965	25.7183	24.7521	25.019	25.2572	Homo sapiens	3	3	81	0.847354	0.87168	Alpha-synuclein	SNCA	P37840	P37840
	22.5671	22.0168	20.826	22.8931	22.2069	21.3812	22.3027	21.825	21.6878	23.1453	21.9665	21.6134	Homo sapiens	3	3	8	0.700692	0.873035	Protein LAP2	ERBB2IP	Q96RT1	Q96RT1
	25.4242	26.8731	25.1577	25.0125	26.7072	26.2928	26.7822	25.5289	26.2981	26.7284	25.8144	26.2887	Homo sapiens	3	3	144	0.910318	0.87385	CD99 antigen	CD99	P14209	P14209
	23.6135	23.1665	23.2708	21.7954	23.9337	24.6731	22.8454	23.1671	22.332	21.7813	26.3327	22.9837	Homo sapiens	17	2	46	0.820005	0.874797	Clathrin heavy chain 2	CLTCL1	P53675	P53675
	25.0696	25.0811	23.7058	25.0796	24.702	24.5821	24.9115	24.2648	24.2629	25.0642	24.4837	24.5861	Homo sapiens	8	8	88	0.875596	0.874865	Lysophospholipid acyltransferase 2	MBOAT2	Q6ZWT7	Q6ZWT7
	23.187	23.1767	21.789	22.9575	23.6121	22.6054	23.4057	22.6958	22.366	23.369	22.2731	22.3918	Homo sapiens	1	1	29	0.929212	0.876077	Defensin-6	DEFA6	Q01524	Q01524
	22.5205	21.2321	20.228	23.7921	22.071	19.8467	21.2292	21.1168	21.5023	22.2611	21.8288	21.3109	Homo sapiens	5	5	8	0.850296	0.878373	Guanine nucleotide-binding protein subunit alpha-13	GNA13	Q14344	Q14344
	29.6755	29.0755	28.2384	29.0949	28.7123	28.7315	29.7421	28.9091	28.8857	29.5119	28.6505	28.7349	Homo sapiens	7	7	525	0.888627	0.879531	Golgi-associated plant pathogenesis-related protein 1	GLIPR2	Q9H4G4	Q9H4G4
	23.1954	23.1751	24.2753	24.136	23.1746	23.0562	23.5979	23.3425	23.636	24.6562	23.4226	23.3508	Homo sapiens	6	5	15	0.707252	0.879677	Ras-related protein Rab-6B	RAB6B	Q9NRW1	Q9NRW1
	27.4881	27.3481	26.0396	27.2524	27.1938	26.6052	27.7408	26.8537	27.1755	27.7561	27.0192	26.8748	Homo sapiens	5	5	76	0.807939	0.882432	Receptor expression-enhancing protein 5	REEP5	Q00765	Q00765
	26.4039	26.6309	24.301	26.4777	26.6142	25.6651	26.6459	26.3333	25.5291	26.6827	26.4514	25.4812	Homo sapiens	7	7	172	0.751061	0.883472	Guanine nucleotide-binding protein G(q) subunit alpha	GNAQ	P50148;P29992	P50148
	28.5514	28.6523	27.2072	28.4132	28.5498	28.0252	29.1318	28.0579	28.3166	29.1831	27.9295	28.228	Homo sapiens	24	24	476	0.868754	0.884463	Long-chain-fatty-acid--CoA ligase 4	ACSL4	O60488	O60488
	30.8227	30.4837	29.203	30.273	30.6259	29.8871	31.5134	30.0686	30.2499	31.2113	30.0056	29.8691	Homo sapiens	8	7	459	0.841822	0.884498	Ras-related C3 botulinum toxin substrate 1;Ras-related C3 botulinum toxin substrate 3	RAC1;RAC3	P63000;P60763	P63000;P60763
	22.8891	22.3457	22.0723	22.8268	22.7823	23.1424	20.6985	23.0398	23.3898	19.3218	23.3189	23.3976	Homo sapiens	1	1	27	0.651454	0.88477	V-type proton ATPase subunit G 1	ATP6V1G1	O75348	O75348
	28.9438	28.5708	27.6503	28.8027	28.6036	27.9599	28.7031	28.0953	28.1934	28.6446	27.9802	27.8714	Homo sapiens	3	3	164	0.985841	0.892989	Reticulon-3	RTN3	O95197	O95197
	26.2082	26.6291	28.0005	26.8661	24.2408	27.0235	23.3244	27.7279	27.2279	25.1817	26.5106	27.3342	Homo sapiens	21	21	233	0.865223	0.893734	Pyruvate kinase PKLR	PKLR	P30613;P14618	P30613
	28.2047	27.6968	28.4193	27.8433	27.7285	28.3471	27.3724	28.0892	28.0406	27.3401	28.5322	28.1801	Homo sapiens	18	18	447	0.910542	0.894384	26S protease regulatory subunit 10B	PSMC6	P62333	P62333
	26.7076	26.5111	26.4043	26.627	26.6727	26.9947	25.0586	26.9241	26.815	25.2314	27.6107	27.0704	Homo sapiens	17	17	166	0.908262	0.894726	26S proteasome non-ATPase regulatory subunit 12	PSMD12	O00232	O00232
	19.8944	19.1708	19.1631	19.232	19.2849	20.6894	19.7096	19.1482	19.9721	20.1293	19.1725	19.7706	Homo sapiens	2	2	2	0.922428	0.8957	Transmembrane 9 superfamily member 2	TM9SF2	Q99805	Q99805
	22.9802	23.0785	20.1648	22.4473	22.799	22.7433	23.0408	22.0182	22.3977	23.2325	21.4771	22.2849	Homo sapiens	4	4	13	0.914034	0.896284	ELMO domain-containing protein 2	ELMOD2	Q8IZ81	Q8IZ81
	30.5132	30.4582	29.7255	30.1137	30.2417	30.0003	30.6637	31.0264	29.6596	30.4834	30.8252	29.5118	Homo sapiens	21	21	669	0.604074	0.898037	Erythroid membrane-associated protein	ERMAP	Q96PL5	Q96PL5
	22.1272	25.2302	23.794	25.5501	23.9885	25.4804	19.6429	25.392	26.6533	19.2364	25.4124	25.602	Homo sapiens	6	6	46	0.769819	0.899808	S-phase kinase-associated protein 1	SKP1	P63208	P63208
	25.8563	25.8938	24.6614	25.604	25.9195	25.6211	26.2962	25.8605	25.2334	26.2766	25.6037	24.9422	Homo sapiens	6	6	123	0.770287	0.899882	Large neutral amino acids transporter small subunit 4	SLC43A2	Q8N370	Q8N370
	23.7784	22.4898	24.6673	24.7503	18.6211	24.3297	19.2539	24.1356	23.6057	17.9116	23.8893	24.2396	Homo sapiens	9	9	29	0.778852	0.904568	Ribonucleoside-diphosphate reductase large subunit	RRM1	P23921	P23921
	27.2544	27.4737	28.3604	27.3971	27.259	28.2766	27.5052	27.7658	27.895	27.5017	27.8791	28.3401	Homo sapiens	23	23	397	0.997197	0.905674	Importin subunit beta-1	KPNB1	Q14974	Q14974
	27.8151	27.8554	30.3573	27.9577	27.3091	29.1313	25.9906	29.1116	29.2179	27.5758	29.2277	29.3268	Homo sapiens	32	32	612	0.954171	0.906634	T-complex protein 1 subunit epsilon	CCT5	P48643;O97282	P48643
	28.1236	28.595	27.0771	27.9716	28.3728	27.8971	28.6774	27.9132	27.1626	28.3101	27.804	26.9683	Homo sapiens	22	22	507	0.982625	0.907707	Calpain-5	CAPN5	O15484	O15484
	27.3213	27.4213	25.9743	27.1628	27.1012	26.8086	27.7249	27.0378	26.8288	27.4605	27.1972	26.6981	Homo sapiens	7	7	179	0.80307	0.907757	Small membrane A-kinase anchor protein	C2orf88	Q9BSF0	Q9BSF0
	22.5815	19.0257	17.4391	20.5208	18.9603	18.6453	22.3224	19.3111	19.0725	22.0503	19.8754	19.0174	Homo sapiens	1	1	5	0.80544	0.908629	Glutaredoxin-like protein C5orf63	C5orf63	A6NC05	A6NC05
	22.9073	22.2142	20.9734	22.9498	21.8706	21.5655	22.6662	21.8177	22.217	22.5903	21	21.8149	Homo sapiens	1	1	11	0.942468	0.908975	Putative ankyrin repeat domain-containing protein 31	ANKRD31	Q8N7Z5	Q8N7Z5
	24.8645	25.2072	23.1465	24.4388	24.8711	24.1869	24.9484	24.3326	24.657	24.2724	24.0883	24.5349	Homo sapiens	7	7	116	0.878803	0.91007	DnaJ homolog subfamily C member 5	DNAJC5	Q9H3Z4	Q9H3Z4
	19.6908	20.9114	22.0039	20.571	20.9578	20.7229	19.7161	21.0611	21.5942	21.0477	20.5347	19.6496	Homo sapiens	4	4	7	0.998329	0.910642	S-methyl-5-thioadenosine phosphorylase	MTAP	Q13126	Q13126
	25.0414	25.3634	23.9002	24.8904	25.1418	24.753	25.7391	25.039	24.4648	25.5609	25.0546	24.4771	Homo sapiens	8	8	36	0.752251	0.912571	Phospholipid-transporting ATPase IG	ATP11C	Q8NB49	Q8NB49
	22.4507	22.655	23.6384	21.9379	22.2605	23.4574	21.7996	23.2376	23.6805	22.3879	22.8198	23.5936	Homo sapiens	3	3	23	0.907885	0.914055	Ribose-5-phosphate isomerase	RPIA	P49247	P49247
	21.8312	21.8516	19.351	21.3143	21.8495	19.6656	21.5515	21.0483	21.7301	21.8073	21.0749	20.8583	Homo sapiens	2	2	7	0.898335	0.914956	Claudin domain-containing protein 1	CLDND1	Q9NY35	Q9NY35
	27.3868	27.2216	27.3752	27.3096	27.3155	27.8011	26.8468	27.7251	27.1927	26.5079	28.1725	27.8535	Homo sapiens	15	15	221	0.962815	0.916482	26S proteasome non-ATPase regulatory subunit 13	PSMD13	Q9UNM6	Q9UNM6
	30.0593	29.9016	28.8562	29.4418	29.3702	29.422	30.9194	29.0047	29.5001	30.4577	29.0886	29.0505	Homo sapiens	9	9	266	0.910872	0.919389	Equilibrative nucleoside transporter 1	SLC29A1	Q99808	Q99808
	26.838	27.1968	25.8486	26.6329	27.0485	26.6874	27.3997	26.8306	26.3088	27.262	26.6964	26.6881	Homo sapiens	17	17	160	0.890881	0.919843	Phosphatidylinositol 4-kinase type 2-alpha	PI4K2A	Q9BTU6	Q9BTU6
	23.201	23.397	23.1675	22.7985	23.2712	23.3329	21.2839	23.9961	23.6499	17.838	24.4038	24.3851	Homo sapiens	7	7	50	0.637508	0.920298	Signal transducing adapter molecule 1	STAM	Q92783	Q92783
	31.3274	30.8796	30.0232	30.7761	30.5575	30.3845	31.8929	30.0686	30.4245	31.5236	29.8476	29.8543	Homo sapiens	38	38	1201	0.986174	0.9217	Plasma membrane calcium-transporting ATPase 4	ATP2B4	P23634	P23634
	27.626	28.0884	27.6935	27.3215	27.9708	28.3285	27.9958	27.8681	28.2246	27.3312	27.9615	28.54	Homo sapiens	14	6	154	0.705543	0.922358	Tropomyosin alpha-1 chain	TPM1	P09493	P09493
	28.7217	28.1088	28.9764	28.8536	28.2523	28.9364	27.6508	28.6738	28.6788	27.4415	29.6481	28.8758	Homo sapiens	26	26	544	0.944752	0.922543	26S protease regulatory subunit 7	PSMC2	P35998	P35998
	28.2069	27.9273	26.7972	28.0798	27.8976	27.7386	28.2211	27.4677	27.3897	28.2395	27.5342	27.3685	Homo sapiens	9	9	366	0.901855	0.922773	Ras-related protein Rab-35	RAB35	Q15286	Q15286
	32.981	32.9964	32.395	32.2294	32.7656	32.7544	34.2865	32.3803	32.336	33.9122	32.1487	32.5105	Homo sapiens	5	5	820	0.902676	0.922821	Blood group Rh(CE) polypeptide	RHCE	P18577	P18577
	27.5859	27.5952	26.6182	27.3879	27.5771	27.4573	27.323	27.3776	27.197	28.1083	27.065	27.0373	Homo sapiens	6	6	202	0.806914	0.923454	Vesicle-associated membrane protein-associated protein A	VAPA	Q9P0L0	Q9P0L0
	24.1573	23.9514	22.3083	24.1671	23.9984	23.0898	22.8812	23.5698	23.6739	22.6826	24.0512	23.6811	Homo sapiens	2	2	26	0.920593	0.923628	Clathrin light chain A	CLTA	P09496	P09496
	29.1041	28.8019	27.5707	28.8995	28.7198	27.9973	29.7156	28.2425	28.5525	29.3509	28.3627	28.2739	Homo sapiens	13	13	305	0.892263	0.924292	Complement decay-accelerating factor	CD55	P08174	P08174
	26.7847	26.8287	25.6432	26.5373	26.3858	26.5456	27.4919	26.272	26.2767	27.0463	26.3654	26.4291	Homo sapiens	20	20	203	0.909966	0.924966	Multidrug resistance-associated protein 1	ABCC1	P33527	P33527
	30.4787	30.0838	28.5988	30.2928	30.0994	29.6178	30.7578	29.3964	30.0182	30.5875	29.2621	29.5432	Homo sapiens	24	24	635	0.948948	0.925511	2,3-cyclic-nucleotide 3-phosphodiesterase	CNP	P09543	P09543
	23.7899	23.1734	22.3914	23.6271	23.7537	22.4759	23.139	22.8886	23.1443	23.5541	22.9474	23.362	Homo sapiens	5	5	29	0.95438	0.926742	Uncharacterized protein C1orf198	C1orf198	Q9H425	Q9H425
	28.3451	28.2305	30.1921	28.343	27.5926	29.7403	23.5824	29.7821	29.7905	25.754	29.9778	30.0115	Homo sapiens	34	34	700	0.91776	0.927809	T-complex protein 1 subunit theta	CCT8	P50990	P50990
	27.7904	27.6318	26.1207	28.0436	27.3844	26.0794	28.0558	27.2057	27.272	27.6752	27.0358	26.8468	Homo sapiens	4	4	113	0.942056	0.928759	Lymphocyte function-associated antigen 3	CD58	P19256	P19256
	28.6611	29.1365	27.6177	27.9299	28.7115	28.4364	29.1005	28.6398	27.78	29.1693	28.5952	28.2591	Homo sapiens	15	15	485	0.815543	0.930875	Acetylcholinesterase	ACHE	P22303;O00748;Q5XG92	P22303
	25.5925	25.4288	23.6812	25.7113	25.2275	24.4385	25.6352	24.8198	24.988	25.4095	24.7495	24.3786	Homo sapiens	3	3	63	0.973157	0.931484	RELT-like protein 1	RELL1	Q8IUW5	Q8IUW5
	27.1846	27.8474	26.3868	26.8971	27.7394	27.1484	27.3525	27.1291	26.7483	26.9229	27.1223	27.0597	Homo sapiens	8	8	160	0.946485	0.932017	Junctional adhesion molecule A	F11R	Q9Y624	Q9Y624
	24.411	23.9015	22.3802	23.5506	23.7468	23.7364	23.3752	23.3613	23.8522	23.8048	23.1247	23.1898	Homo sapiens	5	5	35	0.98178	0.932535	Translocon-associated protein subunit delta	SSR4	P51571	P51571
	22.8715	21.4163	22.7579	20.2932	22.9759	22.9047	20.5978	22.1319	23.0532	21.8396	22.7411	22.6953	Homo sapiens	2	2	9	0.967948	0.933653	Pterin-4-alpha-carbinolamine dehydratase 2	PCBD2	Q9H0N5	Q9H0N5
	22.2912	20.0444	23.3573	20.8001	21.8319	23.7632	19.4909	24.4779	23.2405	20.3379	24.2562	24.1892	Homo sapiens	7	7	20	0.991865	0.933655	V-type proton ATPase subunit H	ATP6V1H	Q9UI12	Q9UI12
	27.3202	27.6178	26.3001	27.0829	27.6083	26.9429	27.9911	27.1516	26.8908	27.5786	27.1367	26.7282	Homo sapiens	19	19	246	0.915282	0.934826	Phosphatidylinositide phosphatase SAC1	SACM1L	Q9NTJ5	Q9NTJ5
	29.7239	29.4148	27.9596	29.4818	29.2036	28.8898	29.8671	28.6715	29.1346	29.7786	28.6568	28.271	Homo sapiens	14	14	437	0.984089	0.935007	Guanine nucleotide-binding protein G(i) subunit alpha-2	GNAI2	P04899	P04899
	27.13	26.7811	25.9912	26.958	26.6172	26.8376	27.167	26.8697	26.3721	26.9535	26.8088	26.5322	Homo sapiens	6	6	123	0.900782	0.936855	Phospholipid scramblase 4	PLSCR4	Q9NRQ2	Q9NRQ2
	27.1958	27.3476	26.4858	27.3823	27.0371	27.1365	26.9282	27.5195	26.7772	26.5868	27.5636	26.8534	Homo sapiens	17	17	287	0.964739	0.93779	ATP-binding cassette sub-family G member 2	ABCG2	Q9UNQ0	Q9UNQ0
	26.8606	26.3621	26.2878	26.6805	26.5525	27.0113	25.8128	27.046	26.6779	25.6126	27.379	27.0961	Homo sapiens	10	10	128	0.949594	0.939567	26S proteasome non-ATPase regulatory subunit 8	PSMD8	P48556	P48556
	21.9802	22.2378	20.1866	21.9629	21.3786	20.9721	22.3938	21.7652	19.771	21.6896	21.6567	21.9427	Homo sapiens	1	1	6	0.981555	0.939813	Transmembrane protein with metallophosphoesterase domain	TMPPE	Q6ZT21	Q6ZT21
	26.7065	26.2088	24.9759	26.5752	26.2247	25.8346	26.7392	25.9199	25.7419	26.6349	25.8742	25.2864	Homo sapiens	8	8	88	0.948503	0.939912	Neuroplastin	NPTN	Q9Y639	Q9Y639
	24.7664	25.1667	23.6958	24.5961	25.1738	24.638	25.714	24.2042	24.5498	25.3012	24.4029	24.5639	Homo sapiens	3	3	52	0.936677	0.940288	Glycerophosphodiester phosphodiesterase 1	GDE1	Q9NZC3	Q9NZC3
	26.8015	26.6907	27.5279	26.9296	26.4421	27.3913	26.033	27.4075	27.2476	26.1229	27.6767	27.8297	Homo sapiens	42	42	354	0.996758	0.940308	Probable ubiquitin carboxyl-terminal hydrolase FAF-X;Probable ubiquitin carboxyl-terminal hydrolase FAF-Y	USP9X;USP9Y	Q93008;O00507	Q93008;O00507
	28.5957	28.4308	26.9876	28.4938	28.175	27.6834	29.2879	28.0807	27.6345	29.2344	27.9485	27.744	Homo sapiens	7	7	147	0.845406	0.940895	CD44 antigen	CD44	P16070	P16070
	27.9388	27.8734	26.3041	27.7214	27.8233	27.4303	28.0576	27.2747	27.2563	28.067	27.3177	27.2422	Homo sapiens	11	11	238	0.919408	0.941975	Protein XRP2	RP2	O75695	O75695
	28.3741	28.4139	27.1211	28.227	28.1022	27.8791	28.3738	27.9023	28.0796	28.3101	27.7119	27.7612	Homo sapiens	4	4	91	0.978893	0.942299	Cytochrome b reductase 1	CYBRD1	Q53TN4	Q53TN4
	26.387	26.0913	26.107	26.4531	26.1516	26.8034	25.7393	26.8129	26.3031	25.1541	27.2543	26.9422	Homo sapiens	6	6	85	0.954222	0.9439	26S proteasome non-ATPase regulatory subunit 14	PSMD14	O00487	O00487
	29.618	29.4484	27.9378	29.1235	29.2489	28.4651	30.163	28.6574	29.0462	29.9687	28.5714	28.5362	Homo sapiens	9	9	301	0.930238	0.945141	Solute carrier family 40 member 1	SLC40A1	Q9NP59	Q9NP59
	28.4438	28.2298	28.5835	28.6381	28.2379	29.0037	27.7386	29.0301	28.3903	27.374	29.489	29.0817	Homo sapiens	24	24	544	0.973277	0.94545	26S protease regulatory subunit 6B	PSMC4	P43686	P43686
	26.9139	26.3931	25.4309	26.4392	26.8451	27.6439	23.3536	27.0912	28.3002	24.1512	27.4043	28.4404	Homo sapiens	15	15	275	0.88246	0.945917	Calpastatin	CAST	P20810	P20810
	18.1638	18.498	23.2655	17.7927	19.3637	24.5944	18.8127	19.3021	24.0197	19.7351	19.9057	19.0331	Homo sapiens	2	2	32	0.978721	0.946448	Transmembrane protein 50B	TMEM50B	P56557	P56557
	20.7172	22.3218	24.8691	24.1102	18.627	23.4668	20.3124	22.0473	22.5414	22.2926	20.0727	23.541	Homo sapiens	8	8	35	0.883573	0.947677	Dual specificity mitogen-activated protein kinase kinase 2	MAP2K2	P36507	P36507
	26.7301	27.6635	26.6053	27.0539	27.1236	27.7817	28.6093	27.035	25.41	28.3929	26.5374	27.1695	Homo sapiens	1	1	29	0.946425	0.949053	Glutamate-rich protein 3	ERICH3	Q5RHP9	Q5RHP9
	28.5793	28.1863	28.3085	28.3654	28.1559	28.6643	27.8252	28.7052	28.4902	27.4272	29.6479	28.7372	Homo sapiens	31	31	488	0.988218	0.949262	26S proteasome non-ATPase regulatory subunit 1	PSMD1	Q99460	Q99460
	22.6236	21.8439	20.1477	22.2149	21.505	20.782	21.68	20.7221	21.5423	21.9744	20.8015	20.8029	Homo sapiens	1	1	31	0.988595	0.951383	3-beta-hydroxysteroid-Delta(8),Delta(7)-isomerase	EBP	Q15125	Q15125
	23.6535	23.415	23.4902	23.5384	23.5021	24.0243	22.2541	24.2429	23.8543	22.0611	24.8028	24.7103	Homo sapiens	6	6	39	0.987161	0.951915	V-type proton ATPase subunit E 1	ATP6V1E1	P36543;Q96A05	P36543
	26.718	26.0236	24.389	26.7175	26.0858	23.1175	25.7974	25.6306	25.9505	25.6126	25.5044	25.5841	Homo sapiens	3	3	58	0.961787	0.954417	Monocarboxylate transporter 1	SLC16A1	P53985	P53985
	23.2492	23.4626	22.3177	23.017	23.7389	22.181	22.626	22.7758	23.3767	22.6354	23.2958	23.5976	Homo sapiens	4	4	7	0.998468	0.956883	DnaJ homolog subfamily C member 13	DNAJC13	O75165	O75165
	24.0778	24.2249	24.3586	23.9573	24.0294	24.3993	23.8178	24.0841	24.4136	23.5845	24.3351	24.8095	Homo sapiens	7	7	60	0.814931	0.957541	TSC22 domain family protein 4	TSC22D4	Q9Y3Q8	Q9Y3Q8
	31.0681	31.4234	30.4902	30.6031	31.01	30.585	32.133	30.4178	30.4758	31.875	30.382	30.448	Homo sapiens	28	28	1130	0.929802	0.957979	Kell blood group glycoprotein	KEL	P23276	P23276
	25.2713	25.1545	25.9093	24.9507	24.9829	25.9556	24.1037	25.9407	25.6678	24.3056	26.0703	26.3223	Homo sapiens	21	9	76	0.983177	0.958634	Heat shock protein HSP 90-beta	HSP90AB1	P08238;Q58FF7;Q58FF8	P08238
	28.2394	27.9037	27.8101	27.9542	27.7774	28.2431	27.1723	28.1904	27.9856	26.7975	28.478	28.3094	Homo sapiens	19	19	391	0.874865	0.959047	26S protease regulatory subunit 8	PSMC5	P62195;Q8NB90	P62195
	26.6641	26.7046	25.7401	26.3576	26.4628	26.1316	27.1366	26.1643	26.0946	26.7813	26.2731	26.3636	Homo sapiens	6	6	172	0.953029	0.961945	Transmembrane protein 222	TMEM222	Q9H0R3	Q9H0R3
	23.4357	23.7922	22.5041	23.4062	23.6284	22.9912	23.6255	23.2701	23.3593	23.6211	23.0272	23.3117	Homo sapiens	3	3	39	0.968728	0.962257	Erlin-1	ERLIN1	O75477	O75477
	26.1952	26.8293	24.4312	25.4526	26.3005	25.702	27.049	25.7243	24.962	27.1177	25.8497	25.5351	Homo sapiens	7	7	70	0.864215	0.962419	Intermediate conductance calcium-activated potassium channel protein 4	KCNN4	O15554	O15554
	26.1314	25.9112	26.1479	26.0588	25.9338	26.177	25.3856	26.2426	26.1947	25.315	26.4153	26.6438	Homo sapiens	18	18	176	0.933118	0.962514	Protein diaphanous homolog 1	DIAPH1	O60610	O60610
	24.805	25.6183	26.8885	24.8156	26.3568	26.0339	24.4899	26.5084	25.5209	25.8147	26.4156	25.3685	Homo sapiens	8	8	54	0.905712	0.962766	Glutaredoxin-3	GLRX3	O76003	O76003
	26.3877	26.6801	24.5966	26.5547	26.5113	25.4788	26.986	25.7265	25.2134	26.5182	25.8886	25.1461	Homo sapiens	4	4	56	0.964335	0.964042	Solute carrier family 2, facilitated glucose transporter member 3;Solute carrier family 2, facilitated glucose transporter member 14	SLC2A3;SLC2A14	P11169;Q8TDB8	P11169;Q8TDB8
	27.0285	26.8926	26.9482	26.3841	26.7402	27.3134	26.2193	27.5084	26.4442	25.5075	27.8348	27.6942	Homo sapiens	8	8	206	0.973792	0.965277	26S proteasome non-ATPase regulatory subunit 7	PSMD7	P51665	P51665
	26.0549	25.6334	24.4525	26.2243	25.4489	25.5985	25.1396	27.2336	24.8233	24.7191	27.4258	25.0889	Homo sapiens	10	10	94	0.921199	0.966579	Reticulon-4	RTN4	Q9NQC3	Q9NQC3
	31.4553	31.6096	30.8198	30.8646	31.5362	31.4708	32.5359	31.2387	30.1691	32.3667	31.0768	31.198	Homo sapiens	2	2	339	0.920071	0.967418	Ammonium transporter Rh type A	RHAG	Q02094	Q02094
	26.8858	26.1796	24.8583	26.7989	26.0731	25.2557	26.4102	25.068	26.049	26.5631	25.2016	25.4536	Homo sapiens	1	1	19	0.991787	0.967614	PC-esterase domain-containing protein 1B	PCED1B	Q96HM7	Q96HM7
	26.3045	25.7459	24.6725	25.9171	25.5697	25.3098	26.0448	25.4241	25.3566	26.1264	25.7402	25.4154	Homo sapiens	10	10	103	0.872058	0.968096	Protein ERGIC-53	LMAN1	P49257	P49257
	27.3606	27.1021	27.0114	27.2461	27.0835	27.5547	26.5776	27.5429	27.2734	26.3443	27.8708	27.6081	Homo sapiens	20	20	246	0.971948	0.968923	26S proteasome non-ATPase regulatory subunit 6	PSMD6	Q15008	Q15008
	23.8154	24.2432	22.5068	23.7066	24.1441	23.3547	24.5119	23.4805	23.3322	24.834	23.2573	23.2403	Homo sapiens	10	10	50	0.89758	0.969026	Transmembrane and coiled-coil domains protein 2	TMCC2	O75069;Q9ULS5	O75069
	26.3	25.8354	26.3088	26.0587	25.769	26.3619	26.2512	26.1739	25.9057	25.938	26.192	26.2941	Homo sapiens	17	17	124	0.970805	0.96967	Rabankyrin-5	ANKFY1	Q9P2R3	Q9P2R3
	27.2634	26.5101	24.7158	26.6029	26.5498	25.9374	26.6552	26.3891	26.2451	26.7078	26.3331	25.971	Homo sapiens	10	4	159	0.951362	0.970927	Guanine nucleotide-binding protein G(k) subunit alpha;Guanine nucleotide-binding protein G(i) subunit alpha-1	GNAI3;GNAI1	P08754;P63096;P11488;P09471;P19087;A8MTJ3	P08754;P63096
	28.5553	28.1154	28.6074	28.535	28.286	28.9958	27.4085	29.0042	28.584	27.2352	29.2157	28.9574	Homo sapiens	21	21	497	0.941697	0.97133	26S proteasome non-ATPase regulatory subunit 11	PSMD11	O00231	O00231
	28.0671	28	28.0689	27.5566	27.9437	28.9887	26.0903	28.1755	29.0111	25.9567	28.3422	29.2156	Homo sapiens	9	9	218	0.764661	0.972731	Hsc70-interacting protein;Putative protein FAM10A5	ST13;ST13P5	P50502;Q8NFI4;Q8IZP2	P50502;Q8NFI4
	25.5576	25.5835	25.7659	25.3747	24.8084	26.0752	24.8743	25.8918	25.8175	24.5078	26.1784	26.1859	Homo sapiens	15	15	144	0.95609	0.973012	V-type proton ATPase catalytic subunit A	ATP6V1A	P38606	P38606
	31.3743	31.0741	30.5726	30.7338	31.527	31.3235	30.6315	30.8942	31.7498	29.6558	31.347	31.8387	Homo sapiens	46	46	1500	0.674159	0.974427	Transitional endoplasmic reticulum ATPase	VCP	P55072	P55072
	23.7475	23.6768	22.1501	23.5431	23.432	22.9953	24.0846	22.9901	23.1329	23.9855	22.581	23.0567	Homo sapiens	2	2	41	0.985749	0.975412	Sodium/potassium-transporting ATPase subunit beta-2	ATP1B2	P14415	P14415
	23.2469	23.9725	21.8628	23.4501	23.6992	22.8461	24.1087	23.1537	22.3054	23.9687	23.316	22.3638	Homo sapiens	5	5	36	0.858959	0.975754	Major prion protein	PRNP	P04156	P04156
	26.2652	27.3509	27.7319	26.5823	27.1586	28.3845	25.2928	27.5766	28.3454	24.9401	27.3714	28.3798	Homo sapiens	11	11	208	0.751402	0.976335	L-lactate dehydrogenase B chain	LDHB	P07195	P07195
	28.0275	27.8772	27.7614	28.0173	27.8014	28.1705	27.5513	28.2861	27.9908	27.2765	28.6189	28.1747	Homo sapiens	25	25	301	0.991689	0.976845	26S proteasome non-ATPase regulatory subunit 3	PSMD3	O43242	O43242
	27.8681	27.1038	26.9415	27.2946	27.1333	27.2369	27.5449	27.8366	26.7243	27.2846	27.7704	26.9619	Homo sapiens	11	11	197	0.882886	0.977133	Casein kinase I isoform alpha	CSNK1A1	P48729;Q8N752	P48729
	17.6751	22.1458	20.3724	18.1606	20.8603	20.589	19.274	19.4195	20.6066	20.0349	19.5118	21.2017	Homo sapiens	1	1	3	0.994435	0.977397	Folate transporter 1	SLC19A1	P41440	P41440
	26.6846	26.6964	27.5957	25.5917	26.6166	27.8508	25.5925	27.1681	27.6655	24.9167	27.1926	27.7964	Homo sapiens	25	25	282	0.806815	0.979362	Heat shock 70 kDa protein 4	HSPA4	P34932;O95757	P34932
	23.7304	23.487	21.8554	23.8338	24.3484	21.6561	23.5623	23.1294	22.4114	24.1568	23.212	22.4623	Homo sapiens	4	1	8	0.885426	0.979464	Phosphatidylinositol 4-phosphate 5-kinase type-1 alpha	PIP5K1A	Q99755	Q99755
	29.6743	29.2277	30.1979	29.3511	28.8357	29.986	28.2535	29.932	30.4787	28.2692	29.9526	30.4717	Homo sapiens	33	33	789	0.890886	0.979755	Heat shock protein HSP 90-alpha	HSP90AA1	P07900;Q58FG0;Q14568;Q58FF6;Q58FG1	P07900
	27.0556	27.3337	26.2116	26.4606	27.2103	27.0336	27.7128	26.5364	26.8445	27.5041	26.6624	26.5934	Homo sapiens	20	20	237	0.962433	0.982363	C2 domain-containing protein 2-like	C2CD2L	O14523	O14523
	25.4747	25.5004	24.0768	25.0345	25.3718	25.0393	25.0664	25.4004	24.8369	25.0358	25.3369	25.0006	Homo sapiens	3	3	54	0.978752	0.985068	Cytochrome b5 type B	CYB5B	O43169	O43169
	29.9422	29.7058	28.4184	29.65	29.6406	29.1753	29.9187	29.3517	28.7339	29.9016	29.3077	28.8773	Homo sapiens	17	17	590	0.949516	0.98723	Guanine nucleotide-binding protein G(I)/G(S)/G(T) subunit beta-1	GNB1	P62873	P62873
	26.2421	27.4065	25.8508	25.5463	27.3869	26.7984	26.701	25.0011	27.2599	27.0746	25.0264	26.9932	Homo sapiens	5	2	62	0.949429	0.988666	Blood group Rh(D) polypeptide	RHD	Q02161	Q02161
	27.7515	27.3301	28.2879	27.3976	27.3225	28.2318	27.27	27.9564	27.7903	26.7846	28.3365	27.9876	Homo sapiens	20	20	421	0.976866	0.990476	26S protease regulatory subunit 6A	PSMC3	P17980	P17980
	23.5225	22.9904	24.8083	23.3686	22.8037	24.6067	22.0493	24.6596	24.2236	22.6804	24.4613	24.35	Homo sapiens	8	8	49	0.996458	0.991954	Eukaryotic translation initiation factor 2 subunit 1	EIF2S1	P05198	P05198
	26.089	26.4245	25.0412	25.5511	26.203	26.0846	26.3209	25.7097	25.7365	26.0255	26.0172	25.7874	Homo sapiens	7	7	80	0.981522	0.992423	Thioredoxin-related transmembrane protein 1	TMX1	Q9H3N1	Q9H3N1
	24.9309	24.7372	22.8275	28.2364	23.4064	20.6225	24.2262	25.6179	23.378	26.6593	20.2972	24.4018	Homo sapiens	13	12	98	0.9862	0.993091	Apolipoprotein A-I;Proapolipoprotein A-I;Truncated apolipoprotein A-I	APOA1	P02647	P02647
	25.8643	25.2707	24.1417	25.6339	24.8601	24.7817	25.5652	24.597	24.8633	25.6234	24.902	24.7389	Homo sapiens	5	5	110	0.975761	0.997562	Transmembrane emp24 domain-containing protein 2	TMED2	Q15363	Q15363
