# Supplementary material for: Sickle Cell Trait Modulates the Proteome and Phosphoproteome of Plasmodium falciparum-Infected Erythrocytes
Source: Front Cell Infect Microbiol. 2021 Mar 24;11:637604. doi: 10.3389/fcimb.2021.637604 (PMC8024585; doi:10.3389/fcimb.2021.637604)
Supplement: Supplementary file 3 [file Table_3.xlsx]

## Sheet: 499 human P ghost
	Supplementary Table 3 : Differentially phosphorylated sites of human erythrocyte proteins as a function of P. falciparum infection and/or HbAS genotype - 499 phosphosites from human proteins were quantified in RBC ghost. Significative (one and two-way ANOVA analysis) variations of protein phosphorylation intensity are highlighted in green (Figures 4 and 5).
	iHbAA1	iHbAA2	iHbAA3	niHbAA1	niHbAA2	ni HbAA3	iHbAS1	iHbAS2	iHbAS3	niHbAS1	niHbAS2	niHbAS3	C: Amino acid	N: Position	C: Charge	C: Multiplicity	C: Taxonomy	ANOVA Significant	Two way ANOVA Significant	N: Localization prob	N: Two-way ANOVA p value infection	N: Two-way ANOVA p value genotype	N: Two-way ANOVA p value Interaction	N: ANOVA p value_	T: Gene names	T: Sequence window	T: Proteins	T: Positions within proteins	T: Leading proteins	T: Protein	T: Protein names	T: Fasta headers	T: Unique identifier	M: Number of Phospho (STY)	M: Protein group IDs	C: Motifs
	26.4178	28.2944	28.3121	26.4378	26.0611	27.3954	20.78	19.3343	20.8798	20.4191	20.5148	19.836	S	125	3	___1	Homo sapiens	+		0.623757	0.259081	4.04883e-07	0.323368	3.3884e-06	RAD23A	GMSHPPPAAREDKSPSEESAPTTSPESVSGS	P54725	125	P54725	P54725	UV excision repair protein RAD23 homolog A	UV excision repair protein RAD23 homolog A OS=Homo sapiens GN=RAD23A PE=1 SV=1	UID417	1	735	Casein kinase II substrate motif;DNA dependent Protein kinase substrate motif;G protein-coupled receptor kinase 1 substrate motif;PKA kinase substrate motif;PKC kinase substrate motif
	33.2146	32.1722	34.1277	19.7809	20.96	21.2452	32.2975	35.0885	32.3548	25.1282	20.5418	20.9121	S	1301	2	___1	Homo sapiens	+		1	1.53395e-06	0.417251	0.460606	1.28527e-05	SPTB	LTLWINDKLLTSQDVSYDEARNLHNKWLKHQ	P11277	1301	P11277	P11277	Spectrin beta chain, erythrocytic	Spectrin beta chain, erythrocytic OS=Homo sapiens GN=SPTB PE=1 SV=5	UID240	1	465	Casein kinase II substrate motif;G protein-coupled receptor kinase 1 substrate motif;MAPKAPK2 kinase substrate motif
	21.2848	23.1038	23.6671	21.0193	20.2659	21.3127	25.5801	25.0016	24.9593	20.2469	20.8041	19.6729	T	238	2	___1	Homo sapiens	+	+	1	5.49005e-05	0.0643188	0.00722024	0.000181944	SLC2A1	RAKSVLKKLRGTADVTHDLQEMKEESRQMMR	P11166	238	P11166	P11166	Solute carrier family 2, facilitated glucose transporter member 1	Solute carrier family 2, facilitated glucose transporter member 1 OS=Homo sapiens GN=SLC2A1 PE=1 SV=2	UID982	1	459
	26.8616	25.5517	24.6963	24.3414	25.6888	24.5451	23.3983	23.631	23.7607	20.8368	22.3309	21.9042	S	15	2	___1	Homo sapiens	+		0.999962	0.0143858	0.000334984	0.264125	0.00105383	KEL	_MEGGDQSEEEPRERSQAGGMGTLWSQESTP	P23276	15	P23276	P23276	Kell blood group glycoprotein	Kell blood group glycoprotein OS=Homo sapiens GN=KEL PE=1 SV=2	UID305	1;2	551	14-3-3 domain binding motif;ATM kinase substrate motif;Calmodulin-dependent protein kinase II substrate motif;DNA dependent Protein kinase substrate motif;PKA kinase substrate motif;PKC epsilon kinase substrate motif;PKC kinase substrate motif
	19.9867	20.3772	19.9303	22.6808	22.8929	20.738	24.7686	24.8354	22.8475	24.9845	24.7101	23.7294	S	319	2	___1	Homo sapiens	+		0.5	0.0534506	0.000248591	0.141014	0.0010565	SCAMP2	FSQGIFSSRTFHRAASSAAQGAFQGN_____	O15127	319	O15127	O15127	Secretory carrier-associated membrane protein 2	Secretory carrier-associated membrane protein 2 OS=Homo sapiens GN=SCAMP2 PE=1 SV=2	UID97	1	192	14-3-3 domain binding motif;Calmodulin-dependent protein kinase II substrate motif;Calmodulin-dependent protein kinase IV substrate motif;PKA kinase substrate motif;PKC kinase substrate motif
	22.9106	24.1548	23.0295	24.2132	23.8583	23.4353	23.3814	23.2568	23.2789	21.1577	21.9552	21.6461	S	1466	2	___2	Homo sapiens	+	+	0.99716	0.0409047	0.00199913	0.00272482	0.0012508	ATP7A	GLLDRIVNYSRASINSLLSDKRSLNSVVTSE	Q04656	1466	Q04656	Q04656	Copper-transporting ATPase 1	Copper-transporting ATPase 1 OS=Homo sapiens GN=ATP7A PE=1 SV=3	UID1565	2	860	Casein kinase II substrate motif
	27.4067	26.9817	28.295	20.4289	23.0311	24.1662	27.7726	28.7017	27.4763	21.3698	23.9849	24.0474	T	711	3	___2	Homo sapiens	+		1	0.000183408	0.521361	0.913507	0.00139052	ADD1;ADD2;ADD3	GSPGKSPSKKKKKFRTPSFLKKSKKKSDS__;GSPSKSPSKKKKKFRTPSFLKKNKKKEKVEA;GSPSKSPSKKKKKFRTPSFLKKSKKKEKVES	P35611;P35612;Q9UEY8	724;711;691	P35611;P35612;Q9UEY8	P35612	Alpha-adducin;Beta-adducin;Gamma-adducin	Alpha-adducin OS=Homo sapiens GN=ADD1 PE=1 SV=2;Beta-adducin OS=Homo sapiens GN=ADD2 PE=1 SV=3;Gamma-adducin OS=Homo sapiens GN=ADD3 PE=1 SV=1	UID2152	1;2	631;632;1802	Growth associated histone HI kinase substrate motif;Growth associated histone HI kinase substrate motif;Growth associated histone HI kinase substrate motif;GSK-3, ERK1, ERK2, CDK5 substrate motif;GSK-3, ERK1, ERK2, CDK5 substrate motif;GSK-3, ERK1, ERK2, CDK5 substrate motif;PKA kinase substrate motif;PKA kinase substrate motif;PKA kinase substrate motif;PKC kinase substrate motif;PKC kinase subs…
	22.2327	19.9345	20.512	27.6762	25.5756	25.7592	21.0209	22.128	19.8372	21.4052	23.0198	20.2821	S	31	2	___1	Homo sapiens	+	+	0.962923	0.00276546	0.0108251	0.0087349	0.00164025	STK11	ELMSVGMDTFIHRIDSTEVIYQPRRKRAKLI	Q15831	31	Q15831	Q15831	Serine/threonine-protein kinase STK11	Serine/threonine-protein kinase STK11 OS=Homo sapiens GN=STK11 PE=1 SV=1	UID499	1	948	14-3-3 domain binding motif;AMP-activated protein kinase substrate motif;b-Adrenergic Receptor kinase substrate motif;Calmodulin-dependent protein kinase I substrate motif;Calmodulin-dependent protein kinase II substrate motif;Calmodulin-dependent protein kinase IV substrate motif;Casein kinase II substrate motif;Chk1 kinase substrate motif;PKA kinase substrate motif;PKC kinase substrate motif
	27.4067	26.9817	28.295	20.1652	23.0311	24.1662	27.7726	28.7017	27.4763	21.3698	23.9849	24.0474	S	713	2	___2	Homo sapiens	+		1	0.000227745	0.503933	0.874228	0.0017022	ADD1;ADD2;ADD3	PGKSPSKKKKKFRTPSFLKKSKKKSDS____;PSKSPSKKKKKFRTPSFLKKNKKKEKVEA__;PSKSPSKKKKKFRTPSFLKKSKKKEKVES__	P35611;P35612;Q9UEY8	726;713;693	P35611;P35612;Q9UEY8	P35612	Alpha-adducin;Beta-adducin;Gamma-adducin	Alpha-adducin OS=Homo sapiens GN=ADD1 PE=1 SV=2;Beta-adducin OS=Homo sapiens GN=ADD2 PE=1 SV=3;Gamma-adducin OS=Homo sapiens GN=ADD3 PE=1 SV=1	UID1469	1;2	631;632;1802	14-3-3 domain binding motif;14-3-3 domain binding motif;14-3-3 domain binding motif;Akt kinase substrate motif;Akt kinase substrate motif;Akt kinase substrate motif;AMP-activated protein kinase 2 substrate motif;AMP-activated protein kinase 2 substrate motif;AMP-activated protein kinase 2 substrate motif;Calmodulin-dependent protein kinase II substrate motif;Calmodulin-dependent protein kinase II…
	22.9106	24.1548	23.0295	24.2132	23.8583	23.4353	23.3814	23.2568	23.2789	21.7864	21.9552	21.0355	S	1463	2	___2	Homo sapiens	+	+	0.999934	0.0495845	0.00267786	0.00362331	0.00174129	ATP7A	PKLGLLDRIVNYSRASINSLLSDKRSLNSVV	Q04656	1463	Q04656	Q04656	Copper-transporting ATPase 1	Copper-transporting ATPase 1 OS=Homo sapiens GN=ATP7A PE=1 SV=3	UID1564	2	860	Casein kinase II substrate motif;PKA kinase substrate motif;PKC kinase substrate motif
	25.8521	26.511	26.6889	26.5695	26.6412	26.4722	27.6275	27.2193	27.2882	27.4913	27.2151	27.4024	S	254	2	___1	Homo sapiens	+		1	0.519906	0.000279966	0.485417	0.00199027	SLC29A1	KLEGPGEQETKLDLISKGEEPRAGKEESGVS	Q99808	254	Q99808	Q99808	Equilibrative nucleoside transporter 1	Equilibrative nucleoside transporter 1 OS=Homo sapiens GN=SLC29A1 PE=1 SV=3	UID852	1	1663	Casein kinase I substrate motif;Casein kinase II substrate motif
	25.621	25.3993	24.2957	24.5309	25.4852	24.5423	19.659	19.4861	19.5988	22.4906	24.1808	19.2999	S	701	3	___2	Homo sapiens	+		0.970411	0.194402	0.000568423	0.118579	0.00262322	ADD2	SVTSGPMSPEGSPSKSPSKKKKKFRTPSFLK	P35612	701	P35612	P35612	Beta-adducin	Beta-adducin OS=Homo sapiens GN=ADD2 PE=1 SV=3	UID1488	1;2	632	Casein kinase II substrate motif;Cdc2 kinase substrate motif;CDK kinase substrate motif;CDK1,2,4,6 kinase substrate motif;ERK1,2 kinase substrate motif;Growth associated histone HI kinase substrate motif;GSK-3, ERK1, ERK2, CDK5 substrate motif;MAPKAPK2 kinase substrate motif;WW domain binding motif
	25.3882	25.4521	25.3906	25.5717	25.6102	24.8484	25.59	25.8785	24.4472	20.5698	19.1118	23.3751	T	2110	3	___1	Homo sapiens	+	+	1	0.0120809	0.0110989	0.014026	0.00397824	SPTB	EGETAGEAPVSHHAATERTSPVSLWSRLSSS	P11277	2110	P11277	P11277	Spectrin beta chain, erythrocytic	Spectrin beta chain, erythrocytic OS=Homo sapiens GN=SPTB PE=1 SV=5	UID989	1;2;3	465	G protein-coupled receptor kinase 1 substrate motif;PKA kinase substrate motif;PKC kinase substrate motif
	25.7347	24.4002	27.2	23.4093	24.7381	25.1151	21.4955	20.1299	23.3911	19.3065	19.5462	22.1806	S	10	2	___2	Homo sapiens	+		1	0.138502	0.00103449	0.985916	0.00553041	HBB	______MVHLTPEEKSAVTALWGKVNVDEVG	P68871	10	P68871	P68871	Hemoglobin subunit beta;LVV-hemorphin-7;Spinorphin	Hemoglobin subunit beta OS=Homo sapiens GN=HBB PE=1 SV=2	UID1558	1;2	823	Casein kinase I substrate motif;Casein kinase II substrate motif;G protein-coupled receptor kinase 1 substrate motif
	22.7769	21.2969	23.5113	19.5735	19.9868	19.6199	22.7709	22.6177	21.6015	21.9188	20.5284	21.3683	T	63	2	___1	Homo sapiens	+		0.901673	0.00203057	0.155893	0.0771247	0.00626347	SVIP	QEKRKKKEKIEKQIATSGPPPEGGLRWTVS_	Q8NHG7	63	Q8NHG7	Q8NHG7	Small VCP/p97-interacting protein	Small VCP/p97-interacting protein OS=Homo sapiens GN=SVIP PE=2 SV=1	UID1100	1	1573	G protein-coupled receptor kinase 1 substrate motif;PKA kinase substrate motif
	22.3429	22.1554	22.8586	21.552	21.7115	20.6814	21.4606	21.0017	22.6513	20.6171	20.0184	19.8521	T	175	2	___1	Homo sapiens	+		0.944651	0.00379422	0.0212429	0.559752	0.00784304	PIEZO1	RDVDASPTAGLQEAATLAPTRRSRLAARFRV	Q92508	175	Q92508	Q92508	Piezo-type mechanosensitive ion channel component 1	Piezo-type mechanosensitive ion channel component 1 OS=Homo sapiens GN=PIEZO1 PE=1 SV=4	UID1103	1	1593	Casein kinase I substrate motif;G protein-coupled receptor kinase 1 substrate motif
	29.5186	28.6295	28.7565	28.4503	28.2748	28.1795	28.033	27.8714	28.6492	27.3899	27.3529	27.9334	S	81	2	___1	Homo sapiens	+		1	0.0148401	0.00647749	0.924606	0.00983346	TMBIM1	NYGPGHGYDGEERAVSDSFGPGEWDDRKVRH	Q969X1	81	Q969X1	Q969X1	Protein lifeguard 3	Protein lifeguard 3 OS=Homo sapiens GN=TMBIM1 PE=1 SV=2	UID826	1	1615	14-3-3 domain binding motif;Calmodulin-dependent protein kinase II substrate motif;Casein kinase II substrate motif;PKA kinase substrate motif;PKC kinase substrate motif
	24.1671	27.2344	28.2941	23.3037	24.2748	24.5585	28.8199	28.8082	27.4269	24.8142	24.9862	24.9603	S	849	2	___1	Homo sapiens	+		0.999966	0.00252536	0.0891133	0.526046	0.00984673	EPB41	LVQAIKEAKEQHPDMSVTKVVVHQETEIADE	P11171	849	P11171	P11171	Protein 4.1	Protein 4.1 OS=Homo sapiens GN=EPB41 PE=1 SV=4	UID219	1	461	Casein kinase II substrate motif
	25.7704	24.4491	23.7584	20.6142	23.8416	21.1005	20.6361	20.5401	22.4573	19.9274	20.8976	20.6611	S	532	2	___3	Homo sapiens	+		0.999979	0.0314748	0.00750917	0.160885	0.0113731	ADD2	SQLLASVIAEKSRSPSTESQLMSKGDEDTKD	P35612	532	P35612	P35612	Beta-adducin	Beta-adducin OS=Homo sapiens GN=ADD2 PE=1 SV=3	UID2634	1;2;3	632	14-3-3 domain binding motif;Akt kinase substrate motif;Calmodulin-dependent protein kinase II substrate motif;Casein kinase II substrate motif;DNA dependent Protein kinase substrate motif;MAPKAPK1 kinase substrate motif;MAPKAPK2 kinase substrate motif;PKA kinase substrate motif;PKC kinase substrate motif
	20.133	18.3113	20.3573	20.2397	19.3767	20.4704	29.7184	30.7143	29.3206	19.6324	30.4393	20.3965	T	11	3	___1	Homo sapiens	+		0.499998	0.132395	0.00489794	0.0918834	0.012131	ADD1	_____MNGDSRAAVVTSPPPTTAPHKERYFD	P35611	11	P35611	P35611	Alpha-adducin	Alpha-adducin OS=Homo sapiens GN=ADD1 PE=1 SV=2	UID1019	1	631	G protein-coupled receptor kinase 1 substrate motif
	23.7176	24.2666	25.9799	20.1811	22.0256	22.1257	24.9908	25.4092	25.0069	24.7053	26.4236	23.332	S	112	2	___1	Homo sapiens	+		0.999996	0.0263151	0.0177702	0.0561061	0.0122227	PRDX2	GPLNIPLLADVTRRLSEDYGVLKTDEGIAYR	P32119	112	P32119	P32119	Peroxiredoxin-2	Peroxiredoxin-2 OS=Homo sapiens GN=PRDX2 PE=1 SV=5	UID325	1	621	14-3-3 domain binding motif;Calmodulin-dependent protein kinase II substrate motif;Calmodulin-dependent protein kinase IV substrate motif;Casein kinase II substrate motif;Chk1 kinase substrate motif;G protein-coupled receptor kinase 1 substrate motif;PAK2 kinase substrate motif;PKA kinase substrate motif;PKC epsilon kinase substrate motif;PKC kinase substrate motif
	27.6025	27.3916	27.4795	27.8689	27.4879	27.8955	28.1053	28.5153	28.3051	27.9495	28.7819	28.1803	S	600	3	___1	Homo sapiens	+		1	0.435948	0.00226052	0.419966	0.0128624	ADD1	GSEENLDEAREQKEKSPPDQPAVPHPPPSTP	P35611	600	P35611	P35611	Alpha-adducin	Alpha-adducin OS=Homo sapiens GN=ADD1 PE=1 SV=2	UID338	1	631	Casein kinase II substrate motif;ERK1, ERK2, SAPK, CDK5 and GSK3 kinase substrate motif;ERK1,2 kinase substrate motif;Growth associated histone HI kinase substrate motif;GSK-3, ERK1, ERK2, CDK5 substrate motif;PKA kinase substrate motif;PKC kinase substrate motif;Pyruvate dehydrogenase kinase substrate motif;WW domain binding motif
	23.2724	22.7363	23.4647	21.0741	23.1384	21.5013	23.3279	23.086	22.6568	20.625	20.6403	21.6878	S	629	2	___2	Homo sapiens	+		0.999958	0.00287153	0.212399	0.342013	0.0129857	PLD1	EQGLTRPHADTGSIRSLQTGVGELHGETRFW	Q13393	629	Q13393	Q13393	Phospholipase D1	Phospholipase D1 OS=Homo sapiens GN=PLD1 PE=1 SV=1	UID1608	1;2	892	Casein kinase II substrate motif
	22.0148	21.0738	21.1184	22.6808	22.8929	20.2284	24.7686	24.8354	22.8475	24.9845	24.7101	23.7294	S	320	2	___1	Homo sapiens	+		0.5	0.489333	0.00206127	0.864924	0.0132531	SCAMP2	SQGIFSSRTFHRAASSAAQGAFQGN______	O15127	320	O15127	O15127	Secretory carrier-associated membrane protein 2	Secretory carrier-associated membrane protein 2 OS=Homo sapiens GN=SCAMP2 PE=1 SV=2	UID98	1	192	MDC1 BRCT domain binding motif;Plk1 PBD domain binding motif
	23.4005	25.0003	19.902	20.2051	20.5567	20.9696	24.2248	23.4295	24.2029	18.9651	19.56	19.8156	S	595	2	___1	Homo sapiens	+		0.499984	0.00268523	0.973006	0.177152	0.0134207	ZNF750	AVPQKTGTEGSEDGPSHPETKPGSLDGDGAP	Q32MQ0	595	Q32MQ0	Q32MQ0	Zinc finger protein 750	Zinc finger protein 750 OS=Homo sapiens GN=ZNF750 PE=1 SV=1	UID507	1	995	Casein kinase I substrate motif;Casein kinase II substrate motif;DNA dependent Protein kinase substrate motif;G protein-coupled receptor kinase 1 substrate motif
	23.5045	24.2458	24.6949	24.6535	24.0277	20.257	25.018	24.9334	23.3739	19.727	20.6779	19.9396	T	559	2	___1	Homo sapiens	+		0.587002	0.00733109	0.133763	0.074589	0.0149997	EPB41	DGAAAVDSADRSPRPTSAPAITQGQVAEGGV	P11171	559	P11171	P11171	Protein 4.1	Protein 4.1 OS=Homo sapiens GN=EPB41 PE=1 SV=4	UID986	1	461	DNA dependent Protein kinase substrate motif;G protein-coupled receptor kinase 1 substrate motif;MAPKAPK2 kinase substrate motif;PKA kinase substrate motif;PKC kinase substrate motif
	24.3567	24.6276	24.3437	24.304	24.2046	24.3347	24.3943	24.3277	24.4814	22.6232	23.6047	23.88	S	137	2	___1	Homo sapiens	+		0.99995	0.0169079	0.0430606	0.0597167	0.0151919	SEC22B	TKKLYIDSCARRNLGSINTELQDVQRIMVAN	O75396	137	O75396	O75396	Vesicle-trafficking protein SEC22b	Vesicle-trafficking protein SEC22b OS=Homo sapiens GN=SEC22B PE=1 SV=4	UID116	1	249	Casein kinase II substrate motif
	25.7347	24.4002	27.2	23.4093	24.7381	25.1151	21.4955	18.9731	23.3911	22.5011	21.1757	22.1806	T	13	2	___2	Homo sapiens	+		1	0.685909	0.00290963	0.254628	0.0154236	HBB	___MVHLTPEEKSAVTALWGKVNVDEVGGEA	P68871	13	P68871	P68871	Hemoglobin subunit beta;LVV-hemorphin-7;Spinorphin	Hemoglobin subunit beta OS=Homo sapiens GN=HBB PE=1 SV=2	UID2170	2	823	PKA kinase substrate motif
	24.0146	23.7306	22.8073	22.2703	23.1004	20.9729	22.3443	20.8173	22.8339	19.6953	20.6796	20.8652	S	114	2	___1	Homo sapiens	+		1	0.0180494	0.0127316	0.861126	0.0165242	HACD3	RPLFLAPDFDRWLDESDAEMELRAKEEERLN	Q9P035	114	Q9P035	Q9P035	Very-long-chain (3R)-3-hydroxyacyl-CoA dehydratase 3	Very-long-chain (3R)-3-hydroxyacyl-[acyl-carrier protein] dehydratase 3 OS=Homo sapiens GN=PTPLAD1 PE=1 SV=2	UID900	1	1780	b-Adrenergic Receptor kinase substrate motif;Casein kinase II substrate motif
	25.7704	24.4491	23.7584	22.2459	23.8416	21.1005	19.4602	20.5401	22.4573	21.6095	21.7562	21.3923	S	528	2	___3	Homo sapiens	+	+	1	0.291907	0.00801111	0.0517125	0.0170834	ADD2	AGPQSQLLASVIAEKSRSPSTESQLMSKGDE	P35612	528	P35612	P35612	Beta-adducin	Beta-adducin OS=Homo sapiens GN=ADD2 PE=1 SV=3	UID2627	1;3	632	Casein kinase II substrate motif;G protein-coupled receptor kinase 1 substrate motif;GSK3 kinase substrate motif
	24.3286	24.338	23.1166	26.0456	24.5067	25.6716	24.1307	24.6782	24.1791	25.6229	26.0678	25.3313	S	1381	2	___1	Homo sapiens	+		0.999297	0.00306041	0.35163	0.845883	0.0177175	TNS1	PATSPSPDSAAFRQGSPTPALPEKRRMSVGD	Q9HBL0	1381	Q9HBL0	Q9HBL0	Tensin-1	Tensin-1 OS=Homo sapiens GN=TNS1 PE=1 SV=2	UID893	1	1729	14-3-3 domain binding motif;Calmodulin-dependent protein kinase II substrate motif;Casein kinase II substrate motif;ERK1,2 kinase substrate motif;G protein-coupled receptor kinase 1 substrate motif;GSK-3, ERK1, ERK2, CDK5 substrate motif;PKA kinase substrate motif;PKC kinase substrate motif;WW domain binding motif
	21.0256	20.5572	19.4524	23.1004	23.5333	22.1885	21.966	21.2853	22.0225	23.7401	21.3933	22.4215	S	366	2	___1	Homo sapiens	+		0.499998	0.00747132	0.324955	0.0879052	0.0206104	MARK2	YNEVMATYLLLGYKSSELEGDTITLKPRPSA	Q7KZI7	366	Q7KZI7	Q7KZI7	Serine/threonine-protein kinase MARK2	Serine/threonine-protein kinase MARK2 OS=Homo sapiens GN=MARK2 PE=1 SV=2	UID537	1	1072	Casein kinase II substrate motif;G protein-coupled receptor kinase 1 substrate motif;MDC1 BRCT domain binding motif;PKA kinase substrate motif;PKC kinase substrate motif;Plk1 PBD domain binding motif
	27.3246	27.7212	26.2765	28.0369	28.0321	28.1907	28.5512	28.9298	28.6383	29.0073	29.1122	27.7972	T	746	2	___1	Homo sapiens	+		0.85715	0.177236	0.00817702	0.127785	0.0213558	SLC4A1	SVTHANALTVMGKASTPGAAAQIQEVKEQRI	P02730	746	P02730	P02730	Band 3 anion transport protein	Band 3 anion transport protein OS=Homo sapiens GN=SLC4A1 PE=1 SV=3	UID969	1	370	Calmodulin-dependent protein kinase II substrate motif;Chk1 kinase substrate motif;G protein-coupled receptor kinase 1 substrate motif;GSK-3, ERK1, ERK2, CDK5 substrate motif;MDC1 BRCT domain binding motif;PKA kinase substrate motif;PKC kinase substrate motif;Plk1 PBD domain binding motif;WW domain binding motif
	25.8295	21.9098	23.6488	21.5066	23.9885	22.0452	19.5135	20.704	19.5427	20.273	19.6641	21.4299	S	148	3	___2	Homo sapiens	+		0.905168	0.633768	0.00433599	0.26254	0.0216771	GYPA	TDVPLSSVEIENPETSDQ_____________	P02724	148	P02724	P02724	Glycophorin-A	Glycophorin-A OS=Homo sapiens GN=GYPA PE=1 SV=2	UID1306	1;2	369
	24.3315	22.926	22.9193	23.5858	23.7827	22.3101	22.204	20.4294	23.0387	20.7531	20.31	21.2254	S	10	2	___1	Homo sapiens	+		0.968052	0.251368	0.00532296	0.384945	0.0232012	DNAJC5	______MADQRQRSLSTSGESLYHVLGLDKN	Q9H3Z4	10	Q9H3Z4	Q9H3Z4	DnaJ homolog subfamily C member 5	DnaJ homolog subfamily C member 5 OS=Homo sapiens GN=DNAJC5 PE=1 SV=1	UID878	1	1714	14-3-3 domain binding motif;Akt kinase substrate motif;Calmodulin-dependent protein kinase II substrate motif;Casein kinase II substrate motif;MAPKAPK1 kinase substrate motif;PKA kinase substrate motif;PKC kinase substrate motif
	21.0256	20.8243	20.028	23.1004	23.5333	22.1885	20.5548	21.2853	22.0225	23.7401	21.3933	22.4215	S	365	2	___1	Homo sapiens	+		0.499998	0.00556916	0.806337	0.2839	0.0281847	MARK2	RYNEVMATYLLLGYKSSELEGDTITLKPRPS	Q7KZI7	365	Q7KZI7	Q7KZI7	Serine/threonine-protein kinase MARK2	Serine/threonine-protein kinase MARK2 OS=Homo sapiens GN=MARK2 PE=1 SV=2	UID536	1	1072	Casein kinase II substrate motif
	23.5512	22.2246	23.4806	19.6514	21.907	20.9085	23.7233	22.5224	21.2986	20.383	21.2045	20.0266	S	2	2	___1	Homo sapiens	+		0.99996	0.00499065	0.461671	0.802184	0.028808	CA2	______________MSHHWGYGKHNGPEHWH	P00918	2	P00918	P00918	Carbonic anhydrase 2	Carbonic anhydrase 2 OS=Homo sapiens GN=CA2 PE=1 SV=2	UID151	1	351
	24.6898	24.8939	25.5082	22.385	23.3998	24.5389	22.1307	23.5446	23.3148	21.3748	22.5526	23.3756	S	1674	3	___2	Homo sapiens	+		0.999531	0.061101	0.0151803	0.32905	0.0291491	ANK1	ATGAGQDSENEVSLVSGHQRGQARITHSPTV	P16157	1674	P16157	P16157	Ankyrin-1	Ankyrin-1 OS=Homo sapiens GN=ANK1 PE=1 SV=3	UID1410	1;2	509
	23.9842	23.791	22.6025	21.9901	22.564	21.0332	19.3503	20.64	23.8231	19.3543	19.7895	19.2035	S	7	2	___1	Homo sapiens	+		1	0.0494054	0.0143594	0.882641	0.030212	KEL	_________MEGGDQSEEEPRERSQAGGMGT	P23276	7	P23276	P23276	Kell blood group glycoprotein	Kell blood group glycoprotein OS=Homo sapiens GN=KEL PE=1 SV=2	UID307	1	551	BARD1 BRCT domain binding motif;Casein kinase II substrate motif;G protein-coupled receptor kinase 1 substrate motif
	25.1166	25.0135	23.2106	23.9207	25.0551	22.8168	21.823	21.8228	24.8071	19.5351	20.5214	21.9534	S	75	2	___2	Homo sapiens	+		0.858279	0.115924	0.0119386	0.311665	0.0318782	MARCH8	APAPVSSFSRTSITPSSQDICRICHCEGDDE	Q5T0T0	75	Q5T0T0	Q5T0T0	E3 ubiquitin-protein ligase MARCH8	E3 ubiquitin-protein ligase MARCH8 OS=Homo sapiens GN=MARCH8 PE=1 SV=1	UID1644	1;2	1015	Casein kinase II substrate motif;DNA dependent Protein kinase substrate motif;MAPKAPK2 kinase substrate motif;Pyruvate dehydrogenase kinase substrate motif
	27.2765	27.7433	27.8354	27.7167	27.7375	28.2216	28.6539	28.8843	28.0368	28.8079	28.8916	28.0622	S	110	2	___1	Homo sapiens	+		0.999998	0.463943	0.00631994	0.641328	0.0344707	DMTN	PSPEVWADSRSPGIISQASAPRTTGTPRTSL	Q08495	110	Q08495	Q08495	Dematin	Dematin OS=Homo sapiens GN=EPB49 PE=1 SV=3	UID458	1;2	873	ATM kinase substrate motif;Casein kinase II substrate motif;DNA dependent Protein kinase substrate motif;G protein-coupled receptor kinase 1 substrate motif
	23.4005	25.0003	20.3382	20.3202	20.0947	20.9382	24.2248	23.4295	24.2029	21.4787	21.0909	18.9567	T	599	2	___1	Homo sapiens	+		0.499984	0.00649157	0.516821	0.56079	0.0352657	ZNF750	KTGTEGSEDGPSHPETKPGSLDGDGAPPTGP	Q32MQ0	599	Q32MQ0	Q32MQ0	Zinc finger protein 750	Zinc finger protein 750 OS=Homo sapiens GN=ZNF750 PE=1 SV=1	UID1055	1	995	b-Adrenergic Receptor kinase substrate motif;G protein-coupled receptor kinase 1 substrate motif;MAPKAPK2 kinase substrate motif
	25.8487	26.3239	26.1624	25.5778	26.2462	26.4587	26.3035	24.7195	24.5068	25.0229	24.355	24.5522	S	161	2	___1	Homo sapiens	+		0.999992	0.435692	0.0074537	0.464215	0.036817	STOM	LAQTTLRNVLGTKNLSQILSDREEIAHNMQS	P27105	161	P27105	P27105	Erythrocyte band 7 integral membrane protein	Erythrocyte band 7 integral membrane protein OS=Homo sapiens GN=STOM PE=1 SV=3	UID314	1	578	ATM kinase substrate motif;DNA dependent Protein kinase substrate motif;G protein-coupled receptor kinase 1 substrate motif;GSK3 kinase substrate motif;PKA kinase substrate motif;PKC kinase substrate motif
	24.2218	23.7697	23.8002	24.836	24.7975	24.3233	24.4692	24.8125	24.5725	25.1602	25.776	24.4345	S	273	3	___1	Homo sapiens	+		0.636672	0.0277709	0.0350406	0.649069	0.0371817	SLC29A1	EPRAGKEESGVSVSNSQPTNESHSIKAILKN	Q99808	273	Q99808	Q99808	Equilibrative nucleoside transporter 1	Equilibrative nucleoside transporter 1 OS=Homo sapiens GN=SLC29A1 PE=1 SV=3	UID851	1	1663	ATM kinase substrate motif;Casein kinase II substrate motif;DNA dependent Protein kinase substrate motif;MAPKAPK2 kinase substrate motif
	23.8063	24.2522	23.6083	23.9685	24.2732	23.0887	23.6152	23.7801	22.7007	23.0892	22.2023	22.0186	S	61	2	___1	Homo sapiens	+		0.994298	0.131687	0.016906	0.224249	0.0388645	ABCB6	LALPCRRRERPAGADSLSWGAGPRISPYVLQ	Q9NP58	61	Q9NP58	Q9NP58	ATP-binding cassette sub-family B member 6, mitochondrial	ATP-binding cassette sub-family B member 6, mitochondrial OS=Homo sapiens GN=ABCB6 PE=1 SV=1	UID896	1	1736	b-Adrenergic Receptor kinase substrate motif;Casein kinase II substrate motif
	25.5934	26.0838	26.063	24.6786	25.0974	23.2104	25.2422	25.6573	25.4815	25.2261	25.2866	24.6494	S	2	2	___1	Homo sapiens	+		0.999378	0.0143475	0.681513	0.102517	0.0410713	TMBIM1	______________MSNPSAPPPYEDRNPLY	Q969X1	2	Q969X1	Q969X1	Protein lifeguard 3	Protein lifeguard 3 OS=Homo sapiens GN=TMBIM1 PE=1 SV=2	UID828	1	1615	Casein kinase II substrate motif;G protein-coupled receptor kinase 1 substrate motif
	22.2194	25.2458	24.0847	26.985	23.3165	25.4293	28.1628	26.6529	26.719	27.9518	26.4179	26.9615	S	706	2	___1	Homo sapiens	+		1	0.412428	0.00953029	0.368475	0.0421546	CD44	VEDRKPSGLNGEASKSQEMVHLVNKESSETP	P16070	706	P16070	P16070	CD44 antigen	CD44 antigen OS=Homo sapiens GN=CD44 PE=1 SV=3	UID260	1	507	ATM kinase substrate motif;Casein kinase II substrate motif;DNA dependent Protein kinase substrate motif
	20.7086	22.8648	23.3833	24.3491	23.6248	23.2894	24.5842	24.3448	24.541	23.9443	23.7663	24.2292	S	686	2	___1	Homo sapiens	+		0.999741	0.32883	0.0273739	0.0602901	0.0423179	ADD2	TSADTDVDTSKDKTESVTSGPMSPEGSPSKS	P35612	686	P35612	P35612	Beta-adducin	Beta-adducin OS=Homo sapiens GN=ADD2 PE=1 SV=3	UID354	1;2	632	Akt kinase substrate motif;b-Adrenergic Receptor kinase substrate motif;Casein kinase II substrate motif;Phosphorylase kinase substrate motif;PKA kinase substrate motif;PKC kinase substrate motif
	25.841	26.0373	28.5458	23.8326	22.8561	24.1347	20.1127	24.3401	24.7075	23.5745	22.2833	20.9929	S	175	2	___1	Homo sapiens	+		0.998371	0.0708759	0.0286446	0.238225	0.0427516	PGM2L1	AVQKLKAVAGVMITASHNRKEDNGYKVYWET	Q6PCE3	175	Q6PCE3	Q6PCE3	Glucose 1,6-bisphosphate synthase	Glucose 1,6-bisphosphate synthase OS=Homo sapiens GN=PGM2L1 PE=1 SV=3	UID533	1	1042
	25.0583	26.3241	26.0957	25.2575	26.2224	25.5428	21.1261	19.9991	25.249	24.7149	24.8996	25.0781	T	533	2	___2	Homo sapiens	+		0.985788	0.155302	0.0279006	0.1181	0.0454843	ADD2	QLLASVIAEKSRSPSTESQLMSKGDEDTKDD	P35612	533	P35612	P35612	Beta-adducin	Beta-adducin OS=Homo sapiens GN=ADD2 PE=1 SV=3	UID2162	1;2	632	G protein-coupled receptor kinase 1 substrate motif;MDC1 BRCT domain binding motif;Plk1 PBD domain binding motif
	27.5129	25.5404	24.907	22.7556	24.4448	24.5851	24.2844	24.0088	22.8875	23.4739	24.0555	22.7921	S	28	2	___1	Homo sapiens	+		0.867105	0.071693	0.0411006	0.155537	0.0457877	KEL	ERSQAGGMGTLWSQESTPEERLPVEGSRPWA	P23276	28	P23276	P23276	Kell blood group glycoprotein	Kell blood group glycoprotein OS=Homo sapiens GN=KEL PE=1 SV=2	UID306	1;2	551	b-Adrenergic Receptor kinase substrate motif;Casein kinase II substrate motif
	21.3145	20.3137	23.3468	24.3516	24.826	24.7799	22.4714	24.1597	20.3465	24.1829	26.1951	24.1879	Y	359	2	___1	Homo sapiens	+		0.980894	0.00803005	0.595951	0.775657	0.0458287	SLC4A1	RRRYQSSPAKPDSSFYKGLDLNGGPDDPLQQ	P02730	359	P02730	P02730	Band 3 anion transport protein	Band 3 anion transport protein OS=Homo sapiens GN=SLC4A1 PE=1 SV=3	UID1120	1;2	370	JAK2 kinase substrate motif;SHIP2 SH2 domain binding motif;Src family kinase substrate motif
	25.7708	26.3019	26.9942	24.1364	26.3395	25.719	23.6996	25.5308	25.6201	20.1794	21.4755	24.9772	S	1671	3	___2	Homo sapiens	+		0.99864	0.0653676	0.0291861	0.33367	0.0460559	ANK1	QDDATGAGQDSENEVSLVSGHQRGQARITHS	P16157	1671	P16157	P16157	Ankyrin-1	Ankyrin-1 OS=Homo sapiens GN=ANK1 PE=1 SV=3	UID1409	1;2	509	Casein kinase II substrate motif
	25.7704	24.4491	23.7584	18.6896	23.8416	21.1005	19.749	20.5401	22.4573	20.0413	20.8302	21.307	S	535	2	___3	Homo sapiens	+		0.999998	0.0819176	0.0495732	0.11263	0.0475159	ADD2	LASVIAEKSRSPSTESQLMSKGDEDTKDDSE	P35612	535	P35612	P35612	Beta-adducin	Beta-adducin OS=Homo sapiens GN=ADD2 PE=1 SV=3	UID2635	1;2;3	632	ATM kinase substrate motif;b-Adrenergic Receptor kinase substrate motif;DNA dependent Protein kinase substrate motif;G protein-coupled receptor kinase 1 substrate motif;GSK3 kinase substrate motif
	25.7708	26.3019	26.998	24.1364	26.3395	25.719	23.6996	25.5308	25.6201	21.1605	22.5526	24.9772	S	1666	3	___2	Homo sapiens			1	0.0763093	0.0297138	0.480714	0.0553891	ANK1	PGSKRQDDATGAGQDSENEVSLVSGHQRGQA	P16157	1666	P16157	P16157	Ankyrin-1	Ankyrin-1 OS=Homo sapiens GN=ANK1 PE=1 SV=3	UID1408	1;2	509	b-Adrenergic Receptor kinase substrate motif;Casein kinase II substrate motif;G protein-coupled receptor kinase 1 substrate motif
	26.7827	26.9155	26.7312	27.1567	26.7867	26.789	25.5657	26.3311	26.5726	26.5014	26.7056	26.3889	S	362	3	___1	Homo sapiens			1	0.204185	0.0172196	0.448775	0.0569442	BSG	KRRKPEDVLDDDDAGSAPLKSSGQHQNDKGK	P35613	362	P35613	P35613	Basigin	Basigin OS=Homo sapiens GN=BSG PE=1 SV=2	UID379	1	633	Casein kinase I substrate motif
	25.0762	24.0634	23.6242	26.552	26.125	26.2244	24.9403	25.6399	23.5308	25.7962	26.5318	24.6276	S	1177	2	___1	Homo sapiens			0.994045	0.0132483	0.838117	0.279049	0.0579066	TNS1	ARAQFSVAGVHTVPGSPQARHRTVGTNTPPS	Q9HBL0	1177	Q9HBL0	Q9HBL0	Tensin-1	Tensin-1 OS=Homo sapiens GN=TNS1 PE=1 SV=2	UID891	1	1729	ERK1,2 kinase substrate motif;GSK-3, ERK1, ERK2, CDK5 substrate motif;WW domain binding motif
	24.6232	24.0419	24.2842	20.5088	21.4435	20.2777	24.5008	20.8504	20.1887	22.9454	20.3791	20.2171	S	92	3	___1	Homo sapiens			0.994546	0.0334465	0.25389	0.116781	0.0607789	EPB41	RGLSRLFSSFLKRPKSQVSEEEGKEVESDKE	P11171	92	P11171	P11171	Protein 4.1	Protein 4.1 OS=Homo sapiens GN=EPB41 PE=1 SV=4	UID231	1	461	14-3-3 domain binding motif;ATM kinase substrate motif;Calmodulin-dependent protein kinase II substrate motif;Calmodulin-dependent protein kinase IV substrate motif;Casein kinase II substrate motif;Chk1 kinase substrate motif;DNA dependent Protein kinase substrate motif;PKA kinase substrate motif;PKC kinase substrate motif
	21.547	22.0753	21.243	21.2567	22.6558	21.3709	22.9626	22.634	22.8508	23.3127	22.333	22.2234	S	248	2	___1	Homo sapiens			0.893611	0.933966	0.0109542	0.609004	0.0611778	STX4	MQGEMINRIEKNILSSADYVERGQEHVKTAL	Q12846	248	Q12846	Q12846	Syntaxin-4	Syntaxin-4 OS=Homo sapiens GN=STX4 PE=1 SV=2	UID470	1	878	Casein kinase II substrate motif;MDC1 BRCT domain binding motif;Plk1 PBD domain binding motif
	27.0866	27.0108	27.127	27.3557	27.3991	26.8497	25.2441	26.2341	26.4119	22.3324	24.3028	26.7491	S	2	3	___2	Homo sapiens			0.997634	0.334835	0.0207063	0.258932	0.065593	ADD2	______________MSEETVPEAASPPPPQG	P35612	2	P35612	P35612	Beta-adducin	Beta-adducin OS=Homo sapiens GN=ADD2 PE=1 SV=3	UID1499	1;2	632	Casein kinase II substrate motif;G protein-coupled receptor kinase 1 substrate motif
	27.0866	27.0108	27.127	27.3557	27.3991	26.8497	25.2441	26.2341	26.4119	22.3324	24.3028	26.7491	T	5	3	___2	Homo sapiens			0.997634	0.334835	0.0207063	0.258932	0.065593	ADD2	___________MSEETVPEAASPPPPQGQPY	P35612	5	P35612	P35612	Beta-adducin	Beta-adducin OS=Homo sapiens GN=ADD2 PE=1 SV=3	UID2161	1;2	632	b-Adrenergic Receptor kinase substrate motif;Casein kinase II substrate motif;G protein-coupled receptor kinase 1 substrate motif;Plk1 kinase substrate motif
	25.6647	25.5003	24.9059	25.7905	25.776	24.627	24.704	23.9149	24.7376	22.7505	23.7983	24.9085	S	1193	3	___1	Homo sapiens			1	0.487471	0.0157705	0.431606	0.0690671	ATP2B1	SIHNFMTHPEFRIEDSEPHIPLIDDTDAEDD	P20020	1193	P20020	P20020	Plasma membrane calcium-transporting ATPase 1	Plasma membrane calcium-transporting ATPase 1 OS=Homo sapiens GN=ATP2B1 PE=1 SV=3	UID301	1;2	528	AMP-activated protein kinase substrate motif;b-Adrenergic Receptor kinase substrate motif;G protein-coupled receptor kinase 1 substrate motif
	25.1166	25.0135	23.2106	23.9207	25.0551	22.8168	20.1209	18.8091	24.8071	20.7422	19.9788	21.0281	S	71	2	___2	Homo sapiens			0.558761	0.581582	0.0127893	0.944805	0.06928	MARCH8	PSASAPAPVSSFSRTSITPSSQDICRICHCE	Q5T0T0	71	Q5T0T0	Q5T0T0	E3 ubiquitin-protein ligase MARCH8	E3 ubiquitin-protein ligase MARCH8 OS=Homo sapiens GN=MARCH8 PE=1 SV=1	UID1643	2	1015	Casein kinase II substrate motif;G protein-coupled receptor kinase 1 substrate motif;GSK3 kinase substrate motif;PKA kinase substrate motif;PKC kinase substrate motif
	25.6135	27.6643	26.2378	27.1399	25.8987	26.6688	27.1818	26.8344	27.3532	21.914	20.6185	26.7033	S	355	2	___1	Homo sapiens			1	0.0800673	0.186213	0.0724548	0.0711815	ADD1	NLVLLNPEKYKAKSRSPGSPVGEGTGSPPKW	P35611	355	P35611	P35611	Alpha-adducin	Alpha-adducin OS=Homo sapiens GN=ADD1 PE=1 SV=2	UID349	1;2	631	Akt kinase substrate motif;Casein kinase II substrate motif;ERK1,2 kinase substrate motif;G protein-coupled receptor kinase 1 substrate motif;Growth associated histone HI kinase substrate motif;GSK-3, ERK1, ERK2, CDK5 substrate motif;PKA kinase substrate motif;PKC kinase substrate motif;WW domain binding motif
	25.782	23.7977	23.9825	20.8983	26.4151	21.4012	21.7665	20.8337	23.0985	20.5221	19.3059	20.2868	S	2124	2	___2	Homo sapiens			0.957834	0.123177	0.0262749	0.906203	0.0712273	SPTB	ATERTSPVSLWSRLSSSWESLQPEPSHPY__	P11277	2124	P11277	P11277	Spectrin beta chain, erythrocytic	Spectrin beta chain, erythrocytic OS=Homo sapiens GN=SPTB PE=1 SV=5	UID1371	1;2	465	14-3-3 domain binding motif;Calmodulin-dependent protein kinase II substrate motif;Casein kinase II substrate motif;G protein-coupled receptor kinase 1 substrate motif;GSK3 kinase substrate motif;MAPKAPK2 kinase substrate motif;MDC1 BRCT domain binding motif;PKA kinase substrate motif;PKC kinase substrate motif;Plk1 PBD domain binding motif
	24.2004	24.1742	23.2762	22.1515	23.9166	22.1774	21.9575	21.9346	20.4091	20.1944	20.6393	23.3372	S	1387	2	___2	Homo sapiens			0.999995	0.387094	0.018269	0.421452	0.0725202	ANK1	AEDRRRTPTPLALRYSILSESTPGSLSGTEQ	P16157	1387	P16157	P16157	Ankyrin-1	Ankyrin-1 OS=Homo sapiens GN=ANK1 PE=1 SV=3	UID1414	1;2	509	Casein kinase II substrate motif;PKA kinase substrate motif;PKC kinase substrate motif
	24.6929	24.0398	23.78	24.363	23.7029	23.6724	25.1242	24.9974	25.0206	23.8817	24.904	25.3175	T	378	2	___1	Homo sapiens			0.980806	0.30787	0.0170952	0.877737	0.0737796	EPB41	LEEKVMELHKSYRSMTPAQADLEFLENAKKL	P11171	378	P11171	P11171	Protein 4.1	Protein 4.1 OS=Homo sapiens GN=EPB41 PE=1 SV=4	UID987	1	461	Calmodulin-dependent protein kinase II substrate motif;G protein-coupled receptor kinase 1 substrate motif;GSK-3, ERK1, ERK2, CDK5 substrate motif;PKC kinase substrate motif;WW domain binding motif
	24.6409	25.6977	25.8457	25.2978	25.4725	25.6445	25.4697	25.2261	25.608	20.119	24.4093	23.9447	S	690	2	___1	Homo sapiens			1	0.112075	0.103483	0.0949341	0.0746752	EPB42	NLTNYKSVTVVAPELSA______________	P16452	690	P16452	P16452	Erythrocyte membrane protein band 4.2	Erythrocyte membrane protein band 4.2 OS=Homo sapiens GN=EPB42 PE=1 SV=3	UID297	1	514
	22.2127	22.8357	22.8584	23.0525	22.3284	20.931	24.2076	23.5036	23.1741	24.0765	23.711	22.8497	T	78	2	___1	Homo sapiens			0.99942	0.470449	0.0170111	0.594956	0.0786702	EPB42	AQTGEQPSKINRTQATFPISSLGDRKWWSAV	P16452	78	P16452	P16452	Erythrocyte membrane protein band 4.2	Erythrocyte membrane protein band 4.2 OS=Homo sapiens GN=EPB42 PE=1 SV=3	UID1008	1	514	G protein-coupled receptor kinase 1 substrate motif
	24.1411	24.6214	24.8916	24.5085	22.8572	24.199	25.7884	25.1384	25.1436	23.6798	24.3911	24.9591	S	465	2	___1	Homo sapiens			1	0.0401584	0.1013	0.662187	0.0833591	SLC2A1	FKVPETKGRTFDEIASGFRQGGASQSDKTPE	P11166	465	P11166	P11166	Solute carrier family 2, facilitated glucose transporter member 1	Solute carrier family 2, facilitated glucose transporter member 1 OS=Homo sapiens GN=SLC2A1 PE=1 SV=2	UID215	1	459	Casein kinase I substrate motif
	21.6919	24.0557	23.506	25.0024	23.8309	24.0385	26.3906	24.854	23.8296	25.2265	25.124	25.4604	S	455	2	___1	Homo sapiens			0.999697	0.22241	0.0287612	0.406873	0.0837132	ADD2	YLRVNVADEVQRSMGSPRPKTTWMKADEVEK	P35612	455	P35612	P35612	Beta-adducin	Beta-adducin OS=Homo sapiens GN=ADD2 PE=1 SV=3	UID372	1	632	ERK1,2 kinase substrate motif;Growth associated histone HI kinase substrate motif;GSK-3, ERK1, ERK2, CDK5 substrate motif;PKA kinase substrate motif;PKC kinase substrate motif;WW domain binding motif
	24.7761	26.1704	24.8553	26.2595	25.4925	26.1073	26.1093	26.7198	25.771	26.4894	27.2244	26.2468	S	725	2	___1	Homo sapiens			1	0.117865	0.0362841	0.730147	0.0853621	BRINP3;BRINP2	VNKLSPPGQRRLDLFSCLLRHRLKLSTSEVV	Q76B58;Q9C0B6	725;742	Q76B58	Q76B58	BMP/retinoic acid-inducible neural-specific protein 3;BMP/retinoic acid-inducible neural-specific protein 2	Protein FAM5C OS=Homo sapiens GN=FAM5C PE=2 SV=1;Protein FAM5B OS=Homo sapiens GN=FAM5B PE=2 SV=2	UID534	1	1057	Casein kinase I substrate motif
	23.1602	21.6759	22.178	20.6325	20.9803	20.0033	20.3398	21.0274	22.8593	20.6758	19.6073	20.9668	T	5	2	___2	Homo sapiens			0.998429	0.0239031	0.325638	0.444623	0.0859162	SPTB	___________MTSATEFENVGNQPPYSRIN	P11277	5	P11277	P11277	Spectrin beta chain, erythrocytic	Spectrin beta chain, erythrocytic OS=Homo sapiens GN=SPTB PE=1 SV=5	UID2121	1;2	465	Casein kinase II substrate motif;G protein-coupled receptor kinase 1 substrate motif
	21.1219	21.2066	21.6492	23.2931	21.856	23.1472	23.9639	22.6764	22.7403	22.8454	20.7668	19.4697	S	281	2	___1	Homo sapiens			0.974226	0.589252	0.958671	0.0166701	0.0870445	EFNB1	RKRHRKHTQQRAAALSLSTLASPKGGSGTAG	P98172	281	P98172	P98172	Ephrin-B1	Ephrin-B1 OS=Homo sapiens GN=EFNB1 PE=1 SV=1	UID432	1	837	Casein kinase II substrate motif
	23.1602	21.6759	22.178	19.5668	21.6301	21.48	21.3013	20.1382	22.8593	18.8117	19.8896	20.5936	S	3	2	___2	Homo sapiens			0.702596	0.0355428	0.137968	0.861498	0.0926305	SPTB	_____________MTSATEFENVGNQPPYSR	P11277	3	P11277	P11277	Spectrin beta chain, erythrocytic	Spectrin beta chain, erythrocytic OS=Homo sapiens GN=SPTB PE=1 SV=5	UID1378	1;2	465	Casein kinase II substrate motif
	19.7014	20.6525	20.4584	26.5051	22.1974	20.6258	20.0321	26.8515	25.3235	27.2767	26.3513	24.8904	T	533	2	___1	Homo sapiens			0.985788	0.117199	0.0407167	0.800631	0.0932348	ADD2	QLLASVIAEKSRSPSTESQLMSKGDEDTKDD	P35612	533	P35612	P35612	Beta-adducin	Beta-adducin OS=Homo sapiens GN=ADD2 PE=1 SV=3	UID1033	1;2	632	G protein-coupled receptor kinase 1 substrate motif;MDC1 BRCT domain binding motif;Plk1 PBD domain binding motif
	27.2352	27.148	26.4431	27.6302	26.9487	27.0602	26.5231	26.2581	25.6365	27.2013	26.6324	26.061	S	267	2	___1	Homo sapiens			1	0.190538	0.0319211	0.68915	0.0962602	SLC43A1	THVTTMGQRLSQKAPSLEDGSDAFMSPQDVR	O75387	267	O75387	O75387	Large neutral amino acids transporter small subunit 3	Large neutral amino acids transporter small subunit 3 OS=Homo sapiens GN=SLC43A1 PE=2 SV=1	UID114	1	248	Casein kinase II substrate motif;DNA dependent Protein kinase substrate motif;Phosphorylase kinase substrate motif;PKA kinase substrate motif;PKC kinase substrate motif;Pyruvate dehydrogenase kinase substrate motif
	19.6926	23.6668	24.824	27.0056	24.0413	25.916	24.4558	25.2116	25.5654	26.4136	25.593	27.3929	S	532	2	___1	Homo sapiens			0.999979	0.0510266	0.131437	0.437574	0.100511	ADD2	SQLLASVIAEKSRSPSTESQLMSKGDEDTKD	P35612	532	P35612	P35612	Beta-adducin	Beta-adducin OS=Homo sapiens GN=ADD2 PE=1 SV=3	UID376	1;2;3	632	14-3-3 domain binding motif;Akt kinase substrate motif;Calmodulin-dependent protein kinase II substrate motif;Casein kinase II substrate motif;DNA dependent Protein kinase substrate motif;MAPKAPK1 kinase substrate motif;MAPKAPK2 kinase substrate motif;PKA kinase substrate motif;PKC kinase substrate motif
	20.6652	23.7567	25.0911	25.6247	25.3914	23.9003	26.4086	25.8889	26.6812	25.0567	24.6669	26.655	S	532	2	___2	Homo sapiens			0.999979	0.565772	0.047796	0.12563	0.100812	ADD2	SQLLASVIAEKSRSPSTESQLMSKGDEDTKD	P35612	532	P35612	P35612	Beta-adducin	Beta-adducin OS=Homo sapiens GN=ADD2 PE=1 SV=3	UID1505	1;2;3	632	14-3-3 domain binding motif;Akt kinase substrate motif;Calmodulin-dependent protein kinase II substrate motif;Casein kinase II substrate motif;DNA dependent Protein kinase substrate motif;MAPKAPK1 kinase substrate motif;MAPKAPK2 kinase substrate motif;PKA kinase substrate motif;PKC kinase substrate motif
	23.7005	23.8036	23.6728	23.9828	23.7074	23.1003	24.4291	22.6972	24.0722	21.5687	21.8255	23.4383	T	1101	2	___1	Homo sapiens			0.995498	0.0930759	0.153014	0.149114	0.102162	ANK1	KLVPLVQATFPENAVTKRVKLALQAQPVPDE	P16157	1101	P16157	P16157	Ankyrin-1	Ankyrin-1 OS=Homo sapiens GN=ANK1 PE=1 SV=3	UID1000	1	509	PKA kinase substrate motif;PKC kinase substrate motif
	27.5049	27.3719	25.8964	28.0716	28.1472	28.2727	26.4549	25.8223	26.2834	27.7364	28.563	25.8318	S	1269	2	___1	Homo sapiens			0.836502	0.0380228	0.158121	0.961108	0.104222	TNS1	YQVSGLHNKVATTPGSPSLGRHPGAHQGNLA	Q9HBL0	1269	Q9HBL0	Q9HBL0	Tensin-1	Tensin-1 OS=Homo sapiens GN=TNS1 PE=1 SV=2	UID894	1	1729	Casein kinase II substrate motif;ERK1,2 kinase substrate motif;GSK-3, ERK1, ERK2, CDK5 substrate motif;WW domain binding motif
	26.0383	23.7977	23.9825	21.0376	26.3095	22.9391	19.9436	19.9727	22.9286	21.7229	20.9534	22.0301	S	2125	2	___2	Homo sapiens			0.998218	0.787075	0.0243831	0.39349	0.10498	SPTB	TERTSPVSLWSRLSSSWESLQPEPSHPY___	P11277	2125	P11277	P11277	Spectrin beta chain, erythrocytic	Spectrin beta chain, erythrocytic OS=Homo sapiens GN=SPTB PE=1 SV=5	UID1372	1;2	465	Casein kinase II substrate motif;MDC1 BRCT domain binding motif;Plk1 PBD domain binding motif
	24.0576	24.4589	23.0085	26.5348	26.4296	21.8542	28.4389	27.4906	26.6582	23.7344	25.9901	25.9463	S	14	2	___1	Homo sapiens			0.981869	0.530066	0.0629748	0.101578	0.105995	DMTN	__MERLQKQPLTSPGSVSPSRDSSVPGSPSS	Q08495	14	Q08495	Q08495	Dematin	Dematin OS=Homo sapiens GN=EPB49 PE=1 SV=3	UID454	1	873	Casein kinase II substrate motif;G protein-coupled receptor kinase 1 substrate motif;GSK3 kinase substrate motif
	22.8279	24.4361	23.8422	25.1289	24.7337	24.8038	23.4507	23.0249	24.6593	24.0615	23.5328	23.2464	S	467	3	___1	Homo sapiens			0.853366	0.173835	0.120859	0.116131	0.109949	SLC16A1	QKANEQKKESKEEETSIDVAGKPNEVTKAAE	P53985	467	P53985	P53985	Monocarboxylate transporter 1	Monocarboxylate transporter 1 OS=Homo sapiens GN=SLC16A1 PE=1 SV=3	UID411	1	730	Casein kinase I substrate motif;G protein-coupled receptor kinase 1 substrate motif
	19.0817	20.184	22.8296	19.5504	20.4316	20.7077	21.8288	23.0287	23.5006	20.8546	23.8289	22.8812	S	68	2	___1	Homo sapiens			1	0.647097	0.0217701	0.897943	0.110646	HBQ1	SSQVRAHGQKVADALSLAVERLDDLPHALSA	P09105	68	P09105	P09105	Hemoglobin subunit theta-1	Hemoglobin subunit theta-1 OS=Homo sapiens GN=HBQ1 PE=1 SV=2	UID206	1	433	Casein kinase I substrate motif
	24.2978	24.6736	23.3917	23.1292	22.8625	24.5671	23.8641	24.8241	23.9993	25.0668	25.4684	24.6224	S	1252	2	___1	Homo sapiens			0.834195	0.777129	0.0623346	0.0969918	0.110962	SPTA1	DKVTILGETAERLSESHPDATEDLQRQKMEL	P02549	1252	P02549	P02549	Spectrin alpha chain, erythrocytic 1	Spectrin alpha chain, erythrocytic 1 OS=Homo sapiens GN=SPTA1 PE=1 SV=5	UID165	1	363	b-Adrenergic Receptor kinase substrate motif;Casein kinase II substrate motif;G protein-coupled receptor kinase 1 substrate motif;Pyruvate dehydrogenase kinase substrate motif
	27.1256	26.488	26.1428	26.487	26.4209	27.0018	22.9435	25.6773	24.9943	24.3892	26.8264	23.6183	S	4	2	___1	Homo sapiens			0.991782	0.736693	0.0216154	0.793775	0.111221	SLC14A1	____________MEDSPTMVRVDSPTMVRGE	Q13336	4	Q13336	Q13336	Urea transporter 1	Urea transporter 1 OS=Homo sapiens GN=SLC14A1 PE=2 SV=2	UID477	1	891	b-Adrenergic Receptor kinase substrate motif;Casein kinase II substrate motif;ERK1,2 kinase substrate motif;GSK-3, ERK1, ERK2, CDK5 substrate motif;WW domain binding motif
	26.5921	26.2568	27.6921	25.9403	26.4212	27.3935	25.138	26.2562	26.194	25.1431	25.8704	25.5675	T	1688	2	___2	Homo sapiens			0.999932	0.442262	0.0246016	0.922988	0.111265	ANK1	VSGHQRGQARITHSPTVSQVTERSQDRLQDW	P16157	1688	P16157	P16157	Ankyrin-1	Ankyrin-1 OS=Homo sapiens GN=ANK1 PE=1 SV=3	UID2126	1;2;3;4	509	DNA dependent Protein kinase substrate motif
	23.3382	23.5687	24.4323	23.7375	23.6045	23.1494	24.467	23.6962	24.1638	20.3937	24.127	20.7986	S	542	2	___1	Homo sapiens			0.834089	0.0716212	0.301068	0.142291	0.114151	ADD1	VVMDRSLVQGELVTASKAIIEKEYQPHVIVS	P35611	542	P35611	P35611	Alpha-adducin	Alpha-adducin OS=Homo sapiens GN=ADD1 PE=1 SV=2	UID348	1	631
	24.9853	25.5002	26.6743	23.8962	24.8649	25.6536	23.6874	25.8016	25.8522	23.5011	23.6212	24.0157	S	418	2	___2	Homo sapiens			1	0.0528912	0.134563	0.646563	0.114869	ERMAP	GKNTAPLVICSELHKSEESIVPRPEGKGHAN	Q96PL5	418	Q96PL5	Q96PL5	Erythroid membrane-associated protein	Erythroid membrane-associated protein OS=Homo sapiens GN=ERMAP PE=1 SV=1	UID1967	1;2	1645	Casein kinase II substrate motif;G protein-coupled receptor kinase 1 substrate motif
	24.9853	25.5002	26.6743	23.8962	24.8649	25.6536	23.6874	25.8016	25.8522	23.5011	23.6212	24.0157	S	421	2	___2	Homo sapiens			1	0.0528912	0.134563	0.646563	0.114869	ERMAP	TAPLVICSELHKSEESIVPRPEGKGHANGDV	Q96PL5	421	Q96PL5	Q96PL5	Erythroid membrane-associated protein	Erythroid membrane-associated protein OS=Homo sapiens GN=ERMAP PE=1 SV=1	UID1968	2	1645	b-Adrenergic Receptor kinase substrate motif;PKA kinase substrate motif
	25.1898	26.5903	26.6095	25.3014	25.9365	19.6824	27.5001	27.4689	26.8214	27.1708	27.0113	27.1376	S	621	3	___1	Homo sapiens			0.998128	0.233706	0.0555272	0.289086	0.119953	ADD2	AKEAETKSPLVSPSKSLEEGTKKTETSKAAT	P35612	621	P35612	P35612	Beta-adducin	Beta-adducin OS=Homo sapiens GN=ADD2 PE=1 SV=3	UID374	1	632	Casein kinase II substrate motif;MAPKAPK2 kinase substrate motif
	23.4246	20.616	22.0587	24.1898	22.7541	19.4623	21.2365	19.3807	19.9733	24.3113	23.2836	23.3726	S	170	2	___1	Homo sapiens			1	0.074712	0.860395	0.0896488	0.120105	CNP	RLDCAQLKEKNQWQLSADDLKKLKPGLEKDF	P09543	170	P09543	P09543	2',3'-cyclic-nucleotide 3'-phosphodiesterase	2',3'-cyclic-nucleotide 3'-phosphodiesterase OS=Homo sapiens GN=CNP PE=1 SV=2	UID207	1	441	Casein kinase II substrate motif;Pyruvate dehydrogenase kinase substrate motif
	30.5828	29.8298	29.8901	29.5454	29.6482	28.1312	29.8206	29.8841	30.4066	29.1729	29.4047	29.6754	S	540	3	___2	Homo sapiens			1	0.0265899	0.690445	0.547688	0.121143	EPB41	DRPAPHFERTASKRASRSLDGAAAVDSADRS	P11171	540	P11171	P11171	Protein 4.1	Protein 4.1 OS=Homo sapiens GN=EPB41 PE=1 SV=4	UID1345	1;2	461	Casein kinase II substrate motif;MAPKAPK2 kinase substrate motif;PAK2 kinase substrate motif;PKA kinase substrate motif;PKC kinase substrate motif
	30.5828	29.8298	29.8901	29.5454	29.6482	28.1312	29.8206	29.8841	30.4066	29.1729	29.4047	29.6754	S	542	2	___2	Homo sapiens			1	0.0265899	0.690445	0.547688	0.121143	EPB41	PAPHFERTASKRASRSLDGAAAVDSADRSPR	P11171	542	P11171	P11171	Protein 4.1	Protein 4.1 OS=Homo sapiens GN=EPB41 PE=1 SV=4	UID1346	1;2	461	G protein-coupled receptor kinase 1 substrate motif
	23.3055	24.2114	21.2192	22.3882	23.1986	22.148	23.5851	23.6213	24.9577	23.782	24.4639	25.2955	S	1956	3	___1	Homo sapiens			0.993723	0.914555	0.0262728	0.503501	0.12169	MYH10	SGRRQLHLEGASLELSDDDTESKTSDVNETQ	P35580	1956	P35580	P35580	Myosin-10	Myosin-10 OS=Homo sapiens GN=MYH10 PE=1 SV=3	UID334	1	630	Casein kinase II substrate motif;G protein-coupled receptor kinase 1 substrate motif;MAPKAPK2 kinase substrate motif;Pyruvate dehydrogenase kinase substrate motif
	27.0543	25.8654	23.7364	24.1889	25.226	25.9135	22.9671	24.6434	20.58	23.3702	23.8848	23.7079	S	697	2	___2	Homo sapiens			0.994807	0.773068	0.0292776	0.421801	0.123735	ADD2	DKTESVTSGPMSPEGSPSKSPSKKKKKFRTP	P35612	697	P35612	P35612	Beta-adducin	Beta-adducin OS=Homo sapiens GN=ADD2 PE=1 SV=3	UID1486	1;2	632	Casein kinase II substrate motif;Cdc2 kinase substrate motif;CDK kinase substrate motif;CDK1,2,4,6 kinase substrate motif;ERK1,2 kinase substrate motif;G protein-coupled receptor kinase 1 substrate motif;GSK3 kinase substrate motif;GSK-3, ERK1, ERK2, CDK5 substrate motif;MAPKAPK2 kinase substrate motif;WW domain binding motif
	29.1728	28.9614	28.641	29.5033	28.6483	28.5769	26.8296	28.1945	28.6014	26.0477	27.4664	28.5871	S	2	3	___1	Homo sapiens			0.997634	0.6037	0.0281605	0.625083	0.127284	ADD2	______________MSEETVPEAASPPPPQG	P35612	2	P35612	P35612	Beta-adducin	Beta-adducin OS=Homo sapiens GN=ADD2 PE=1 SV=3	UID370	1;2	632	Casein kinase II substrate motif;G protein-coupled receptor kinase 1 substrate motif
	20.5606	22.463	19.1228	25.8343	24.7815	20.2625	25.3358	24.2036	25.8984	21.8961	24.3969	26.2486	T	234	2	___1	Homo sapiens			0.999996	0.438606	0.0701491	0.142995	0.128421	SLC2A1	NEENRAKSVLKKLRGTADVTHDLQEMKEESR	P11166	234	P11166	P11166	Solute carrier family 2, facilitated glucose transporter member 1	Solute carrier family 2, facilitated glucose transporter member 1 OS=Homo sapiens GN=SLC2A1 PE=1 SV=2	UID981	1	459	G protein-coupled receptor kinase 1 substrate motif;PKA kinase substrate motif;PKC kinase substrate motif
	20.5893	23.1659	24.5245	22.0645	23.9968	24.508	25.682	24.6275	25.3489	26.2501	23.8909	25.7226	S	49	3	___1	Homo sapiens			0.678014	0.612715	0.0281294	0.671569	0.129535	CA1	IKTSETKHDTSLKPISVSYNPATAKEIINVG	P00915	49	P00915	P00915	Carbonic anhydrase 1	Carbonic anhydrase 1 OS=Homo sapiens GN=CA1 PE=1 SV=2	UID147	1	350	Casein kinase II substrate motif;Phosphorylase kinase substrate motif;PKA kinase substrate motif;PKC kinase substrate motif
	22.2369	22.1787	23.0222	23.0337	22.7539	23.9021	20.7071	19.9442	22.2964	20.8155	23.7189	22.1631	S	16	3	___1	Homo sapiens			0.999929	0.126645	0.066282	0.681727	0.130281	PSMD2	MEEGGRDKAPVQPQQSPAAAPGGTDEKPSGK	Q13200	16	Q13200	Q13200	26S proteasome non-ATPase regulatory subunit 2	26S proteasome non-ATPase regulatory subunit 2 OS=Homo sapiens GN=PSMD2 PE=1 SV=3	UID472	1	887	ERK1,2 kinase substrate motif;G protein-coupled receptor kinase 1 substrate motif;GSK-3, ERK1, ERK2, CDK5 substrate motif;WW domain binding motif
	23.8114	22.3864	21.85	23.3145	22.8244	23.2563	22.3346	22.7363	21.2431	21.3546	22.3149	21.2209	S	237	2	___1	Homo sapiens			0.993314	0.976247	0.0361416	0.296503	0.131353	MPP1	ELQEWRVASMAQSAPSEAPSCSPFGKKKKYK	Q00013	237	Q00013	Q00013	55 kDa erythrocyte membrane protein	55 kDa erythrocyte membrane protein OS=Homo sapiens GN=MPP1 PE=1 SV=2	UID434	1	838	DNA dependent Protein kinase substrate motif;G protein-coupled receptor kinase 1 substrate motif;GSK3 kinase substrate motif
	22.5564	24.5023	23.8851	24.2894	23.82	24.8858	24.3106	24.7843	23.4075	25.7005	25.6957	24.4781	S	11	2	___1	Homo sapiens			0.925917	0.0707882	0.126695	0.625668	0.133447	VAMP3	_____MSTGPTAATGSNRRLQQTQNQVDEVV	Q15836	11	Q15836	Q15836	Vesicle-associated membrane protein 3	Vesicle-associated membrane protein 3 OS=Homo sapiens GN=VAMP3 PE=1 SV=3	UID502	1	950	PKA kinase substrate motif;PKC kinase substrate motif
	26.9364	27.276	27.0424	27.6281	27.2789	27.4662	27.2282	26.9202	26.1888	27.2646	25.8098	26.262	S	1976	2	___1	Homo sapiens			1	0.944743	0.0427495	0.233231	0.134786	SPTA1	GDFLTLLAKQDTLDASLQSFQQERLPEITDL	P02549	1976	P02549	P02549	Spectrin alpha chain, erythrocytic 1	Spectrin alpha chain, erythrocytic 1 OS=Homo sapiens GN=SPTA1 PE=1 SV=5	UID167	1	363	Casein kinase II substrate motif
	22.309	22.8687	23.62	18.684	19.175	22.069	19.8808	23.0656	22.4726	21.6188	19.6398	21.3388	S	1175	2	___1	Homo sapiens			0.999912	0.0419919	0.88702	0.24636	0.135642	ATP2B1;ATP2B2	NAFRSSLYEGLEKPESRSSIHNFMTHPEFRI	P20020;Q01814	1175;1160	P20020	P20020	Plasma membrane calcium-transporting ATPase 1;Plasma membrane calcium-transporting ATPase 2	Plasma membrane calcium-transporting ATPase 1 OS=Homo sapiens GN=ATP2B1 PE=1 SV=3;Plasma membrane calcium-transporting ATPase 2 OS=Homo sapiens GN=ATP2B2 PE=1 SV=2	UID302	1	528	b-Adrenergic Receptor kinase substrate motif;Calmodulin-dependent protein kinase II substrate motif;Casein kinase II substrate motif;Chk1 kinase substrate motif;PKA kinase substrate motif;PKC kinase substrate motif
	28.9739	29.2788	30.2017	29.1256	29.1468	30.3913	30.1702	30.8077	30.0583	30.6013	30.7294	29.999	S	113	2	___1	Homo sapiens			1	0.801683	0.0266386	0.966387	0.136151	DMTN	EVWADSRSPGIISQASAPRTTGTPRTSLPHF	Q08495	113	Q08495	Q08495	Dematin	Dematin OS=Homo sapiens GN=EPB49 PE=1 SV=3	UID459	1;2	873	G protein-coupled receptor kinase 1 substrate motif
	33.9117	32.407	34.1762	31.559	31.8635	33.1696	31.7725	33.8047	33.9082	30.6246	31.9459	32.1682	S	356	2	___2	Homo sapiens			0.999703	0.0333703	0.420499	0.808636	0.137818	SLC4A1	ELLRRRYQSSPAKPDSSFYKGLDLNGGPDDP	P02730	356	P02730	P02730	Band 3 anion transport protein	Band 3 anion transport protein OS=Homo sapiens GN=SLC4A1 PE=1 SV=3	UID1309	1;2	370	b-Adrenergic Receptor kinase substrate motif;Casein kinase II substrate motif;PKA kinase substrate motif;PKC kinase substrate motif
	23.7252	24.2808	23.6048	23.9109	24.3074	24.2015	22.9428	23.7335	23.8031	23.9742	24.4754	24.0343	S	344	2	___1	Homo sapiens			0.562072	0.0462589	0.397572	0.346058	0.138259	CSNK1G3	QLPTPVGAVQQDPALSSNREAHQHRDKMQQS	Q9Y6M4	344	Q9Y6M4	Q9Y6M4	Casein kinase I isoform gamma-3	Casein kinase I isoform gamma-3 OS=Homo sapiens GN=CSNK1G3 PE=1 SV=2	UID937	1	1870
	25.2704	25.8604	26.7792	24.8046	24.2937	26.8486	26.536	27.1587	26.7481	26.4701	27.1316	26.8843	S	600	2	___1	Homo sapiens			0.999999	0.512663	0.0356114	0.494413	0.138286	ADD2	TAPEEPGSPAKSAPASPVQSPAKEAETKSPL	P35612	600	P35612	P35612	Beta-adducin	Beta-adducin OS=Homo sapiens GN=ADD2 PE=1 SV=3	UID363	1;2;3	632	ERK1,2 kinase substrate motif;G protein-coupled receptor kinase 1 substrate motif;GSK3 kinase substrate motif;GSK-3, ERK1, ERK2, CDK5 substrate motif;MAPKAPK2 kinase substrate motif;WW domain binding motif
	25.0456	21.5447	25.8373	22.9289	23.4993	23.037	22.7805	24.259	24.8016	21.2986	22.226	21.1722	S	1396	2	___2	Homo sapiens			0.999629	0.0547077	0.267668	0.379418	0.138623	ANK1	PLALRYSILSESTPGSLSGTEQAEMKMAVIS	P16157	1396	P16157	P16157	Ankyrin-1	Ankyrin-1 OS=Homo sapiens GN=ANK1 PE=1 SV=3	UID1417	1;2	509	Casein kinase II substrate motif;G protein-coupled receptor kinase 1 substrate motif;MAPKAPK2 kinase substrate motif
	20.6652	23.7567	25.0911	25.6247	25.3914	23.9003	25.8678	25.2869	26.6812	25.0567	24.6669	25.1712	S	535	2	___2	Homo sapiens			0.999998	0.594888	0.098866	0.0973991	0.139468	ADD2	LASVIAEKSRSPSTESQLMSKGDEDTKDDSE	P35612	535	P35612	P35612	Beta-adducin	Beta-adducin OS=Homo sapiens GN=ADD2 PE=1 SV=3	UID1506	1;2;3	632	ATM kinase substrate motif;b-Adrenergic Receptor kinase substrate motif;DNA dependent Protein kinase substrate motif;G protein-coupled receptor kinase 1 substrate motif;GSK3 kinase substrate motif
	23.4996	22.7826	22.7718	22.9588	22.8582	23.3168	23.3919	20.0459	22.8637	21.8059	20.8249	21.0322	S	1765	2	___1	Homo sapiens			1	0.466575	0.0395309	0.44025	0.14066	ABCA7	LLQHRSQLLPQPRVRSLPLLGEEDEDVARER	Q8IZY2	1765	Q8IZY2	Q8IZY2	ATP-binding cassette sub-family A member 7	ATP-binding cassette sub-family A member 7 OS=Homo sapiens GN=ABCA7 PE=1 SV=3	UID793	1	1551	14-3-3 domain binding motif;Calmodulin-dependent protein kinase II substrate motif;Phosphorylase kinase substrate motif;PKA kinase substrate motif;PKC kinase substrate motif
	19.7487	23.9672	22.8139	24.8685	24.2195	23.4449	24.2389	24.8154	23.9066	23.7884	24.6723	24.9532	S	701	3	___1	Homo sapiens			0.970411	0.161621	0.118854	0.221546	0.14379	ADD2	SVTSGPMSPEGSPSKSPSKKKKKFRTPSFLK	P35612	701	P35612	P35612	Beta-adducin	Beta-adducin OS=Homo sapiens GN=ADD2 PE=1 SV=3	UID359	1;2	632	Casein kinase II substrate motif;Cdc2 kinase substrate motif;CDK kinase substrate motif;CDK1,2,4,6 kinase substrate motif;ERK1,2 kinase substrate motif;Growth associated histone HI kinase substrate motif;GSK-3, ERK1, ERK2, CDK5 substrate motif;MAPKAPK2 kinase substrate motif;WW domain binding motif
	30.606	29.9903	28.6319	30.4036	30.165	28.2974	25.3001	27.9631	29.4693	22.3497	25.084	29.3682	S	473	2	___2	Homo sapiens			1	0.432463	0.0407092	0.48541	0.144667	SLC2A1	RTFDEIASGFRQGGASQSDKTPEELFHPLGA	P11166	473	P11166	P11166	Solute carrier family 2, facilitated glucose transporter member 1	Solute carrier family 2, facilitated glucose transporter member 1 OS=Homo sapiens GN=SLC2A1 PE=1 SV=2	UID1341	1;2	459	ATM kinase substrate motif;Casein kinase II substrate motif;DNA dependent Protein kinase substrate motif;Pyruvate dehydrogenase kinase substrate motif
	32.716	30.3626	31.5339	19.9923	29.7579	24.1247	24.3275	27.1068	32.3752	19.6096	24.8534	27.8987	T	147	3	___2	Homo sapiens			0.981675	0.0428456	0.384337	0.50724	0.146342	GYPA	DTDVPLSSVEIENPETSDQ____________	P02724	147	P02724	P02724	Glycophorin-A	Glycophorin-A OS=Homo sapiens GN=GYPA PE=1 SV=2	UID2097	1;2;3	369	b-Adrenergic Receptor kinase substrate motif
	28.2702	27.6926	28.2942	21.9633	27.0921	27.1919	23.9768	25.8782	27.1488	22.7098	24.7544	25.1833	S	1593	2	___2	Homo sapiens			1	0.086491	0.124748	0.579684	0.14712	ANK1	VTAEDSSLECSKAEDSDATGHEWKLEGALSE	P16157	1593	P16157	P16157	Ankyrin-1	Ankyrin-1 OS=Homo sapiens GN=ANK1 PE=1 SV=3	UID1390	1;2	509	b-Adrenergic Receptor kinase substrate motif;Casein kinase II substrate motif;PKA kinase substrate motif
	28.2702	27.6926	28.2942	21.9633	27.0921	27.1919	23.9768	25.8782	27.1488	22.7098	24.7544	25.1833	T	1596	2	___2	Homo sapiens			1	0.086491	0.124748	0.579684	0.14712	ANK1	EDSSLECSKAEDSDATGHEWKLEGALSEEPR	P16157	1596	P16157	P16157	Ankyrin-1	Ankyrin-1 OS=Homo sapiens GN=ANK1 PE=1 SV=3	UID2123	2	509	Casein kinase II substrate motif
	30.606	29.5058	28.6319	30.4036	30.1105	28.2974	26.3724	28.0138	29.5155	25.5428	22.5629	29.3682	T	478	2	___2	Homo sapiens			1	0.390892	0.0498879	0.381342	0.150167	SLC2A1	IASGFRQGGASQSDKTPEELFHPLGADSQV_	P11166	478	P11166	P11166	Solute carrier family 2, facilitated glucose transporter member 1	Solute carrier family 2, facilitated glucose transporter member 1 OS=Homo sapiens GN=SLC2A1 PE=1 SV=2	UID2112	1;2	459	Casein kinase II substrate motif;Growth associated histone HI kinase substrate motif;GSK-3, ERK1, ERK2, CDK5 substrate motif;WW domain binding motif
	24.9899	24.8871	25.223	24.3395	24.3528	21.4548	24.7063	25.7405	24.6185	21.7866	23.5505	24.4428	S	269	3	___2	Homo sapiens			0.833728	0.0299507	0.920194	0.933903	0.151793	SLC29A1	SKGEEPRAGKEESGVSVSNSQPTNESHSIKA	Q99808	269	Q99808	Q99808	Equilibrative nucleoside transporter 1	Equilibrative nucleoside transporter 1 OS=Homo sapiens GN=SLC29A1 PE=1 SV=3	UID1979	2	1663	Casein kinase II substrate motif;G protein-coupled receptor kinase 1 substrate motif;GSK3 kinase substrate motif
	25.5386	25.9365	25.8683	26.4592	20.1482	20.5856	25.4619	25.7508	26.0665	25.6347	24.0811	25.799	S	175	2	___1	Homo sapiens			0.977927	0.0976011	0.229896	0.223374	0.15224	C1orf198	QGSQALKSSQGSRSSSLDALGPTRKEEEASF	Q9H425	175	Q9H425	Q9H425	Uncharacterized protein C1orf198	Uncharacterized protein C1orf198 OS=Homo sapiens GN=C1orf198 PE=1 SV=1	UID882	1	1716	14-3-3 domain binding motif;Calmodulin-dependent protein kinase II substrate motif;MAPKAPK2 kinase substrate motif;MDC1 BRCT domain binding motif;Phosphorylase kinase substrate motif;PKA kinase substrate motif;PKC kinase substrate motif;Plk1 PBD domain binding motif
	23.6369	22.5546	21.1465	22.4108	20.5307	20.1293	22.8694	24.1124	25.7238	21.0438	23.7988	25.3831		333			Homo sapiens			0.901701	0.251087	0.0507614	0.751494	0.153617	TULP2	FLLAGRKRRRSKTSNYLISLDPTHLSRDGDN	O00295	333	O00295	O00295	Tubby-related protein 2	Tubby-related protein 2 OS=Homo sapiens GN=TULP2 PE=2 SV=2	UID3376
	24.568	24.3786	25.7184	25.383	24.0952	25.4317	23.9046	24.1636	23.7811	23.6212	24.2415	24.595	S	256	2	___1	Homo sapiens			0.951052	0.686114	0.0322235	0.862701	0.153877	SKIV2L	TVSASPCSAPLARASSLEDLVLKEASTAVST	Q15477	256	Q15477	Q15477	Helicase SKI2W	Helicase SKI2W OS=Homo sapiens GN=SKIV2L PE=1 SV=3	UID498	1	944	14-3-3 domain binding motif;Calmodulin-dependent protein kinase I substrate motif;Calmodulin-dependent protein kinase II alpha substrate motif;Calmodulin-dependent protein kinase II substrate motif;Calmodulin-dependent protein kinase IV substrate motif;Casein kinase II substrate motif;Chk1 kinase substrate motif;MDC1 BRCT domain binding motif;Phosphorylase kinase substrate motif;PKA kinase substr…
	21.6064	19.1497	21.9362	23.3704	22.0113	23.2707	20.9332	23.6486	22.372	22.0433	24.348	23.877	S	417	2	___1	Homo sapiens			0.499942	0.0640747	0.210749	0.557263	0.156461	CTTN	PPVSPAPQPTEERLPSSPVYEDAASFKAELS	Q14247	417	Q14247	Q14247	Src substrate cortactin	Src substrate cortactin OS=Homo sapiens GN=CTTN PE=1 SV=2	UID481	1	914	14-3-3 domain binding motif;Calmodulin-dependent protein kinase II substrate motif;DNA dependent Protein kinase substrate motif;PKA kinase substrate motif;PKC kinase substrate motif
	20.9325	21.0692	21.9362	23.8272	22.0113	23.2707	20.1678	23.6486	20.7437	22.0433	24.348	23.877	S	418	2	___1	Homo sapiens			0.785222	0.0348236	0.688654	0.903417	0.164565	CTTN	PVSPAPQPTEERLPSSPVYEDAASFKAELSY	Q14247	418	Q14247	Q14247	Src substrate cortactin	Src substrate cortactin OS=Homo sapiens GN=CTTN PE=1 SV=2	UID482	1	914	Casein kinase II substrate motif;ERK1,2 kinase substrate motif;GSK-3, ERK1, ERK2, CDK5 substrate motif;MDC1 BRCT domain binding motif;Plk1 PBD domain binding motif;WW domain binding motif
	28.0255	28.2481	28.1568	28.4718	27.9515	28.4639	28.9913	28.8947	28.1066	28.8779	29.4975	28.3517	S	960	3	___1	Homo sapiens			0.595059	0.423747	0.0427037	0.849064	0.168106	ANK1	APTRITCRLVKPQKLSTPPPLAEEEGLASRI	P16157	960	P16157	P16157	Ankyrin-1	Ankyrin-1 OS=Homo sapiens GN=ANK1 PE=1 SV=3	UID276	1	509	G protein-coupled receptor kinase 1 substrate motif;PKA kinase substrate motif;PKC kinase substrate motif
	24.9289	24.9624	24.2972	23.3879	25	25.4984	24.9709	25.9882	25.845	26.2519	26.4983	25.0347	S	664	2	___1	Homo sapiens			1	0.801628	0.0373102	0.636503	0.16878	EPB41	KKRERLDGENIYIRHSNLMLEDLDKSQEEIK	P11171	664	P11171	P11171	Protein 4.1	Protein 4.1 OS=Homo sapiens GN=EPB41 PE=1 SV=4	UID222	1	461	AMP-activated protein kinase substrate motif;PKA kinase substrate motif;PKC kinase substrate motif
	23.1875	20.5869	24.1798	20.211	20.7364	22.2523	22.7214	21.1117	21.7662	19.3742	20.5113	20.9229	S	66	2	___1	Homo sapiens			0.99999	0.0524315	0.290624	0.993322	0.171663	APRT	KATHGGRIDYIAGLDSRGFLFGPSLAQELGL	P07741	66	P07741	P07741	Adenine phosphoribosyltransferase	Adenine phosphoribosyltransferase OS=Homo sapiens GN=APRT PE=1 SV=2	UID203	1	421	b-Adrenergic Receptor kinase substrate motif
	23.857	23.2717	23.136	22.143	24.2729	20.8246	21.9954	21.2656	22.6126	20.1779	19.7748	22.7237	S	1193	3	___2	Homo sapiens			1	0.186677	0.0712487	0.968937	0.173807	ATP2B1	SIHNFMTHPEFRIEDSEPHIPLIDDTDAEDD	P20020	1193	P20020	P20020	Plasma membrane calcium-transporting ATPase 1	Plasma membrane calcium-transporting ATPase 1 OS=Homo sapiens GN=ATP2B1 PE=1 SV=3	UID1430	1;2	528	AMP-activated protein kinase substrate motif;b-Adrenergic Receptor kinase substrate motif;G protein-coupled receptor kinase 1 substrate motif
	23.6101	24.0776	24.2604	20.6457	23.1624	25.6214	19.3295	23.1227	20.6262	20.3225	22.5175	21.2849	S	25	2	___1	Homo sapiens			0.999974	0.806181	0.0404378	0.556134	0.17397	ADD2	ASPPPPQGQPYFDRFSEDDPEYMRLRNRAAD	P35612	25	P35612	P35612	Beta-adducin	Beta-adducin OS=Homo sapiens GN=ADD2 PE=1 SV=3	UID364	1	632	Casein kinase I substrate motif;Casein kinase II substrate motif;G protein-coupled receptor kinase 1 substrate motif;PKA kinase substrate motif;PKC kinase substrate motif;Pyruvate dehydrogenase kinase substrate motif
	23.0277	20.1865	24.2778	21.3526	20.4675	20.5879	20.8918	21.0854	20.5552	20.3391	20.8706	20.0125	S	50	2	___1	Homo sapiens			0.887483	0.133423	0.147119	0.353151	0.176908	HBB	VYPWTQRFFESFGDLSTPDAVMGNPKVKAHG	P68871	50	P68871	P68871	Hemoglobin subunit beta;LVV-hemorphin-7;Spinorphin	Hemoglobin subunit beta OS=Homo sapiens GN=HBB PE=1 SV=2	UID427	1	823	Casein kinase II substrate motif;G protein-coupled receptor kinase 1 substrate motif;Pyruvate dehydrogenase kinase substrate motif
	22.998	24.4903	23.6486	22.5195	23.0358	19.1096	23.5016	23.3913	22.3534	24.3113	23.7906	23.0552	T	3	2	___1	Homo sapiens			0.499996	0.310295	0.306291	0.0816836	0.177239	VAMP3	_____________MSTGPTAATGSNRRLQQT	Q15836	3	Q15836	Q15836	Vesicle-associated membrane protein 3	Vesicle-associated membrane protein 3 OS=Homo sapiens GN=VAMP3 PE=1 SV=3	UID1051	1	950	G protein-coupled receptor kinase 1 substrate motif;MDC1 BRCT domain binding motif;Plk1 PBD domain binding motif
	23.1285	23.6526	23.7824	24.0604	23.9521	23.6101	23.8511	22.9081	24.1697	24.3767	24.0677	24.3941	S	564	2	___1	Homo sapiens			0.972455	0.0643981	0.286508	0.556164	0.179631	CANX	EEKQKSDAEEDGGTVSQEEEDRKPKAEEDEI	P27824	564	P27824	P27824	Calnexin	Calnexin OS=Homo sapiens GN=CANX PE=1 SV=2	UID317	1	584	ATM kinase substrate motif;Casein kinase II substrate motif;DNA dependent Protein kinase substrate motif
	23.1285	23.6526	23.7824	24.0604	23.9521	23.6101	23.8511	22.9081	24.1697	24.3767	24.0677	24.3941	T	562	3	___1	Homo sapiens			0.800435	0.0643981	0.286508	0.556164	0.179631	CANX	KLEEKQKSDAEEDGGTVSQEEEDRKPKAEED	P27824	562	P27824	P27824	Calnexin	Calnexin OS=Homo sapiens GN=CANX PE=1 SV=2	UID1017	1	584	Casein kinase I substrate motif
	22.8357	21.9389	23.4424	24.9426	19.7395	22.8755	19.5438	20.2526	20.6477	20.0955	22.2607	20.5767	S	9	2	___1	Homo sapiens			0.999627	0.734462	0.0445088	0.562253	0.185195	ADSL	_______MAAGGDHGSPDSYRSPLASRYASP	P30566	9	P30566	P30566	Adenylosuccinate lyase	Adenylosuccinate lyase OS=Homo sapiens GN=ADSL PE=1 SV=2	UID322	1	605	Casein kinase I substrate motif;Casein kinase II substrate motif;ERK1,2 kinase substrate motif;GSK-3, ERK1, ERK2, CDK5 substrate motif;WW domain binding motif
	22.998	24.4903	23.6486	22.5195	23.0358	18.7944	23.5016	23.3913	22.3534	24.3113	23.7906	23.0552	S	2	2	___1	Homo sapiens			0.499996	0.308909	0.305164	0.0886241	0.186103	VAMP3	______________MSTGPTAATGSNRRLQQ	Q15836	2	Q15836	Q15836	Vesicle-associated membrane protein 3	Vesicle-associated membrane protein 3 OS=Homo sapiens GN=VAMP3 PE=1 SV=3	UID501	1	950	G protein-coupled receptor kinase 1 substrate motif
	20.5056	21.4499	28.6081	20.5958	18.7607	26.786	29.3604	30.1959	22.3824	28.3268	28.9848	28.1548	S	1696	3	___2	Homo sapiens			0.999982	0.946704	0.0452214	0.556429	0.192657	ANK1	ARITHSPTVSQVTERSQDRLQDWDADGSIVS	P16157	1696	P16157	P16157	Ankyrin-1	Ankyrin-1 OS=Homo sapiens GN=ANK1 PE=1 SV=3	UID1401	2;3;4	509	ATM kinase substrate motif;DNA dependent Protein kinase substrate motif
	27.278	19.1757	26.1209	27.6959	19.6025	19.6183	27.9275	28.7743	26.5298	26.7696	28.6177	27.4002	S	660	3	___1	Homo sapiens			0.978628	0.606374	0.0480694	0.658999	0.196023	C2CD2L	KLIFRRRPRQKEAGLSQSHDDLSNATATPSV	O14523	660	O14523	O14523	C2 domain-containing protein 2-like	C2 domain-containing protein 2-like OS=Homo sapiens GN=C2CD2L PE=1 SV=3	UID86	1	178	ATM kinase substrate motif;Casein kinase II substrate motif;DNA dependent Protein kinase substrate motif
	31.8265	28.2634	29.3859	25.2932	28.6727	21.5736	22.2486	22.6157	30.8008	20.4	19.4162	27.3159	S	138	2	___2	Homo sapiens			0.999612	0.126448	0.130148	0.692431	0.196495	GYPA	SDVKPLPSPDTDVPLSSVEIENPETSDQ___	P02724	138	P02724	P02724	Glycophorin-A	Glycophorin-A OS=Homo sapiens GN=GYPA PE=1 SV=2	UID1304	1;2;3	369	Casein kinase II substrate motif
	20.2273	29.7657	28.4954	29.516	30.8014	30.7258	29.0738	20.5172	27.0375	20.9018	18.8776	27.2728	S	2125	2	___1	Homo sapiens			0.998218	0.838278	0.104645	0.155833	0.20032	SPTB	TERTSPVSLWSRLSSSWESLQPEPSHPY___	P11277	2125	P11277	P11277	Spectrin beta chain, erythrocytic	Spectrin beta chain, erythrocytic OS=Homo sapiens GN=SPTB PE=1 SV=5	UID243	1;2	465	Casein kinase II substrate motif;MDC1 BRCT domain binding motif;Plk1 PBD domain binding motif
	19.9964	25.7422	25.049	25.1398	26.3314	25.9235	21.18	20.7886	20.7629	27.8509	20.0979	23.9566	S	151	2	___1	Homo sapiens			0.738762	0.10758	0.158504	0.775723	0.203388	GAPDH	NHEKYDNSLKIISNASCTTNCLAPLAKVIHD	P04406	151	P04406	P04406	Glyceraldehyde-3-phosphate dehydrogenase	Glyceraldehyde-3-phosphate dehydrogenase OS=Homo sapiens GN=GAPDH PE=1 SV=3	UID191	1	383	Casein kinase II substrate motif
	22.9015	23.243	24.9693	24.3171	25.3017	24.9597	25.442	24.3456	22.9476	26.483	25.4632	24.657	S	649	2	___1	Homo sapiens			0.99991	0.06382	0.316341	0.908813	0.203995	MICALL2	ITLTPVRPDRTPRPASPGPSLPARSPSPPRR	Q8IY33	649	Q8IY33	Q8IY33	MICAL-like protein 2	MICAL-like protein 2 OS=Homo sapiens GN=MICALL2 PE=1 SV=1	UID789	1	1546	14-3-3 domain binding motif;Calmodulin-dependent protein kinase II substrate motif;ERK1,2 kinase substrate motif;G protein-coupled receptor kinase 1 substrate motif;GSK3 kinase substrate motif;GSK-3, ERK1, ERK2, CDK5 substrate motif;PKA kinase substrate motif;PKC kinase substrate motif;WW domain binding motif
	23.857	23.2717	23.136	22.143	24.2729	20.8246	20.5576	21.2656	22.6126	20.4484	20.9737	22.7237	T	1203	3	___2	Homo sapiens			0.999368	0.445385	0.0626863	0.526483	0.205268	ATP2B1	FRIEDSEPHIPLIDDTDAEDDAPTKRNSSPP	P20020	1203	P20020	P20020	Plasma membrane calcium-transporting ATPase 1	Plasma membrane calcium-transporting ATPase 1 OS=Homo sapiens GN=ATP2B1 PE=1 SV=3	UID2140	2	528	b-Adrenergic Receptor kinase substrate motif;Casein kinase II substrate motif
	23.9349	20.8958	20.0352	23.6303	23.9106	20.5337	19.3272	20.1613	21.7645	20.5469	18.1439	20.3834	S	1435	3	___2	Homo sapiens			0.999884	0.862466	0.0598207	0.376738	0.207626	ATP7A	LPARSQIGQKSPSEISVHVGIDDTSRNSPKL	Q04656	1435	Q04656	Q04656	Copper-transporting ATPase 1	Copper-transporting ATPase 1 OS=Homo sapiens GN=ATP7A PE=1 SV=3	UID1567		860
	28.0943	28.2977	27.9846	29.0822	27.9309	25.357	27.9112	29.6919	28.3896	29.5131	30.7249	28.7447	S	16	2	___1	Homo sapiens			0.954058	0.814931	0.0775653	0.253999	0.209939	DMTN	MERLQKQPLTSPGSVSPSRDSSVPGSPSSIV	Q08495	16	Q08495	Q08495	Dematin	Dematin OS=Homo sapiens GN=EPB49 PE=1 SV=3	UID455	1	873	Casein kinase II substrate motif;Cdc2 kinase substrate motif;CDK kinase substrate motif;CDK1,2,4,6 kinase substrate motif;ERK1,2 kinase substrate motif;GSK-3, ERK1, ERK2, CDK5 substrate motif;WW domain binding motif
	31.7409	27.8619	29.3859	20.602	28.234	22.3715	22.2486	23.3164	30.8102	20.2862	23.2157	26.8296	S	139	2	___2	Homo sapiens			0.99956	0.0936371	0.312855	0.376102	0.21042	GYPA	DVKPLPSPDTDVPLSSVEIENPETSDQ____	P02724	139	P02724	P02724	Glycophorin-A	Glycophorin-A OS=Homo sapiens GN=GYPA PE=1 SV=2	UID1305	1;2;3	369	Casein kinase II substrate motif;MDC1 BRCT domain binding motif;Plk1 PBD domain binding motif
	24.1707	24.9308	24.9846	24.2513	25.0505	25.0958	25.2898	25.2045	27.6212	28.2485	28.5596	24.3158	S	28	2	___1	Homo sapiens			0.866471	0.514755	0.0582497	0.594947	0.210972	DMTN	GSVSPSRDSSVPGSPSSIVAKMDNQVLGYKD	Q08495	28	Q08495	Q08495	Dematin	Dematin OS=Homo sapiens GN=EPB49 PE=1 SV=3	UID448	1	873	DNA dependent Protein kinase substrate motif;G protein-coupled receptor kinase 1 substrate motif
	24.9932	19.8338	19.7273	20.154	26.213	24.8294	25.6407	21.478	20.084	26.5052	26.5224	25.8496	S	681	2	___1	Homo sapiens			0.791208	0.0791276	0.289552	0.595653	0.211531	EPB42	VEVDCNMFQNLTNYKSVTVVAPELSA_____	P16452	681	P16452	P16452	Erythrocyte membrane protein band 4.2	Erythrocyte membrane protein band 4.2 OS=Homo sapiens GN=EPB42 PE=1 SV=3	UID296	1	514	Casein kinase II substrate motif
	29.8266	29.515	29.9454	29.2752	29.2896	30.2013	29.5459	28.2069	29.0063	29.6929	27.7741	28.6152	S	2060	2	___1	Homo sapiens			0.999972	0.611266	0.0503796	0.946769	0.214693	SPTB	EKLIKRHEAFEKSTASWAERFAALEKPTTLE	P11277	2060	P11277	P11277	Spectrin beta chain, erythrocytic	Spectrin beta chain, erythrocytic OS=Homo sapiens GN=SPTB PE=1 SV=5	UID248	1	465	Casein kinase II substrate motif;PKA kinase substrate motif
	27.7091	27.3982	25.5858	26.9028	27.6154	20.5522	23.8712	25.1235	25.7687	23.9534	23.2959	20.1242	S	92	2	___2	Homo sapiens			0.987145	0.144314	0.128644	0.831571	0.217088	DMTN	ELPRSRERSLSPKSTSPPPSPEVWADSRSPG	Q08495	92	Q08495	Q08495	Dematin	Dematin OS=Homo sapiens GN=EPB49 PE=1 SV=3	UID1593	1;2	873	ERK1,2 kinase substrate motif;G protein-coupled receptor kinase 1 substrate motif;GSK3 kinase substrate motif;GSK-3, ERK1, ERK2, CDK5 substrate motif;PKA kinase substrate motif;PKC kinase substrate motif;WW domain binding motif
	30.6408	30.2682	30.4417	30.8987	30.1125	30.8145	31.0574	31.8809	30.5646	31.4747	32.097	30.5475	T	961	2	___1	Homo sapiens			0.99727	0.591608	0.0523726	0.944099	0.21927	ANK1	PTRITCRLVKPQKLSTPPPLAEEEGLASRII	P16157	961	P16157	P16157	Ankyrin-1	Ankyrin-1 OS=Homo sapiens GN=ANK1 PE=1 SV=3	UID999	1	509	GSK-3, ERK1, ERK2, CDK5 substrate motif;MDC1 BRCT domain binding motif;PKA kinase substrate motif;PKC kinase substrate motif;Plk1 PBD domain binding motif;WW domain binding motif
	21.1091	24.2638	22.0765	24.5703	22.9159	22.2976	23.2328	24.3587	25.5602	19.7753	20.0644	24.0574	T	330	2	___3	Homo sapiens			0.625929	0.264254	0.97527	0.0792083	0.220088	TULP2	LQRFLLAGRKRRRSKTSNYLISLDPTHLSRD	O00295	330	O00295	O00295	Tubby-related protein 2	Tubby-related protein 2 OS=Homo sapiens GN=TULP2 PE=2 SV=2	UID3217	4	167	Akt kinase substrate motif;Calmodulin-dependent protein kinase II substrate motif;Casein kinase II substrate motif;PKC kinase substrate motif
	24.9899	24.8871	25.223	24.3395	24.3528	21.099	24.7063	25.7405	24.6185	19.6511	23.5505	24.4428	S	266	3	___2	Homo sapiens			0.986382	0.0523999	0.706685	0.715502	0.220666	SLC29A1	DLISKGEEPRAGKEESGVSVSNSQPTNESHS	Q99808	266	Q99808	Q99808	Equilibrative nucleoside transporter 1	Equilibrative nucleoside transporter 1 OS=Homo sapiens GN=SLC29A1 PE=1 SV=3	UID1978	2	1663	b-Adrenergic Receptor kinase substrate motif;Casein kinase II substrate motif;PKA kinase substrate motif;PKC kinase substrate motif
	25.8425	26.8758	25.9124	26.8266	19.8736	19.6122	26.6657	25.5314	26.5093	21.8964	27.0074	19.8921	T	364	2	___1	Homo sapiens			0.99697	0.0498306	0.797158	0.808858	0.221476	ADD1	YKAKSRSPGSPVGEGTGSPPKWQIGEQEFEA	P35611	364	P35611	P35611	Alpha-adducin	Alpha-adducin OS=Homo sapiens GN=ADD1 PE=1 SV=2	UID1026	1;2	631	G protein-coupled receptor kinase 1 substrate motif
	28.9459	28.625	28.0779	29.0387	28.5548	28.1324	27.5403	28.265	28.486	27.5682	28.2279	27.9341	S	83	2	___1	Homo sapiens			0.999994	0.755628	0.0561137	0.682082	0.233122	TMBIM1	GPGHGYDGEERAVSDSFGPGEWDDRKVRHTF	Q969X1	83	Q969X1	Q969X1	Protein lifeguard 3	Protein lifeguard 3 OS=Homo sapiens GN=TMBIM1 PE=1 SV=2	UID827	1	1615	b-Adrenergic Receptor kinase substrate motif
	31.5492	30.2049	31.73	32.1524	31.0528	34.3556	32.134	33.8332	32.2292	33.1932	33.6662	32.3844	S	350	2	___1	Homo sapiens			0.997802	0.216215	0.1323	0.450217	0.234684	SLC4A1	LVPVQRELLRRRYQSSPAKPDSSFYKGLDLN	P02730	350	P02730	P02730	Band 3 anion transport protein	Band 3 anion transport protein OS=Homo sapiens GN=SLC4A1 PE=1 SV=3	UID183	1;2	370	Cdc2 kinase substrate motif;CDK kinase substrate motif;CDK1,2,4,6 kinase substrate motif;ERK1,2 kinase substrate motif;G protein-coupled receptor kinase 1 substrate motif;Growth associated histone HI kinase substrate motif;GSK-3, ERK1, ERK2, CDK5 substrate motif;MDC1 BRCT domain binding motif;Plk1 PBD domain binding motif;WW domain binding motif
	20.1332	20.7815	24.2693	24.3161	21.9421	25	24.386	24.7744	23.4527	23.6666	23.034	23.569	S	425	3	___2	Homo sapiens			0.564739	0.47091	0.227731	0.12613	0.237628	FBXL20	HAYFAPVTPPPSVGGSRQRFCRCCIIL____	Q96IG2	425	Q96IG2	Q96IG2	F-box/LRR-repeat protein 20	F-box/LRR-repeat protein 20 OS=Homo sapiens GN=FBXL20 PE=1 SV=2	UID1962	2	1632	MAPKAPK2 kinase substrate motif
	27.0139	27.1455	26.2862	28.277	27.2208	27.4291	27.3696	27.0873	26.2482	27.9779	27.7432	26.8318	S	326	2	___1	Homo sapiens			0.999999	0.0545809	0.953998	0.750407	0.238945	CCNY	DKYKDLRRSARKRSASADNLTLPRWSPAIIS	Q8ND76	326	Q8ND76	Q8ND76	Cyclin-Y	Cyclin-Y OS=Homo sapiens GN=CCNY PE=1 SV=2	UID803	1	1567	14-3-3 domain binding motif;Akt kinase substrate motif;Calmodulin-dependent protein kinase II substrate motif;MAPKAPK1 kinase substrate motif;PKA kinase substrate motif;PKC kinase substrate motif
	18.3406	20.3096	23.0969	22.1137	22.7337	23.6999	22.5992	21.8979	22.3732	21.9678	22.8271	21.9605	T	85	2	___2	Homo sapiens			0.999912	0.175029	0.479563	0.162289	0.241491	HBB	GAFSDGLAHLDNLKGTFATLSELHCDKLHVD	P68871	85	P68871	P68871	Hemoglobin subunit beta;LVV-hemorphin-7;Spinorphin	Hemoglobin subunit beta OS=Homo sapiens GN=HBB PE=1 SV=2	UID2168	1;2	823	PKA kinase substrate motif;PKC kinase substrate motif
	21.8814	26.7745	26.5526	26.2274	26.3535	26.1135	27.3899	27.6702	27.2429	26.7044	27.2716	27.3123	S	535	2	___1	Homo sapiens			0.999998	0.623519	0.0803583	0.379755	0.241759	ADD2	LASVIAEKSRSPSTESQLMSKGDEDTKDDSE	P35612	535	P35612	P35612	Beta-adducin	Beta-adducin OS=Homo sapiens GN=ADD2 PE=1 SV=3	UID377	1;2;3	632	ATM kinase substrate motif;b-Adrenergic Receptor kinase substrate motif;DNA dependent Protein kinase substrate motif;G protein-coupled receptor kinase 1 substrate motif;GSK3 kinase substrate motif
	30.2113	28.9245	30.3232	28.8643	28.9404	29.7486	28.6881	20.1031	28.7798	27.1838	19.4806	27.1122	T	2110	3	___2	Homo sapiens			1	0.637904	0.0587957	0.875282	0.242723	SPTB	EGETAGEAPVSHHAATERTSPVSLWSRLSSS	P11277	2110	P11277	P11277	Spectrin beta chain, erythrocytic	Spectrin beta chain, erythrocytic OS=Homo sapiens GN=SPTB PE=1 SV=5	UID2118	1;2;3	465	G protein-coupled receptor kinase 1 substrate motif;PKA kinase substrate motif;PKC kinase substrate motif
	21.6701	20.7796	20.4358	20.8921	21.8501	20.2641	23.5844	19.7868	23.3083	23.1236	21.9006	23.6231	S	4	2	___1	Homo sapiens			1	0.644079	0.0619913	0.682419	0.242936	FAM83F	____________MAESQLNCLDEAHVNEKVT	Q8NEG4	4	Q8NEG4	Q8NEG4	Protein FAM83F	Protein FAM83F OS=Homo sapiens GN=FAM83F PE=2 SV=1	UID807	1	1568	ATM kinase substrate motif;b-Adrenergic Receptor kinase substrate motif;DNA dependent Protein kinase substrate motif
	30.2113	28.9245	30.3232	28.8643	28.9404	29.7486	28.6881	19.7677	28.7798	27.1838	21.6148	27.1122	S	2105	3	___2	Homo sapiens			0.999982	0.769507	0.0554558	0.957856	0.242987	SPTB	GPQEEEGETAGEAPVSHHAATERTSPVSLWS	P11277	2105	P11277	P11277	Spectrin beta chain, erythrocytic	Spectrin beta chain, erythrocytic OS=Homo sapiens GN=SPTB PE=1 SV=5	UID1374	1;2;3	465	G protein-coupled receptor kinase 1 substrate motif
	21.4111	21.196	21.5739	25.2806	23.5769	21.244	24.3915	22.8146	24.8661	20.3688	23.2773	24.0962	S	674	3	___1	Homo sapiens			1	0.768968	0.32146	0.0858922	0.247389	EPB41	IYIRHSNLMLEDLDKSQEEIKKHHASISELK	P11171	674	P11171	P11171	Protein 4.1	Protein 4.1 OS=Homo sapiens GN=EPB41 PE=1 SV=4	UID223	1	461	ATM kinase substrate motif;Casein kinase II substrate motif;DNA dependent Protein kinase substrate motif
	26.2417	26.0762	25.8765	25.0222	25.9924	25.7472	26.1767	25.4794	25.1346	25.0915	25.8516	23.8973	S	1387	2	___1	Homo sapiens			0.999995	0.154219	0.160496	0.815734	0.255303	ANK1	AEDRRRTPTPLALRYSILSESTPGSLSGTEQ	P16157	1387	P16157	P16157	Ankyrin-1	Ankyrin-1 OS=Homo sapiens GN=ANK1 PE=1 SV=3	UID285	1;2	509	Casein kinase II substrate motif;PKA kinase substrate motif;PKC kinase substrate motif
	25.0539	25.9458	22.4953	27.1262	26.1915	24.8233	27.1489	25.3947	25.6766	26.9577	26.2875	26.214	S	248	2	___1	Homo sapiens			0.999962	0.189148	0.178765	0.430152	0.255632	SLC43A3	KEEKETAEHENRELQSKEFLSAKEETPGAGQ	Q8NBI5	248	Q8NBI5	Q8NBI5	Solute carrier family 43 member 3	Solute carrier family 43 member 3 OS=Homo sapiens GN=SLC43A3 PE=1 SV=2	UID801	1	1564	Casein kinase I substrate motif;Casein kinase II substrate motif
	28.0777	28.0731	27.8049	28.6171	28.0805	28.1336	28.3533	29.1642	28.0488	28.9395	29.1449	28.0972	S	18	2	___1	Homo sapiens			1	0.350161	0.0842287	0.866771	0.25725	STOM	EKRHTRDSEAQRLPDSFKDSPSKGLGPCGWI	P27105	18	P27105	P27105	Erythrocyte band 7 integral membrane protein	Erythrocyte band 7 integral membrane protein OS=Homo sapiens GN=STOM PE=1 SV=3	UID312	1	578	b-Adrenergic Receptor kinase substrate motif;Casein kinase II substrate motif;G protein-coupled receptor kinase 1 substrate motif;GSK3 kinase substrate motif;PKA kinase substrate motif;PKC kinase substrate motif;Pyruvate dehydrogenase kinase substrate motif
	24.3601	24.1559	23.076	25.2947	24.9266	23.8596	23.0958	23.9572	18.7669	24.3168	19.9694	21.9871	S	115	2	___1	Homo sapiens			0.843558	0.656172	0.0654171	0.757299	0.259364	TMEM63B	GDSHDRYERLTSVSSSVDFDQRDNGFCSWLT	Q5T3F8	115	Q5T3F8	Q5T3F8	CSC1-like protein 2	Transmembrane protein 63B OS=Homo sapiens GN=TMEM63B PE=1 SV=1	UID518	1	1018	MAPKAPK2 kinase substrate motif;MDC1 BRCT domain binding motif;Plk1 PBD domain binding motif
	26.3445	26.8897	26.7745	27.3008	26.9607	27.179	27.4597	27.1661	26.5474	27.9442	27.1645	26.9469	S	483	2	___1	Homo sapiens			0.94137	0.123968	0.22278	0.693886	0.259404	EPB42	SLETASPLYLLLKAPSSLPLRGDAQISVTLV	P16452	483	P16452	P16452	Erythrocyte membrane protein band 4.2	Erythrocyte membrane protein band 4.2 OS=Homo sapiens GN=EPB42 PE=1 SV=3	UID293	1	514	AMP-activated protein kinase substrate motif;Calmodulin-dependent protein kinase II substrate motif;Chk1 kinase substrate motif;DNA dependent Protein kinase substrate motif;HMGCoA Reductase kinase substrate motif;PKA kinase substrate motif;PKC kinase substrate motif
	27.2091	24.4623	25.2873	25.6833	25.2448	25.3903	24.7524	24.2237	23.5246	24.3794	25.987	24.4774	S	411	3	___1	Homo sapiens			0.999998	0.599156	0.0930339	0.365759	0.260439	C2CD2L	GPAATMAVELHYEEGSPRNLGTPTSSTPRPS	O14523	411	O14523	O14523	C2 domain-containing protein 2-like	C2 domain-containing protein 2-like OS=Homo sapiens GN=C2CD2L PE=1 SV=3	UID85	1	178	Casein kinase I substrate motif;ERK1,2 kinase substrate motif;Growth associated histone HI kinase substrate motif;GSK-3, ERK1, ERK2, CDK5 substrate motif;PKA kinase substrate motif;PKC kinase substrate motif;WW domain binding motif
	26.517	26.6724	26.9419	27.8974	27.0016	27.9152	27.4141	28.3051	26.4155	29.1804	28.8483	26.7139	S	27	2	___1	Homo sapiens			0.940651	0.116024	0.226661	0.980707	0.26267	SMIM1	RWEDGSRDGVSLGAVSSTEEASRCRRISQRL	B2RUZ4	27	B2RUZ4	B2RUZ4	Small integral membrane protein 1	Small integral membrane protein 1 OS=Homo sapiens GN=SMIM1 PE=1 SV=1	UID8	1;2	19	Casein kinase II substrate motif
	28.733	29.2891	28.5843	29.4665	28.8923	29.3588	28.9835	29.6786	29.0342	29.7753	29.85	29.0302	S	1646	2	___1	Homo sapiens			0.999994	0.15729	0.164924	0.911608	0.265386	PIEZO1	REAGASLYQGLMRTASELLLDRRLRIPELEE	Q92508	1646	Q92508	Q92508	Piezo-type mechanosensitive ion channel component 1	Piezo-type mechanosensitive ion channel component 1 OS=Homo sapiens GN=PIEZO1 PE=1 SV=4	UID819	1	1593	14-3-3 domain binding motif;AMP-activated protein kinase substrate motif;Calmodulin-dependent protein kinase I substrate motif;Calmodulin-dependent protein kinase II substrate motif;Calmodulin-dependent protein kinase IV substrate motif;Chk1 kinase substrate motif;G protein-coupled receptor kinase 1 substrate motif;HMGCoA Reductase kinase substrate motif;PKA kinase substrate motif;PKC kinase subs…
	21.2727	20.7528	24.1819	20.527	20.3385	19.4914	20.6984	22.8224	23.5059	20.3794	22.7339	20.6542	S	60	2	___1	Homo sapiens			1	0.0914156	0.399188	0.60026	0.266492	RANBP1	EEELFKMRAKLFRFASENDLPEWKERGTGDV	P43487	60	P43487	P43487	Ran-specific GTPase-activating protein	Ran-specific GTPase-activating protein OS=Homo sapiens GN=RANBP1 PE=1 SV=1	UID385	1	663	14-3-3 domain binding motif;AMP-activated protein kinase substrate motif;Calmodulin-dependent protein kinase I substrate motif;Calmodulin-dependent protein kinase II substrate motif;Calmodulin-dependent protein kinase IV substrate motif;Casein kinase II substrate motif;Chk1 kinase substrate motif;G protein-coupled receptor kinase 1 substrate motif;HMGCoA Reductase kinase substrate motif;PKA kinas…
	23.1567	23.9427	22.0743	24.5482	23.2906	23.6534	23.1685	23.8231	19.7571	24.6754	25.1938	23.4612	S	316	2	___1	Homo sapiens			1	0.0853374	0.900276	0.374732	0.267757	CD47	PPRKAVEEPLNAFKESKGMMNDE________	Q08722	316	Q08722	Q08722	Leukocyte surface antigen CD47	Leukocyte surface antigen CD47 OS=Homo sapiens GN=CD47 PE=1 SV=1	UID468		874	b-Adrenergic Receptor kinase substrate motif;PKA kinase substrate motif;PKC kinase substrate motif
	19.8315	25.6961	25.5357	21.0713	24.9358	24.3123	25.7707	27.3738	27.114	23.6483	26.3418	27.1292	T	675	2	___1	Homo sapiens			0.999828	0.625698	0.0700913	0.762364	0.270031	ADD2	EILSKGLSQMTTSADTDVDTSKDKTESVTSG	P35612	675	P35612	P35612	Beta-adducin	Beta-adducin OS=Homo sapiens GN=ADD2 PE=1 SV=3	UID1031	1	632	b-Adrenergic Receptor kinase substrate motif;Casein kinase II substrate motif;G protein-coupled receptor kinase 1 substrate motif
	24.3584	22.3455	24.6592	22.5683	21.4836	21.5275	21.7529	21.7204	24.3594	20.2657	22.6966	22.7045	S	45	2	___1	Homo sapiens			0.999994	0.103202	0.448731	0.426944	0.270303	HBB	GRLLVVYPWTQRFFESFGDLSTPDAVMGNPK	P68871	45	P68871	P68871	Hemoglobin subunit beta;LVV-hemorphin-7;Spinorphin	Hemoglobin subunit beta OS=Homo sapiens GN=HBB PE=1 SV=2	UID426	1	823	b-Adrenergic Receptor kinase substrate motif;Casein kinase II substrate motif;Pyruvate dehydrogenase kinase substrate motif
	24.9885	23.6197	23.622	25	25.0791	21.9576	21.0196	22.7287	23.4052	20.7023	21.0688	24.218	S	104	2	___2	Homo sapiens			1	0.800874	0.0651441	0.856717	0.274021	GYPC	GTYHTNEAKGTEFAESADAALQGDPALQDAG	P04921	104	P04921	P04921	Glycophorin-C	Glycophorin-C OS=Homo sapiens GN=GYPC PE=1 SV=1	UID1321	1;2	389	b-Adrenergic Receptor kinase substrate motif;G protein-coupled receptor kinase 1 substrate motif
	20.3045	21.7541	20.5363	21.649	19.5857	20.8369	18.8178	20.9419	19.16	19.4369	19.9787	19.8571	S	2	2	___1	Homo sapiens			1	0.95661	0.0653923	0.780082	0.276028	RAB6C;RAB6B	______________MSAGGDFGNPLRKFKLV	Q9H0N0;Q9NRW1	2;2	Q9H0N0;Q9NRW1	Q9NRW1	Ras-related protein Rab-6C;Ras-related protein Rab-6B	Ras-related protein Rab-6C OS=Homo sapiens GN=RAB6C PE=1 SV=2;Ras-related protein Rab-6B OS=Homo sapiens GN=RAB6B PE=1 SV=1	UID875	1	1698;1750
	23.9349	20.5237	20.0352	23.6303	23.9106	20.5337	18.5434	20.7216	21.7645	20.8664	18.1439	20.3834	S	1432	3	___2	Homo sapiens			0.972939	0.761977	0.086044	0.424991	0.276419	ATP7A	SYELPARSQIGQKSPSEISVHVGIDDTSRNS	Q04656	1432	Q04656	Q04656	Copper-transporting ATPase 1	Copper-transporting ATPase 1 OS=Homo sapiens GN=ATP7A PE=1 SV=3	UID1566		860	Casein kinase II substrate motif;DNA dependent Protein kinase substrate motif;G protein-coupled receptor kinase 1 substrate motif;PKA kinase substrate motif;PKC kinase substrate motif
	28.233	28.4932	28.2942	28.444	27.9031	28.8203	28.9423	28.0006	28.3026	29.475	29.2421	28.3553	S	429	2	___1	Homo sapiens			0.999999	0.241393	0.209323	0.312975	0.277239	ANK1	MGHLPIVKNLLQRGASPNVSNVKVETPLHMA	P16157	429	P16157	P16157	Ankyrin-1	Ankyrin-1 OS=Homo sapiens GN=ANK1 PE=1 SV=3	UID267	1	509	14-3-3 domain binding motif;Calmodulin-dependent protein kinase II substrate motif;Calmodulin-dependent protein kinase IV substrate motif;Chk1 kinase substrate motif;ERK1,2 kinase substrate motif;G protein-coupled receptor kinase 1 substrate motif;GSK3 kinase substrate motif;GSK-3, ERK1, ERK2, CDK5 substrate motif;PKA kinase substrate motif;PKC kinase substrate motif;WW domain binding motif
	21.1544	21.2102	21.2695	19.1924	21.4779	19.8558	21.2074	22.2243	22.2562	20.2894	22.3017	18.9912	T	2	2	___2	Homo sapiens			0.678128	0.0859131	0.423076	0.793423	0.277556	SPTB	______________MTSATEFENVGNQPPYS	P11277	2	P11277	P11277	Spectrin beta chain, erythrocytic	Spectrin beta chain, erythrocytic OS=Homo sapiens GN=SPTB PE=1 SV=5	UID2120	1;2	465
	24.2555	24.8356	26.1411	24.4256	22.7778	23.1787	21.1306	23.7786	24.6516	20.603	20.8589	25.0596	S	255	3	___1	Homo sapiens			0.999878	0.212344	0.140162	0.763712	0.277944	HSP90AB1;HSP90AB2P	EDKDDEEKPKIEDVGSDEEDDSGKDKKKKTK	P08238;Q58FF8	255;177	P08238	P08238	Heat shock protein HSP 90-beta;Putative heat shock protein HSP 90-beta 2	Heat shock protein HSP 90-beta OS=Homo sapiens GN=HSP90AB1 PE=1 SV=4;Putative heat shock protein HSP 90-beta 2 OS=Homo sapiens GN=HSP90AB2P PE=1 SV=2	UID205	1	427	BARD1 BRCT domain binding motif;Casein kinase I substrate motif;Casein kinase II substrate motif
	26.8345	26.2215	28.5241	26.2307	26.1359	28.5533	26.0404	25.766	25.4193	26.284	26.5811	25.5566	S	10	2	___1	Homo sapiens			1	0.875734	0.0728048	0.591268	0.278887	HBB	______MVHLTPEEKSAVTALWGKVNVDEVG	P68871	10	P68871	P68871	Hemoglobin subunit beta;LVV-hemorphin-7;Spinorphin	Hemoglobin subunit beta OS=Homo sapiens GN=HBB PE=1 SV=2	UID429	1;2	823	Casein kinase I substrate motif;Casein kinase II substrate motif;G protein-coupled receptor kinase 1 substrate motif
	25.1193	25.0204	24.9893	23.5288	24.9197	25.1157	24.4037	23.806	24.1337	25	23.2487	23.9267	S	421	2	___1	Homo sapiens			0.999976	0.454842	0.0951128	0.544333	0.279254	SPTA1	EVLLDRHQQHKHEIDSYDDRFQSADETGQDL	P02549	421	P02549	P02549	Spectrin alpha chain, erythrocytic 1	Spectrin alpha chain, erythrocytic 1 OS=Homo sapiens GN=SPTA1 PE=1 SV=5	UID160	1	363	b-Adrenergic Receptor kinase substrate motif;Casein kinase I substrate motif;Casein kinase II substrate motif;Pyruvate dehydrogenase kinase substrate motif
	20.3448	21.3564	20.5341	24.8859	23.4519	21.482	21.528	21.3397	23.0858	19.7866	20.8057	23.9436	S	1486	2	___1	Homo sapiens			1	0.264936	0.768638	0.118274	0.279762	ANK1	LQSIDRGEIVNMLEGSGRQSRNLKPDRRHTD	P16157	1486	P16157	P16157	Ankyrin-1	Ankyrin-1 OS=Homo sapiens GN=ANK1 PE=1 SV=3	UID268	1	509	elF2 alpha kinase substrate motif;G protein-coupled receptor kinase 1 substrate motif;GSK3 kinase substrate motif;PKA kinase substrate motif;PKC kinase substrate motif
	28.1215	28.2105	28.5316	28.6659	28.1903	28.9433	28.2793	28.3924	27.659	28.1693	28.3407	27.9108	S	759	2	___1	Homo sapiens			1	0.37318	0.116898	0.459193	0.280402	ANK1	QGHTDIVTLLLKNGASPNEVSSDGTTPLAIA	P16157	759	P16157	P16157	Ankyrin-1	Ankyrin-1 OS=Homo sapiens GN=ANK1 PE=1 SV=3	UID277	1	509	AMP-activated protein kinase substrate motif;Casein kinase II substrate motif;ERK1,2 kinase substrate motif;GSK-3, ERK1, ERK2, CDK5 substrate motif;PKA kinase substrate motif;WW domain binding motif
	22.7172	20.7163	23.8428	22.2937	23.2082	23.3511	24.3561	23.4093	24.3191	22.5776	23.9952	24.7709	T	170	2	___1	Homo sapiens			1	0.823064	0.0783233	0.539648	0.284096	CA1	NPKLQKVLDALQAIKTKGKRAPFTNFDPSTL	P00915	170	P00915	P00915	Carbonic anhydrase 1	Carbonic anhydrase 1 OS=Homo sapiens GN=CA1 PE=1 SV=2	UID965	1	350
	29.0498	28.8291	27.8389	27.5527	28.5922	27.5736	25.3494	27.6787	28.4691	26.2344	27.1747	27.7754	S	2114	2	___2	Homo sapiens			0.919832	0.52344	0.0870985	0.639545	0.28837	SPTB	AGEAPVSHHAATERTSPVSLWSRLSSSWESL	P11277	2114	P11277	P11277	Spectrin beta chain, erythrocytic	Spectrin beta chain, erythrocytic OS=Homo sapiens GN=SPTB PE=1 SV=5	UID1375	1;2;3	465	Casein kinase I substrate motif;Casein kinase II substrate motif;ERK1,2 kinase substrate motif;GSK-3, ERK1, ERK2, CDK5 substrate motif;PKA kinase substrate motif;PKC kinase substrate motif;WW domain binding motif
	27.5565	27.2894	27.1374	27.0866	26.8421	25.8056	28.128	26.9308	26.8995	26.4471	27.2816	26.6217	S	17	3	___1	Homo sapiens			0.998806	0.0757096	0.762555	0.743287	0.297165	SMIM1	QPQESHVHYSRWEDGSRDGVSLGAVSSTEEA	B2RUZ4	17	B2RUZ4	B2RUZ4	Small integral membrane protein 1	Small integral membrane protein 1 OS=Homo sapiens GN=SMIM1 PE=1 SV=1	UID12	1	19	Casein kinase I substrate motif
	23.6331	25.2795	26.0009	24.1285	24.9608	24.8035	20.5662	23.8601	24.7437	24.5123	25.5675	24.7432	S	2	2	___1	Homo sapiens			0.96088	0.335859	0.318448	0.178441	0.298597	STX7	______________MSYTPGVGGDPAQLAQR	O15400	2	O15400	O15400	Syntaxin-7	Syntaxin-7 OS=Homo sapiens GN=STX7 PE=1 SV=4	UID101	1	199	Casein kinase II substrate motif
	19.2927	24.2638	19.1562	24.5703	22.9159	20.314	23.2328	24.3587	25.5602	19.761	20.447	24.0574	S	331	2	___3	Homo sapiens			0.625929	0.63496	0.395987	0.107047	0.299703	TULP2	QRFLLAGRKRRRSKTSNYLISLDPTHLSRDG	O00295	331	O00295	O00295	Tubby-related protein 2	Tubby-related protein 2 OS=Homo sapiens GN=TULP2 PE=2 SV=2	UID2339	4	167	PKA kinase substrate motif;PKC kinase substrate motif
	24.4421	23.7977	23.9825	20.494	25.8572	20.3758	21.0907	20.9209	22.9286	21.3234	21.3742	22.0301	S	2123	2	___2	Homo sapiens			0.958084	0.35583	0.149723	0.390923	0.301427	SPTB	AATERTSPVSLWSRLSSSWESLQPEPSHPY_	P11277	2123	P11277	P11277	Spectrin beta chain, erythrocytic	Spectrin beta chain, erythrocytic OS=Homo sapiens GN=SPTB PE=1 SV=5	UID1370	1;2	465	Casein kinase II substrate motif;PKA kinase substrate motif;PKC kinase substrate motif
	20.2819	24.5023	23.8851	24.2894	23.82	24.8858	25.1433	24.7843	22.369	25.7005	25.6957	24.4781	T	9	2	___1	Homo sapiens			0.60367	0.150887	0.227357	0.884226	0.30713	VAMP3	_______MSTGPTAATGSNRRLQQTQNQVDE	Q15836	9	Q15836	Q15836	Vesicle-associated membrane protein 3	Vesicle-associated membrane protein 3 OS=Homo sapiens GN=VAMP3 PE=1 SV=3	UID1052	1	950
	26.8934	26.9529	28.2478	26.6071	26.9705	27.283	27.2776	27.634	27.6592	26.6875	27.2935	26.5232	S	17	2	___1	Homo sapiens			1	0.0808868	0.943758	0.627752	0.307753	SPTB	TSATEFENVGNQPPYSRINARWDAPDDELDN	P11277	17	P11277	P11277	Spectrin beta chain, erythrocytic	Spectrin beta chain, erythrocytic OS=Homo sapiens GN=SPTB PE=1 SV=5	UID250	1	465	G protein-coupled receptor kinase 1 substrate motif
	24.6161	22.9953	25.0255	26.5883	25.3863	25.9342	18.7449	26.1025	25.8654	26.0963	27.915	26.6139	S	7	2	___1	Homo sapiens			0.99997	0.0848086	0.920807	0.564509	0.308533	NAP1L4	_________MADHSFSDGVPSDSVEAAKNAS	Q99733	7	Q99733	Q99733	Nucleosome assembly protein 1-like 4	Nucleosome assembly protein 1-like 4 OS=Homo sapiens GN=NAP1L4 PE=1 SV=1	UID845	1	1660	G protein-coupled receptor kinase 1 substrate motif
	24.202	24.584	24.1505	24.0291	24.3493	23.5956	24.8202	24.291	24.407	24.3069	23.7109	24.4078	S	324	2	___1	Homo sapiens			0.899381	0.103949	0.38333	0.910424	0.309374	CCNY	CEDKYKDLRRSARKRSASADNLTLPRWSPAI	Q8ND76	324	Q8ND76	Q8ND76	Cyclin-Y	Cyclin-Y OS=Homo sapiens GN=CCNY PE=1 SV=2	UID802	1	1567	14-3-3 domain binding motif;Calmodulin-dependent protein kinase II substrate motif;Casein kinase II substrate motif;PKA kinase substrate motif;PKC epsilon kinase substrate motif;PKC kinase substrate motif
	24.1752	23.7242	24.7061	23.4829	22.3676	23.7678	24.5329	23.6141	23.4622	24.0498	22.6778	23.7004	S	740	2	___1	Homo sapiens			0.994354	0.0964308	0.934953	0.438122	0.310199	EPB41	TGEGPPLVKTQTVTISDNANAVKSEIPTKDV	P11171	740	P11171	P11171	Protein 4.1	Protein 4.1 OS=Homo sapiens GN=EPB41 PE=1 SV=4	UID234	1	461
	23.424	22.9722	24.2891	24.6436	23.7772	24.6338	20.8038	23.6741	23.6859	22.9257	24.0861	23.4229	S	94	2	___1	Homo sapiens			0.911265	0.206177	0.165915	0.977463	0.310368	NRD1	ARLGADESEEEGRRGSLSNAGDPEIVKSPSD	O43847	94	O43847	O43847	Nardilysin	Nardilysin OS=Homo sapiens GN=NRD1 PE=1 SV=2	UID108	1	222	14-3-3 domain binding motif;Aurora-A kinase substrate motif;Calmodulin-dependent protein kinase II substrate motif;Casein kinase II substrate motif;G protein-coupled receptor kinase 1 substrate motif;PAK2 kinase substrate motif;Phosphorylase kinase substrate motif;PKA kinase substrate motif;PKC epsilon kinase substrate motif;PKC kinase substrate motif
	30.1297	29.5897	29.6162	27.7824	29.2504	28.0038	26.4484	29.7504	29.3478	26.8235	28.8616	28.3563	S	1686	2	___3	Homo sapiens			0.999982	0.175787	0.255709	0.495004	0.310527	ANK1	SLVSGHQRGQARITHSPTVSQVTERSQDRLQ	P16157	1686	P16157	P16157	Ankyrin-1	Ankyrin-1 OS=Homo sapiens GN=ANK1 PE=1 SV=3	UID2528	1;2;3;4	509	Casein kinase II substrate motif;ERK1,2 kinase substrate motif;G protein-coupled receptor kinase 1 substrate motif;GSK3 kinase substrate motif;GSK-3, ERK1, ERK2, CDK5 substrate motif;WW domain binding motif
	34.286	32.8682	35.005	34.2535	33.5752	34.697	34.1142	32.4205	34.8485	35.2224	36.0894	34.5157	S	357	2	___1	Homo sapiens			0.999416	0.185302	0.46856	0.254199	0.31291	SLC4A1	LLRRRYQSSPAKPDSSFYKGLDLNGGPDDPL	P02730	357	P02730	P02730	Band 3 anion transport protein	Band 3 anion transport protein OS=Homo sapiens GN=SLC4A1 PE=1 SV=3	UID181	1;2	370	MDC1 BRCT domain binding motif;PKA kinase substrate motif;Plk1 PBD domain binding motif
	25.1749	25.8211	24.9769	26.6662	25.6669	25.5195	26.0588	26.1222	25.2323	26.2515	26.5719	25.6184	T	230	2	___1	Homo sapiens			0.999967	0.14256	0.289267	0.646847	0.315495	EPB42	LGALLHFLKEQRVLPTPQTQATQEGALLNKR	P16452	230	P16452	P16452	Erythrocyte membrane protein band 4.2	Erythrocyte membrane protein band 4.2 OS=Homo sapiens GN=EPB42 PE=1 SV=3	UID1009	1	514	DNA dependent Protein kinase substrate motif;GSK-3, ERK1, ERK2, CDK5 substrate motif;WW domain binding motif
	24.329	23.8012	21.5842	24.2598	24.707	21.737	25.0307	24.4425	24.5667	24.743	24.5677	24.6035	Y	1073	2	___1	Homo sapiens			0.987899	0.825479	0.0820325	0.77612	0.321657	ANK1	DFPLYFVIMSRLCQDYDTIGPEGGSLKSKLV	P16157	1073	P16157	P16157	Ankyrin-1	Ankyrin-1 OS=Homo sapiens GN=ANK1 PE=1 SV=3	UID1123	1	509	ALK kinase substrate motif;EGFR kinase substrate motif;JAK2 kinase substrate motif;Src kinase substrate motif;TC-PTP phosphatase substrate motif
	20.1366	22.4415	22.8102	20.9004	22.6248	23.1907	22.6555	24.7543	23.8439	21.3637	25.1744	24.303	S	1391	2	___1	Homo sapiens			0.99684	0.861654	0.0850022	0.741001	0.328997	PIEZO1	DTLGPKDPGLEPGPDSPGGSSPPRRQWWRPW	Q92508	1391	Q92508	Q92508	Piezo-type mechanosensitive ion channel component 1	Piezo-type mechanosensitive ion channel component 1 OS=Homo sapiens GN=PIEZO1 PE=1 SV=4	UID813	1	1593	b-Adrenergic Receptor kinase substrate motif;ERK1,2 kinase substrate motif;G protein-coupled receptor kinase 1 substrate motif;GSK3 kinase substrate motif;GSK-3, ERK1, ERK2, CDK5 substrate motif;WW domain binding motif
	26.003	23.4278	21.3369	27.2109	25.7417	22.4119	24.304	24.2166	25.6247	18.9022	19.5556	25.6467	S	122	2	___1	Homo sapiens			0.976549	0.554509	0.397888	0.135812	0.33676	GYPC	AALQGDPALQDAGDSSRKEYFI_________	P04921	122	P04921	P04921	Glycophorin-C	Glycophorin-C OS=Homo sapiens GN=GYPC PE=1 SV=1	UID194	1	389	Casein kinase II substrate motif;MDC1 BRCT domain binding motif;PKA kinase substrate motif;PKC kinase substrate motif;Plk1 PBD domain binding motif
	23.7201	19.6934	23.2808	23.0645	19.4366	20.7276	24.9067	24.0631	22.026	24.7999	23.9624	21.5889	S	290	2	___1	Homo sapiens			1	0.532422	0.107326	0.666175	0.338083	RNH1	DLCRVLRAKESLKELSLAGNELGDEGARLLC	P13489	290	P13489	P13489	Ribonuclease inhibitor	Ribonuclease inhibitor OS=Homo sapiens GN=RNH1 PE=1 SV=2	UID255	1	476	Phosphorylase kinase substrate motif;PKA kinase substrate motif;PKC kinase substrate motif
	21.7525	21.1908	23.2943	21.3838	20.8038	22.2267	20.2506	21.9751	18.4422	20.2962	22.0374	20.1598	S	2121	2	___1	Homo sapiens			1	0.99958	0.113256	0.411619	0.33831	WNK1	GKVPPAVIIPPAAPLSGRRRRPTKSKGSKSS	Q9H4A3	2121	Q9H4A3	Q9H4A3	Serine/threonine-protein kinase WNK1	Serine/threonine-protein kinase WNK1 OS=Homo sapiens GN=WNK1 PE=1 SV=2	UID886	1	1719	PKA kinase substrate motif;PKC kinase substrate motif
	23.4737	19.5229	24.1852	21.6969	20.6439	21.3269	23.8989	22.0206	23.5724	23.3668	22.9322	23.0869	S	172	2	___1	Homo sapiens			0.999856	0.471508	0.132292	0.497037	0.340888	CA2	QKVVDVLDSIKTKGKSADFTNFDPRGLLPES	P00918	172	P00918	P00918	Carbonic anhydrase 2	Carbonic anhydrase 2 OS=Homo sapiens GN=CA2 PE=1 SV=2	UID149	1	351	G protein-coupled receptor kinase 1 substrate motif;PKA kinase substrate motif;PKC kinase substrate motif
	25.7068	26.0935	26.8309	26.0985	26.2876	27.0577	25.4092	25.3876	19.8744	26.1561	26.2224	21.6822	S	353	3	___2	Homo sapiens			0.561372	0.57823	0.103037	0.731496	0.34459	ADD1	PDNLVLLNPEKYKAKSRSPGSPVGEGTGSPP	P35611	353	P35611	P35611	Alpha-adducin	Alpha-adducin OS=Homo sapiens GN=ADD1 PE=1 SV=2	UID1481	2	631	Casein kinase II substrate motif;PKA kinase substrate motif;PKC kinase substrate motif
	24.9488	24.2133	26.2565	24.4952	23.5734	25.7847	18.6561	24.2659	23.6502	20.4569	25.2034	23.4727	S	2	2	___1	Homo sapiens			1	0.894225	0.09837	0.585117	0.345348	EIF2S2	______________MSGDEMIFDPTMSKKKK	P20042	2	P20042	P20042	Eukaryotic translation initiation factor 2 subunit 2	Eukaryotic translation initiation factor 2 subunit 2 OS=Homo sapiens GN=EIF2S2 PE=1 SV=2	UID303	1	529	Casein kinase II substrate motif
	23.916	24.1444	21.2033	25.3307	24.0984	24.2577	22.4589	23.9519	23.6346	23.2919	24.1513	24.0173	S	344	2	___1	Homo sapiens			0.999321	0.128685	0.686117	0.408165	0.348558	CCNYL1	CEDKDLCRAAMRRSFSADNFIGIQRSKAILS	Q8N7R7	344	Q8N7R7	Q8N7R7	Cyclin-Y-like protein 1	Cyclin-Y-like protein 1 OS=Homo sapiens GN=CCNYL1 PE=1 SV=2	UID800	1	1560	14-3-3 domain binding motif;AMP-activated protein kinase substrate motif;Calmodulin-dependent protein kinase I substrate motif;Calmodulin-dependent protein kinase II substrate motif;Calmodulin-dependent protein kinase IV substrate motif;Chk1 kinase substrate motif;PKA kinase substrate motif;PKC kinase substrate motif;ZIP kinase substrate motif
	20.4393	24.9996	20.1557	25.0396	24.7807	24.5991	24.194	25.1987	25.0488	25.518	19.9295	25.6021	T	688	2	___1	Homo sapiens			0.877025	0.484366	0.480941	0.137825	0.349132	ADD2	ADTDVDTSKDKTESVTSGPMSPEGSPSKSPS	P35612	688	P35612	P35612	Beta-adducin	Beta-adducin OS=Homo sapiens GN=ADD2 PE=1 SV=3	UID1028	1;2	632	Casein kinase I substrate motif
	26.7993	27.6857	27.5576	26.3674	27.3813	27.5667	25.7149	27.2062	27.1709	25.7552	26.9004	26.5255	S	551	2	___1	Homo sapiens			1	0.490292	0.10908	0.937397	0.3514	EPB41	SKRASRSLDGAAAVDSADRSPRPTSAPAITQ	P11171	551	P11171	P11171	Protein 4.1	Protein 4.1 OS=Homo sapiens GN=EPB41 PE=1 SV=4	UID218	1;2	461	b-Adrenergic Receptor kinase substrate motif;G protein-coupled receptor kinase 1 substrate motif;GSK3 kinase substrate motif
	23.0272	22.9789	22.5929	22.2283	23.6176	22.1184	21.701	22.9585	20.7682	22.2583	21.1037	22.5281	S	247	3	___1	Homo sapiens			0.998209	0.951745	0.0936992	0.701225	0.351429	TMX1	LKKVEEEQEADEEDVSEEEAESKEGTNKDFP	Q9H3N1	247	Q9H3N1	Q9H3N1	Thioredoxin-related transmembrane protein 1	Thioredoxin-related transmembrane protein 1 OS=Homo sapiens GN=TMX1 PE=1 SV=1	UID876	1	1712	BARD1 BRCT domain binding motif;Casein kinase I substrate motif;Casein kinase II substrate motif;G protein-coupled receptor kinase 1 substrate motif
	30.3849	22.549	28.5572	30.3347	29.9331	30.3562	28.9289	29.7585	30.093	30.4702	29.7382	28.9576	S	12	2	___1	Homo sapiens			0.999913	0.228912	0.44786	0.265497	0.352621	ADD1	____MNGDSRAAVVTSPPPTTAPHKERYFDR	P35611	12	P35611	P35611	Alpha-adducin	Alpha-adducin OS=Homo sapiens GN=ADD1 PE=1 SV=2	UID335	1	631	ERK1,2 kinase substrate motif;G protein-coupled receptor kinase 1 substrate motif;GSK-3, ERK1, ERK2, CDK5 substrate motif;WW domain binding motif
	25.8005	21.6531	20.8393	19.6956	21.1754	22.9593	23.5477	25.0927	25.8252	19.9898	24.8164	25.9711	T	147	3	___1	Homo sapiens			0.981675	0.336331	0.138322	0.925001	0.352776	GYPA	DTDVPLSSVEIENPETSDQ____________	P02724	147	P02724	P02724	Glycophorin-A	Glycophorin-A OS=Homo sapiens GN=GYPA PE=1 SV=2	UID968	1;2;3	369	b-Adrenergic Receptor kinase substrate motif
	26.2823	26.2692	27.167	25.6674	23.6588	27.3037	25.3149	25.4918	23.7313	25.8752	24.8735	25.8487	T	1693	2	___2	Homo sapiens			1	0.794385	0.209481	0.21466	0.354223	ANK1	RGQARITHSPTVSQVTERSQDRLQDWDADGS	P16157	1693	P16157	P16157	Ankyrin-1	Ankyrin-1 OS=Homo sapiens GN=ANK1 PE=1 SV=3	UID2127	2;3;4	509	Casein kinase II substrate motif;G protein-coupled receptor kinase 1 substrate motif;PKA kinase substrate motif;PKC kinase substrate motif
	23.9469	22.1438	20.5625	19.931	21.7636	19.5219	21.5925	18.6757	22.2944	20.366	20.1917	19.9915	S	148	3	___1	Homo sapiens			0.905168	0.167061	0.360177	0.504766	0.355467	GYPA	TDVPLSSVEIENPETSDQ_____________	P02724	148	P02724	P02724	Glycophorin-A	Glycophorin-A OS=Homo sapiens GN=GYPA PE=1 SV=2	UID177	1;2	369
	25.5797	24.687	24.3658	26.3282	26.094	24.8902	25.0616	24.2253	25.389	25.1387	25.6945	24.5328	S	484	2	___1	Homo sapiens			0.894807	0.172699	0.422426	0.402459	0.355594	GRK6;GRK5	PQAIYCKDVLDIEQFSTVKGVELEPTDQDFY	P43250;P34947	484;484	P43250	P43250	G protein-coupled receptor kinase 6;G protein-coupled receptor kinase 5	G protein-coupled receptor kinase 6 OS=Homo sapiens GN=GRK6 PE=1 SV=2;G protein-coupled receptor kinase 5 OS=Homo sapiens GN=GRK5 PE=1 SV=1	UID384	1	661	Casein kinase I substrate motif
	23.9525	23.9394	22.1809	24.6019	23.9751	23.6322	25.3126	24.3569	24.7031	25.1239	22.6529	24.8558	S	732	2	___1	Homo sapiens			0.971685	0.903583	0.174753	0.256377	0.356678	PIEZO1	PGTRLPRWAHRQDAVSGTPLLREEQQEHQQQ	Q92508	732	Q92508	Q92508	Piezo-type mechanosensitive ion channel component 1	Piezo-type mechanosensitive ion channel component 1 OS=Homo sapiens GN=PIEZO1 PE=1 SV=4	UID816	1	1593	Casein kinase I substrate motif;Casein kinase II substrate motif
	26.2221	21.5482	24.6034	22.2641	25.6777	25.5428	22.2172	21.0274	20.8369	24.7149	24.8996	19.5769	S	530	2	___2	Homo sapiens			0.870959	0.434483	0.13458	0.611228	0.356707	ADD2	PQSQLLASVIAEKSRSPSTESQLMSKGDEDT	P35612	530	P35612	P35612	Beta-adducin	Beta-adducin OS=Homo sapiens GN=ADD2 PE=1 SV=3	UID1504	2	632	Casein kinase II substrate motif;ERK1,2 kinase substrate motif;Growth associated histone HI kinase substrate motif;GSK-3, ERK1, ERK2, CDK5 substrate motif;PKA kinase substrate motif;PKC kinase substrate motif;WW domain binding motif
	22.8581	22.6644	23.7451	20.3862	20.4459	22.0562	21.262	24.2159	19.8432	20.9452	23.632	22.8093	S	836	3	___1	Homo sapiens			0.62482	0.407055	0.913636	0.12508	0.358234	UBE2O	LESLKNMTVEQLLTGSPTSPTVEPEKPTREK	Q9C0C9	836	Q9C0C9	Q9C0C9	E2/E3 hybrid ubiquitin-protein ligase UBE2O	Ubiquitin-conjugating enzyme E2 O OS=Homo sapiens GN=UBE2O PE=1 SV=3	UID872	1	1689	Casein kinase II substrate motif;ERK1,2 kinase substrate motif;G protein-coupled receptor kinase 1 substrate motif;GSK-3, ERK1, ERK2, CDK5 substrate motif;WW domain binding motif
	22.9605	22.4885	23.2227	23.0659	22.9605	23.2848	19.9834	22.3407	22.7098	20.4312	23.9442	19.2836	S	229	2	___1	Homo sapiens			0.999665	0.886137	0.0988109	0.696163	0.362341	EPS15L1	RKKTVFPGAVPVLPASPPPKDSLRSTPSHGS	Q9UBC2	229	Q9UBC2	Q9UBC2	Epidermal growth factor receptor substrate 15-like 1	Epidermal growth factor receptor substrate 15-like 1 OS=Homo sapiens GN=EPS15L1 PE=1 SV=1	UID914	1	1794	ERK1,2 kinase substrate motif;GSK-3, ERK1, ERK2, CDK5 substrate motif;WW domain binding motif
	35.094	33.8994	33.9946	35.0058	33.8559	35.4163	34.6805	36.9649	34.4717	36.2531	36.7157	34.5377	S	1686	2	___1	Homo sapiens			0.999982	0.478243	0.115562	0.978634	0.362697	ANK1	SLVSGHQRGQARITHSPTVSQVTERSQDRLQ	P16157	1686	P16157	P16157	Ankyrin-1	Ankyrin-1 OS=Homo sapiens GN=ANK1 PE=1 SV=3	UID270	1;2;3;4	509	Casein kinase II substrate motif;ERK1,2 kinase substrate motif;G protein-coupled receptor kinase 1 substrate motif;GSK3 kinase substrate motif;GSK-3, ERK1, ERK2, CDK5 substrate motif;WW domain binding motif
	24.7322	25.5026	24.795	25.0808	24.1308	25.0527	24.7419	23.8887	24.736	24.6928	25.7109	25.1195	S	919	2	___1	Homo sapiens			0.937945	0.440097	0.819282	0.12635	0.367154	ABCC1	DSAGKQLQRQLSSSSSYSGDISRHHNSTAEL	P33527	919	P33527	P33527	Multidrug resistance-associated protein 1	Multidrug resistance-associated protein 1 OS=Homo sapiens GN=ABCC1 PE=1 SV=3	UID330	1	623	Casein kinase II substrate motif;MAPKAPK2 kinase substrate motif;MDC1 BRCT domain binding motif;Plk1 PBD domain binding motif
	23.961	23.5215	23.865	24.3565	23.7583	24.2823	24.1458	23.1448	23.293	24.2565	23.5077	23.5935	T	474	2	___1	Homo sapiens			0.999999	0.217745	0.222478	0.844822	0.372147	MBOAT2	VLLLLPVKKTQRRKNTHENIQLSQSKKFDEG	Q6ZWT7	474	Q6ZWT7	Q6ZWT7	Lysophospholipid acyltransferase 2	Lysophospholipid acyltransferase 2 OS=Homo sapiens GN=MBOAT2 PE=2 SV=2	UID1064	1	1051	Calmodulin-dependent protein kinase II substrate motif;Pim1 kinase substrate sequence;PKA kinase substrate motif;PKC kinase substrate motif
	31.5043	29.8917	29.8144	29.5811	29.1712	28.7571	28.9073	30.3114	30.5563	27.8703	30.3223	29.5602	S	36	2	___1	Homo sapiens			0.951605	0.112978	0.720487	0.615747	0.372404	SPTB	ARWDAPDDELDNDNSSARLFERSRIKALADE	P11277	36	P11277	P11277	Spectrin beta chain, erythrocytic	Spectrin beta chain, erythrocytic OS=Homo sapiens GN=SPTB PE=1 SV=5	UID252	1	465	Casein kinase I substrate motif;MDC1 BRCT domain binding motif;PKA kinase substrate motif;PKC kinase substrate motif;Plk1 PBD domain binding motif
	29.5806	28.3393	27.3538	19.9436	19.9819	28.2692	20.3239	19.5732	28.6733	19.7104	27.6432	27.8647	T	2113	1	___1	Homo sapiens			0.889012	0.49609	0.52678	0.143485	0.372522	SPTB	TAGEAPVSHHAATERTSPVSLWSRLSSSWES	P11277	2113	P11277	P11277	Spectrin beta chain, erythrocytic	Spectrin beta chain, erythrocytic OS=Homo sapiens GN=SPTB PE=1 SV=5	UID990	1;2;3	465	G protein-coupled receptor kinase 1 substrate motif
	23.7896	24.0184	23.5257	24.4364	24.3161	22.719	22.3442	23.1944	23.8043	21.7396	22.9411	23.7437	S	421	2	___2	Homo sapiens			0.983678	0.784319	0.105151	0.711721	0.373899	FBXL20	NIKVHAYFAPVTPPPSVGGSRQRFCRCCIIL	Q96IG2	421	Q96IG2	Q96IG2	F-box/LRR-repeat protein 20	F-box/LRR-repeat protein 20 OS=Homo sapiens GN=FBXL20 PE=1 SV=2	UID1961	2	1632	DNA dependent Protein kinase substrate motif;G protein-coupled receptor kinase 1 substrate motif;GSK3 kinase substrate motif
	23.7896	24.0184	23.5257	24.4364	24.3161	22.719	22.3442	23.1944	23.8043	21.7396	22.9411	23.7437	T	417	3	___2	Homo sapiens			0.999601	0.784319	0.105151	0.711721	0.373899	FBXL20	THLPNIKVHAYFAPVTPPPSVGGSRQRFCRC	Q96IG2	417	Q96IG2	Q96IG2	F-box/LRR-repeat protein 20	F-box/LRR-repeat protein 20 OS=Homo sapiens GN=FBXL20 PE=1 SV=2	UID2234	2	1632	ERK1,2 kinase substrate motif;G protein-coupled receptor kinase 1 substrate motif;GSK3, Erk1, Erk2 and CDK5 kinase motif;GSK-3, ERK1, ERK2, CDK5 substrate motif;WW domain binding motif
	30.1297	28.7278	28.5765	27.7824	28.2879	28.0038	26.4484	29.7504	28.3287	26.8235	27.7434	28.3563	T	1693	2	___3	Homo sapiens			1	0.196427	0.282642	0.631602	0.374208	ANK1	RGQARITHSPTVSQVTERSQDRLQDWDADGS	P16157	1693	P16157	P16157	Ankyrin-1	Ankyrin-1 OS=Homo sapiens GN=ANK1 PE=1 SV=3	UID3256	2;3;4	509	Casein kinase II substrate motif;G protein-coupled receptor kinase 1 substrate motif;PKA kinase substrate motif;PKC kinase substrate motif
	19.8216	28.8545	24.3013	27.2316	28.9503	28.6828	20.3086	28.4518	19.3005	20.6579	28.1693	21	T	492	2	___1	Homo sapiens			0.864401	0.354799	0.18911	0.48736	0.374897	EPB41	WKVCVEHHTFFRLTSTDTIPKSKFLALGSKF	P11171	492	P11171	P11171	Protein 4.1	Protein 4.1 OS=Homo sapiens GN=EPB41 PE=1 SV=4	UID984	1	461	G protein-coupled receptor kinase 1 substrate motif;MDC1 BRCT domain binding motif;Plk1 PBD domain binding motif
	22.7776	22.0542	22.7792	19.5049	21.0136	21.6561	22.9932	19.8609	19.5027	19.0695	22.4571	20.8426	T	1393	2	___1	Homo sapiens			0.725567	0.299043	0.330575	0.296995	0.375349	ANK1	TPTPLALRYSILSESTPGSLSGTEQAEMKMA	P16157	1393	P16157	P16157	Ankyrin-1	Ankyrin-1 OS=Homo sapiens GN=ANK1 PE=1 SV=3	UID1005	1;2	509	Casein kinase II substrate motif;GSK-3, ERK1, ERK2, CDK5 substrate motif;MDC1 BRCT domain binding motif;Plk1 PBD domain binding motif;WW domain binding motif
	33.2098	31.912	34.1762	30.4558	31.72	33.1696	31.7725	33.8047	33.9082	31.5502	32.6437	32.2036	S	357	2	___2	Homo sapiens			0.999416	0.103277	0.754462	0.827014	0.376945	SLC4A1	LLRRRYQSSPAKPDSSFYKGLDLNGGPDDPL	P02730	357	P02730	P02730	Band 3 anion transport protein	Band 3 anion transport protein OS=Homo sapiens GN=SLC4A1 PE=1 SV=3	UID1310	1;2	370	MDC1 BRCT domain binding motif;PKA kinase substrate motif;Plk1 PBD domain binding motif
	21.2392	22.2207	23.0668	23.0439	21.8537	24.1993	20.9576	19.7867	22.6112	20.3887	22.4602	23.1753	S	960	2	___1	Homo sapiens			0.992114	0.263332	0.1895	0.982529	0.380448	INPP5D	DQPPKDSPLGPCRGESPPTPPGQPPISPKKF	Q92835	960	Q92835	Q92835	Phosphatidylinositol 3,4,5-trisphosphate 5-phosphatase 1	Phosphatidylinositol 3,4,5-trisphosphate 5-phosphatase 1 OS=Homo sapiens GN=INPP5D PE=1 SV=2	UID824	1	1602	14-3-3 domain binding motif;b-Adrenergic Receptor kinase substrate motif;Calmodulin-dependent protein kinase II substrate motif;Casein kinase II substrate motif;ERK1,2 kinase substrate motif;G protein-coupled receptor kinase 1 substrate motif;GSK-3, ERK1, ERK2, CDK5 substrate motif;PKA kinase substrate motif;PKC kinase substrate motif;WW domain binding motif
	25.1952	23.8786	24.6036	20.7697	24.5375	24.3489	20.4786	23.7375	24.5734	20.4919	22.689	22.8892	S	686	2	___2	Homo sapiens			0.999741	0.282188	0.185235	0.829355	0.383104	ADD2	TSADTDVDTSKDKTESVTSGPMSPEGSPSKS	P35612	686	P35612	P35612	Beta-adducin	Beta-adducin OS=Homo sapiens GN=ADD2 PE=1 SV=3	UID1483	1;2	632	Akt kinase substrate motif;b-Adrenergic Receptor kinase substrate motif;Casein kinase II substrate motif;Phosphorylase kinase substrate motif;PKA kinase substrate motif;PKC kinase substrate motif
	24.9817	24.9049	24.6115	24.2454	23.9105	24.91	24.024	19.4999	24.5388	24.6002	23.0171	24.5649	S	181	3	___1	Homo sapiens			0.998685	0.615169	0.192166	0.311451	0.38429	PGRMC1	HVGKLLKEGEEPTVYSDEEEPKDESARKND_	O00264	181	O00264	O00264	Membrane-associated progesterone receptor component 1	Membrane-associated progesterone receptor component 1 OS=Homo sapiens GN=PGRMC1 PE=1 SV=3	UID78	1	166	BARD1 BRCT domain binding motif;Casein kinase II substrate motif
	24.9885	23.6197	23.622	25	25.0791	21.7405	21.0196	22.7287	23.4052	22.3978	21.0688	24.218	S	121	2	___2	Homo sapiens			0.836982	0.981264	0.10147	0.854709	0.385465	GYPC	DAALQGDPALQDAGDSSRKEYFI________	P04921	121	P04921	P04921	Glycophorin-C	Glycophorin-C OS=Homo sapiens GN=GYPC PE=1 SV=1	UID1322	1;2	389	b-Adrenergic Receptor kinase substrate motif;PKA kinase substrate motif;PKC kinase substrate motif
	27.579	27.7037	27.3962	26.9021	27.8821	26.6693	25.6302	27.4812	27.1191	24.3333	26.9782	27.1188	S	355	2	___2	Homo sapiens			1	0.400042	0.146655	0.870142	0.391931	ADD1	NLVLLNPEKYKAKSRSPGSPVGEGTGSPPKW	P35611	355	P35611	P35611	Alpha-adducin	Alpha-adducin OS=Homo sapiens GN=ADD1 PE=1 SV=2	UID1478	1;2	631	Akt kinase substrate motif;Casein kinase II substrate motif;ERK1,2 kinase substrate motif;G protein-coupled receptor kinase 1 substrate motif;Growth associated histone HI kinase substrate motif;GSK-3, ERK1, ERK2, CDK5 substrate motif;PKA kinase substrate motif;PKC kinase substrate motif;WW domain binding motif
	27.579	27.7037	27.3962	26.9021	27.8821	26.6693	25.6302	27.4812	27.1191	24.3333	26.9782	27.1188	S	358	2	___2	Homo sapiens			1	0.400042	0.146655	0.870142	0.391931	ADD1	LLNPEKYKAKSRSPGSPVGEGTGSPPKWQIG	P35611	358	P35611	P35611	Alpha-adducin	Alpha-adducin OS=Homo sapiens GN=ADD1 PE=1 SV=2	UID1479	1;2	631	ERK1,2 kinase substrate motif;GSK-3, ERK1, ERK2, CDK5 substrate motif;WW domain binding motif
	20.4124	20.8714	25.5051	20.1346	21.5139	24.9494	24.7525	24.0295	23.7408	25.2	24.3056	23.6598	T	28	2	___1	Homo sapiens			1	0.947903	0.103582	0.904037	0.39293	HBG1;HBG2	TSLWGKVNVEDAGGETLGRLLVVYPWTQRFF	P69891;P69892	28;28	P69891;P69892	P69891	Hemoglobin subunit gamma-1;Hemoglobin subunit gamma-2	Hemoglobin subunit gamma-1 OS=Homo sapiens GN=HBG1 PE=1 SV=2;Hemoglobin subunit gamma-2 OS=Homo sapiens GN=HBG2 PE=1 SV=2	UID1042	1	825;826	b-Adrenergic Receptor kinase substrate motif
	20.4123	23.1271	22.9934	22.5805	23.6707	22.6171	22.5691	23.4871	23.0001	22.4039	24.3911	24.3755	S	376	2	___1	Homo sapiens			0.921772	0.247557	0.213138	0.952056	0.393356	EPB41	KELEEKVMELHKSYRSMTPAQADLEFLENAK	P11171	376	P11171	P11171	Protein 4.1	Protein 4.1 OS=Homo sapiens GN=EPB41 PE=1 SV=4	UID230	1	461	Casein kinase II substrate motif;G protein-coupled receptor kinase 1 substrate motif;PKA kinase substrate motif
	29.0498	28.8291	27.8389	27.5527	28.5922	27.5736	25.3494	27.6787	28.4691	26.2344	27.1747	28.369	S	2117	2	___2	Homo sapiens			0.999647	0.654053	0.133735	0.554043	0.394163	SPTB	APVSHHAATERTSPVSLWSRLSSSWESLQPE	P11277	2117	P11277	P11277	Spectrin beta chain, erythrocytic	Spectrin beta chain, erythrocytic OS=Homo sapiens GN=SPTB PE=1 SV=5	UID1376	2	465	Casein kinase II substrate motif
	26.9943	27.0729	27.1699	25.9431	26.7959	27.8177	26.1054	27.1418	21.2993	25.126	25.649	26.7135	S	366	2	___2	Homo sapiens			0.988954	0.707362	0.131673	0.550514	0.396905	ADD1	AKSRSPGSPVGEGTGSPPKWQIGEQEFEALM	P35611	366	P35611	P35611	Alpha-adducin	Alpha-adducin OS=Homo sapiens GN=ADD1 PE=1 SV=2	UID1480	1;2	631	Cdc2 kinase substrate motif;CDK kinase substrate motif;CDK1,2,4,6 kinase substrate motif;ERK1,2 kinase substrate motif;GSK-3, ERK1, ERK2, CDK5 substrate motif;WW domain binding motif
	23.2504	23.7962	24.2132	21.8384	23.5555	24.547	20.3866	22.6312	22.9587	20.6114	23.783	23.0184	S	663	2	___1	Homo sapiens			0.991123	0.979899	0.122242	0.559103	0.396944	ACLY	ASKLYRPGSVAYVSRSGGMSNELNNIISRTT	P53396	663	P53396	P53396	ATP-citrate synthase	ATP-citrate synthase OS=Homo sapiens GN=ACLY PE=1 SV=3	UID408	1	726	G protein-coupled receptor kinase 1 substrate motif;GSK3 kinase substrate motif
	19.32	24.1004	24.0347	25.3075	24.9292	26.0191	23.4851	25.3636	24.8749	25.4028	21.1269	26.3049	S	902	2	___1	Homo sapiens			0.848307	0.292332	0.69562	0.20477	0.398968	GAPVD1	FKQRHSYPERLVRSRSSDIVSSVRRPMSDPS	Q14C86	902	Q14C86	Q14C86	GTPase-activating protein and VPS9 domain-containing protein 1	GTPase-activating protein and VPS9 domain-containing protein 1 OS=Homo sapiens GN=GAPVD1 PE=1 SV=2	UID489	1	924	14-3-3 domain binding motif;AMP-activated protein kinase substrate motif;Calmodulin-dependent protein kinase I substrate motif;Calmodulin-dependent protein kinase II substrate motif;Calmodulin-dependent protein kinase IV substrate motif;Chk1 kinase substrate motif;HMGCoA Reductase kinase substrate motif;PKA kinase substrate motif;PKC kinase substrate motif
	29.7	28.6641	28.7197	27.5615	28.9759	26.3796	25.6841	29.3365	28.3119	26.1218	27.8223	27.7353	S	1690	3	___3	Homo sapiens			0.999913	0.223871	0.291174	0.584695	0.399137	ANK1	GHQRGQARITHSPTVSQVTERSQDRLQDWDA	P16157	1690	P16157	P16157	Ankyrin-1	Ankyrin-1 OS=Homo sapiens GN=ANK1 PE=1 SV=3	UID2529	1;2;3;4	509	ATM kinase substrate motif;Casein kinase II substrate motif;DNA dependent Protein kinase substrate motif;MAPKAPK2 kinase substrate motif
	22.3071	24.6795	24.9345	24.5532	24.8506	24.9501	24.6053	24.7482	21.0706	26.1936	24.7813	24.8913	S	28	2	___1	Homo sapiens			0.677907	0.126316	0.997439	0.532636	0.399414	SMIM1	WEDGSRDGVSLGAVSSTEEASRCRRISQRLC	B2RUZ4	28	B2RUZ4	B2RUZ4	Small integral membrane protein 1	Small integral membrane protein 1 OS=Homo sapiens GN=SMIM1 PE=1 SV=1	UID9	1;2	19	Casein kinase II substrate motif;G protein-coupled receptor kinase 1 substrate motif;MDC1 BRCT domain binding motif;Plk1 PBD domain binding motif
	21.092	20.9127	26.2918	26.9813	20.8057	19.9466	25.5645	27.5681	27.1482	20.158	27.2148	27.712	S	12	2	___1	Homo sapiens			0.999991	0.625921	0.127203	0.694126	0.401495	SLC14A1	____MEDSPTMVRVDSPTMVRGENQVSPCQG	Q13336	12	Q13336	Q13336	Urea transporter 1	Urea transporter 1 OS=Homo sapiens GN=SLC14A1 PE=2 SV=2	UID478	1	891	14-3-3 domain binding motif;AMP-activated protein kinase substrate motif;b-Adrenergic Receptor kinase substrate motif;Calmodulin-dependent protein kinase I substrate motif;Calmodulin-dependent protein kinase II substrate motif;Calmodulin-dependent protein kinase IV substrate motif;Casein kinase II substrate motif;Chk1 kinase substrate motif;ERK1,2 kinase substrate motif;GSK-3, ERK1, ERK2, CDK5 su…
	23.2875	22.8724	24.8875	22.0154	22.303	23.7864	23.7899	23.5604	23.7407	24.0662	23.684	22.8509	S	76	2	___1	Homo sapiens			1	0.239887	0.374951	0.390754	0.401654	HSPA4	KNTVQGFKRFHGRAFSDPFVEAEKSNLAYDI	P34932	76	P34932	P34932	Heat shock 70 kDa protein 4	Heat shock 70 kDa protein 4 OS=Homo sapiens GN=HSPA4 PE=1 SV=4	UID333	1	626	14-3-3 domain binding motif;Calmodulin-dependent protein kinase II substrate motif;PKA kinase substrate motif;PKC kinase substrate motif
	23.2164	23.9238	22.7736	20.2178	24.9524	19.082	21.387	21.8077	23.1238	20.2808	18.8576	22.6067	S	623	3	___2	Homo sapiens			0.647366	0.158466	0.380873	0.87274	0.403008	C2CD2L	ISERPSVDDIESETGSTGALETRSLKDHKVS	O14523	623	O14523	O14523	C2 domain-containing protein 2-like	C2 domain-containing protein 2-like OS=Homo sapiens GN=C2CD2L PE=1 SV=3	UID1221	1;2	178	Casein kinase I substrate motif;MAPKAPK2 kinase substrate motif
	25.1952	24.5562	24.6036	20.7697	24.5375	24.3489	19.2597	23.7375	24.5734	21.5134	22.689	22.8892	S	689	2	___2	Homo sapiens			0.997817	0.436959	0.177861	0.523682	0.404229	ADD2	DTDVDTSKDKTESVTSGPMSPEGSPSKSPSK	P35612	689	P35612	P35612	Beta-adducin	Beta-adducin OS=Homo sapiens GN=ADD2 PE=1 SV=3	UID1484	1;2	632	G protein-coupled receptor kinase 1 substrate motif;GSK3 kinase substrate motif
	30.8555	29.9907	29.7447	29.0922	29.6279	29.7203	29.1582	31.326	30.5153	29.6304	30.112	29.2649	S	22	2	___2	Homo sapiens			1	0.115513	0.688571	0.94785	0.404538	SMIM1	HVHYSRWEDGSRDGVSLGAVSSTEEASRCRR	B2RUZ4	22	B2RUZ4	B2RUZ4	Small integral membrane protein 1	Small integral membrane protein 1 OS=Homo sapiens GN=SMIM1 PE=1 SV=1	UID1136	1;2	19	Casein kinase I substrate motif
	26.0384	26.9959	25.3246	27.1489	27.2405	25.1295	27.7091	26.4692	26.1098	28.4897	27.1035	26.8495	S	464	2	___1	Homo sapiens			0.98633	0.343347	0.178558	0.770209	0.406143	TMCC2	LEDGPPEEAARALSGSATLVSSPKYGSDDEC	O75069	464	O75069	O75069	Transmembrane and coiled-coil domains protein 2	Transmembrane and coiled-coil domains protein 2 OS=Homo sapiens GN=TMCC2 PE=1 SV=3	UID112	1	236	Casein kinase II substrate motif
	26.1371	26.9761	26.5706	27.5203	27.0047	25.9507	27.8292	26.9763	27.0942	26.9642	26.7822	26.7043	S	10	2	___1	Homo sapiens			1	0.720473	0.251544	0.241776	0.40819	STOM	______MAEKRHTRDSEAQRLPDSFKDSPSK	P27105	10	P27105	P27105	Erythrocyte band 7 integral membrane protein	Erythrocyte band 7 integral membrane protein OS=Homo sapiens GN=STOM PE=1 SV=3	UID311	1	578	b-Adrenergic Receptor kinase substrate motif;G protein-coupled receptor kinase 1 substrate motif;PKA kinase substrate motif;PKC kinase substrate motif
	23.5686	23.4965	20.7932	21.9309	22.5435	22.9236	22.4976	22.726	22.4189	19.7201	22.6762	21.2481	T	238	2	___1	Homo sapiens			0.99964	0.281313	0.33378	0.38609	0.411795	CLTC	QAGGKLHIIEVGTPPTGNQPFPKKAVDVFFP	Q00610	238	Q00610	Q00610	Clathrin heavy chain 1	Clathrin heavy chain 1 OS=Homo sapiens GN=CLTC PE=1 SV=5	UID1046	1	841	DNA dependent Protein kinase substrate motif;G protein-coupled receptor kinase 1 substrate motif
	34.092	33.3725	33.6756	34.2386	33.1629	34.6419	33.6839	35.9288	33.916	35.1248	35.6527	33.8971	S	358	2	___1	Homo sapiens			1	0.517261	0.135627	0.938045	0.413517	ADD1	LLNPEKYKAKSRSPGSPVGEGTGSPPKWQIG	P35611	358	P35611	P35611	Alpha-adducin	Alpha-adducin OS=Homo sapiens GN=ADD1 PE=1 SV=2	UID350	1;2	631	ERK1,2 kinase substrate motif;GSK-3, ERK1, ERK2, CDK5 substrate motif;WW domain binding motif
	23.0594	23.425	24.1679	23.9927	21.9577	24.1103	19.0024	24.0133	24.2503	23.9199	25.524	25.126	S	181	2	___1	Homo sapiens			0.998122	0.281577	0.851629	0.211477	0.413977	UBR4	TLSDVEDQKELASPVSPELRQKEVQMNFLNQ	Q5T4S7	181	Q5T4S7	Q5T4S7	E3 ubiquitin-protein ligase UBR4	E3 ubiquitin-protein ligase UBR4 OS=Homo sapiens GN=UBR4 PE=1 SV=1	UID520	1	1019	Casein kinase II substrate motif;ERK1,2 kinase substrate motif;GSK-3, ERK1, ERK2, CDK5 substrate motif;WW domain binding motif
	27.7091	27.3982	26.1569	26.9028	27.6154	21.0317	23.8712	25.1235	25.7687	23.9534	24.6539	24.8758	S	96	2	___2	Homo sapiens			0.999983	0.325916	0.235802	0.525724	0.418462	DMTN	SRERSLSPKSTSPPPSPEVWADSRSPGIISQ	Q08495	96	Q08495	Q08495	Dematin	Dematin OS=Homo sapiens GN=EPB49 PE=1 SV=3	UID1594	1;2	873	Casein kinase II substrate motif;DNA dependent Protein kinase substrate motif;ERK1,2 kinase substrate motif;GSK-3, ERK1, ERK2, CDK5 substrate motif;MAPKAPK2 kinase substrate motif;WW domain binding motif
	23.6626	19.4332	18.6613	24.639	20.5022	19.292	25.0096	23.0912	22.7052	20.5308	20.1222	23.1524	S	629	2	___1	Homo sapiens			0.999958	0.585777	0.301028	0.239621	0.420876	PLD1	EQGLTRPHADTGSIRSLQTGVGELHGETRFW	Q13393	629	Q13393	Q13393	Phospholipase D1	Phospholipase D1 OS=Homo sapiens GN=PLD1 PE=1 SV=1	UID479	1;2	892	Casein kinase II substrate motif
	23.6369	24.7649	21.1209	24.8982	22.9159	21.9807	23.9509	25.2197	26.3046	21.2755	23.7988	24.8561	S	328	2	___3	Homo sapiens			0.74335	0.374378	0.309023	0.329704	0.422978	TULP2	DSLQRFLLAGRKRRRSKTSNYLISLDPTHLS	O00295	328	O00295	O00295	Tubby-related protein 2	Tubby-related protein 2 OS=Homo sapiens GN=TULP2 PE=2 SV=2	UID2338	4	167	14-3-3 domain binding motif;Akt kinase substrate motif;Calmodulin-dependent protein kinase II substrate motif;Casein kinase II substrate motif;MAPKAPK1 kinase substrate motif;PAK2 kinase substrate motif;Pim1 kinase substrate sequence;PKA kinase substrate motif;PKC epsilon kinase substrate motif;PKC kinase substrate motif;ZIP kinase substrate motif
	29.8303	30.0927	29.9018	30.0822	29.9447	29.7186	28.9588	20.1271	29.6194	29.1546	20.7388	29.0148	S	152	3	___1	Homo sapiens			0.999986	0.992301	0.114896	0.982423	0.424556	DMTN	DSNIYKKPPIYKQRESVGGSPQTKHLIEDLI	Q08495	152	Q08495	Q08495	Dematin	Dematin OS=Homo sapiens GN=EPB49 PE=1 SV=3	UID456	1	873	b-Adrenergic Receptor kinase substrate motif;G protein-coupled receptor kinase 1 substrate motif;GSK3 kinase substrate motif;PKA kinase substrate motif;PKC kinase substrate motif
	27.6958	27.7508	28.1397	28.4765	27.2716	27.9941	29.1081	28.9633	26.4952	29.9654	29.1411	28.0543	S	745	2	___1	Homo sapiens			0.887853	0.420859	0.211776	0.47343	0.424759	SLC4A1	RSVTHANALTVMGKASTPGAAAQIQEVKEQR	P02730	745	P02730	P02730	Band 3 anion transport protein	Band 3 anion transport protein OS=Homo sapiens GN=SLC4A1 PE=1 SV=3	UID178	1	370	G protein-coupled receptor kinase 1 substrate motif;PKA kinase substrate motif;PKC kinase substrate motif
	26.1606	26.3942	25.107	27.0204	26.4654	26.2337	25.4209	26.4385	24.8812	26.5507	26.7306	25.1232	S	555	2	___1	Homo sapiens			0.999694	0.170384	0.391833	0.877279	0.426476	EPB41	SRSLDGAAAVDSADRSPRPTSAPAITQGQVA	P11171	555	P11171	P11171	Protein 4.1	Protein 4.1 OS=Homo sapiens GN=EPB41 PE=1 SV=4	UID229	1;2	461	ERK1,2 kinase substrate motif;G protein-coupled receptor kinase 1 substrate motif;Growth associated histone HI kinase substrate motif;GSK-3, ERK1, ERK2, CDK5 substrate motif;MAPKAPK2 kinase substrate motif;PKA kinase substrate motif;PKC kinase substrate motif;WW domain binding motif
	30.8555	29.9907	29.2038	29.0922	29.024	29.7203	28.6744	31.326	30.5153	29.0163	29.4549	29.2649	S	27	2	___2	Homo sapiens			0.940651	0.118866	0.901504	0.848035	0.427518	SMIM1	RWEDGSRDGVSLGAVSSTEEASRCRRISQRL	B2RUZ4	27	B2RUZ4	B2RUZ4	Small integral membrane protein 1	Small integral membrane protein 1 OS=Homo sapiens GN=SMIM1 PE=1 SV=1	UID1137	1;2	19	Casein kinase II substrate motif
	27.8963	29.2083	29.2084	24.9148	28.831	27.3958	25.353	27.0962	29.005	25.296	28.3727	26.267	S	1696	3	___3	Homo sapiens			0.999982	0.263392	0.307246	0.529731	0.432353	ANK1	ARITHSPTVSQVTERSQDRLQDWDADGSIVS	P16157	1696	P16157	P16157	Ankyrin-1	Ankyrin-1 OS=Homo sapiens GN=ANK1 PE=1 SV=3	UID2530	2;3;4	509	ATM kinase substrate motif;DNA dependent Protein kinase substrate motif
	24.4881	23.7466	21.1382	20.8983	26.3796	21.4012	21.7665	19.5732	22.4803	20.7992	20.9519	21.0516	S	2128	2	___2	Homo sapiens			0.999913	0.802461	0.122308	0.96222	0.434073	SPTB	TSPVSLWSRLSSSWESLQPEPSHPY______	P11277	2128	P11277	P11277	Spectrin beta chain, erythrocytic	Spectrin beta chain, erythrocytic OS=Homo sapiens GN=SPTB PE=1 SV=5	UID1373	2	465	b-Adrenergic Receptor kinase substrate motif;MAPKAPK2 kinase substrate motif
	27.3305	22.5146	26.8676	20.5691	23.9692	21.5841	19.6016	19.7278	26.9165	20.3798	20.4347	25.4506	S	102	3	___1	Homo sapiens			1	0.339579	0.350334	0.33793	0.434128	CLNS1A	EEESKEPVADEEEEDSDDDVEPITEFRFVPS	P54105	102	P54105	P54105	Methylosome subunit pICln	Methylosome subunit pICln OS=Homo sapiens GN=CLNS1A PE=1 SV=1	UID412	1	732	b-Adrenergic Receptor kinase substrate motif;Casein kinase I substrate motif;Casein kinase II substrate motif;Pyruvate dehydrogenase kinase substrate motif
	25.1233	25.1126	24.0066	25.9988	25.3065	24.9178	25.525	24.5651	25.3069	26.1878	25.3094	25	S	110	2	___1	Homo sapiens			0.994617	0.16358	0.497087	0.672743	0.434459	PQLC1	CTEVRVANELNARRRSFTAADSKDEEVKVAP	Q8N2U9	110	Q8N2U9	Q8N2U9	PQ-loop repeat-containing protein 1	PQ-loop repeat-containing protein 1 OS=Homo sapiens GN=PQLC1 PE=2 SV=1	UID794	1	1552	14-3-3 domain binding motif;Calmodulin-dependent protein kinase II substrate motif;Casein kinase II substrate motif;G protein-coupled receptor kinase 1 substrate motif;MAPKAPK2 kinase substrate motif;PAK2 kinase substrate motif;PKA kinase substrate motif;PKC epsilon kinase substrate motif;PKC kinase substrate motif
	20.7096	22.3449	20.2915	20.6156	22.6784	21.1226	24.7371	20.9824	20.3107	24.1163	22.7895	22.3909	S	973	2	___1	Homo sapiens			0.77897	0.424136	0.180043	0.681041	0.434758	PCDH1	YPPGSPDLGRHYRSNSPLPSIQLQPQSPSAS	Q08174	973	Q08174	Q08174	Protocadherin-1	Protocadherin-1 OS=Homo sapiens GN=PCDH1 PE=1 SV=2	UID444	1	870	14-3-3 domain binding motif;Calmodulin-dependent protein kinase II substrate motif;ERK1,2 kinase substrate motif;G protein-coupled receptor kinase 1 substrate motif;GSK3 kinase substrate motif;GSK-3, ERK1, ERK2, CDK5 substrate motif;PKA kinase substrate motif;PKC kinase substrate motif;WW domain binding motif
	31.2566	29.0185	29.0438	30.5881	30.2913	26.4724	29.3585	24.3045	27.8785	29.0898	23.654	28.3779	S	2124	2	___1	Homo sapiens			0.957834	0.778333	0.125872	0.854979	0.43587	SPTB	ATERTSPVSLWSRLSSSWESLQPEPSHPY__	P11277	2124	P11277	P11277	Spectrin beta chain, erythrocytic	Spectrin beta chain, erythrocytic OS=Homo sapiens GN=SPTB PE=1 SV=5	UID242	1;2	465	14-3-3 domain binding motif;Calmodulin-dependent protein kinase II substrate motif;Casein kinase II substrate motif;G protein-coupled receptor kinase 1 substrate motif;GSK3 kinase substrate motif;MAPKAPK2 kinase substrate motif;MDC1 BRCT domain binding motif;PKA kinase substrate motif;PKC kinase substrate motif;Plk1 PBD domain binding motif
	24.81	25.5432	23.6188	25.1532	19.5724	24.5752	24.6945	25.462	24.607	25.1077	25.7972	24.8634	S	681	2	___1	Homo sapiens			0.867542	0.537821	0.238332	0.348251	0.437093	ADD3	EKIEEVLSPEGSPSKSPSKKKKKFRTPSFLK	Q9UEY8	681	Q9UEY8	Q9UEY8	Gamma-adducin	Gamma-adducin OS=Homo sapiens GN=ADD3 PE=1 SV=1	UID918	1	1802	Casein kinase II substrate motif;Cdc2 kinase substrate motif;CDK kinase substrate motif;CDK1,2,4,6 kinase substrate motif;ERK1,2 kinase substrate motif;Growth associated histone HI kinase substrate motif;GSK-3, ERK1, ERK2, CDK5 substrate motif;MAPKAPK2 kinase substrate motif;WW domain binding motif
	23.6096	22.9116	25.7524	23.6626	23.5812	23.9405	24.6649	23.4495	23.6587	25.6896	24.7374	24.2822	S	139	2	___1	Homo sapiens			0.648941	0.565567	0.355096	0.227737	0.437323	HBA1	ASLDKFLASVSTVLTSKYR____________	P69905	139	P69905	P69905	Hemoglobin subunit alpha	Hemoglobin subunit alpha OS=Homo sapiens GN=HBA1 PE=1 SV=2	UID430	1	827
	27.4498	28.003	26.5246	29.2639	28.4617	26.6635	28.5339	28.347	27.9032	27.9786	29.1338	28.1463	S	297	2	___1	Homo sapiens			0.975268	0.350567	0.242268	0.524529	0.438526	SLC43A2	AKEQVALQEGHKLCLSTVDLEVKCQPDAAVA	Q8N370	297	Q8N370	Q8N370	Large neutral amino acids transporter small subunit 4	Large neutral amino acids transporter small subunit 4 OS=Homo sapiens GN=SLC43A2 PE=1 SV=1	UID795	1	1553	Casein kinase II substrate motif;PKA kinase substrate motif;Pyruvate dehydrogenase kinase substrate motif
	24.0318	23.575	25.3	24.2805	24.2492	24.0429	22.7501	23.7416	23.4687	21.9621	24.5109	24.0008	S	729	2	___1	Homo sapiens			1	0.953049	0.125356	0.780962	0.439073	PHKA2	VPMTLPTKVLSAHRKSLNLVDSPQPLLEKVP	P46019	729	P46019	P46019	Phosphorylase b kinase regulatory subunit alpha, liver isoform	Phosphorylase b kinase regulatory subunit alpha, liver isoform OS=Homo sapiens GN=PHKA2 PE=1 SV=1	UID393	1	666	PKA kinase substrate motif;PKC kinase substrate motif
	25.9322	21.1637	25.1592	20.6531	24.2061	19.8339	23.0456	21.6111	25.1173	23.0898	21.9933	20.6191	T	688	2	___2	Homo sapiens			0.877025	0.137762	0.839936	0.634102	0.44013	ADD2	ADTDVDTSKDKTESVTSGPMSPEGSPSKSPS	P35612	688	P35612	P35612	Beta-adducin	Beta-adducin OS=Homo sapiens GN=ADD2 PE=1 SV=3	UID2157	1;2	632	Casein kinase I substrate motif
	23.3756	23.5771	23.4216	23.5829	23.4732	20.8075	22.7591	23.0507	24.0352	20.6253	22.4735	23.1963	S	165	2	___1	Homo sapiens			0.966822	0.144688	0.591169	0.788675	0.4408	PIEZO1	PHPRELDDDERDVDASPTAGLQEAATLAPTR	Q92508	165	Q92508	Q92508	Piezo-type mechanosensitive ion channel component 1	Piezo-type mechanosensitive ion channel component 1 OS=Homo sapiens GN=PIEZO1 PE=1 SV=4	UID814	1	1593	Casein kinase II substrate motif;ERK1,2 kinase substrate motif;GSK-3, ERK1, ERK2, CDK5 substrate motif;WW domain binding motif
	27.1171	26.4963	27.6732	27.0575	26.2183	26.8599	26.5035	27.3378	22.0223	27.7339	27.2391	26.4591	S	2105	3	___1	Homo sapiens			0.999982	0.422981	0.452998	0.234974	0.443121	SPTB	GPQEEEGETAGEAPVSHHAATERTSPVSLWS	P11277	2105	P11277	P11277	Spectrin beta chain, erythrocytic	Spectrin beta chain, erythrocytic OS=Homo sapiens GN=SPTB PE=1 SV=5	UID245	1;2;3	465	G protein-coupled receptor kinase 1 substrate motif
	27.3922	28.1451	26.548	28.423	27.9274	28.1693	27.9477	26.0168	27.8409	27.7768	27.108	27.7215	S	1284	2	___1	Homo sapiens			1	0.224675	0.398442	0.525188	0.445255	SPTA1	EAWEDLQGRTKDRKESLNEAQKFYLFLSKAR	P02549	1284	P02549	P02549	Spectrin alpha chain, erythrocytic 1	Spectrin alpha chain, erythrocytic 1 OS=Homo sapiens GN=SPTA1 PE=1 SV=5	UID154	1	363	14-3-3 domain binding motif;b-Adrenergic Receptor kinase substrate motif;Calmodulin-dependent protein kinase II substrate motif;Casein kinase II substrate motif;G protein-coupled receptor kinase 1 substrate motif;MAPKAPK1 kinase substrate motif;p70 Ribosomal S6 kinase substrate motif;Phosphorylase kinase substrate motif;PKA kinase substrate motif;PKC epsilon kinase substrate motif;PKC kinase subs…
	24.7244	25.1178	25.832	18.7548	24.7268	24.8246	24.5233	24.3146	25.5514	22.9703	25.313	23.4089	S	522	2	___1	Homo sapiens			1	0.164095	0.757312	0.497361	0.447135	ADD2	RQDVKSAGPQSQLLASVIAEKSRSPSTESQL	P35612	522	P35612	P35612	Beta-adducin	Beta-adducin OS=Homo sapiens GN=ADD2 PE=1 SV=3	UID368	1	632
	24.9343	25.3767	26.5322	24.9609	25.2994	22.1767	23.5453	24.8146	25.482	23.6393	24.0662	25.2806	S	1390	2	___1	Homo sapiens			0.999579	0.223871	0.556025	0.399658	0.453461	ANK1	RRRTPTPLALRYSILSESTPGSLSGTEQAEM	P16157	1390	P16157	P16157	Ankyrin-1	Ankyrin-1 OS=Homo sapiens GN=ANK1 PE=1 SV=3	UID286	1;2	509	Casein kinase II substrate motif;G protein-coupled receptor kinase 1 substrate motif
	31.5866	31.3265	31.3769	31.9731	30.978	32.2699	31.6246	33.2075	31.2666	32.8665	33.1473	31.379	T	1380	2	___1	Homo sapiens			1	0.435276	0.179978	0.89671	0.461079	ANK1	PCAKGSGAEDRRRTPTPLALRYSILSESTPG	P16157	1380	P16157	P16157	Ankyrin-1	Ankyrin-1 OS=Homo sapiens GN=ANK1 PE=1 SV=3	UID1003	1;2	509	Akt kinase substrate motif;Calmodulin-dependent protein kinase II substrate motif;DNA dependent Protein kinase substrate motif;GSK-3, ERK1, ERK2, CDK5 substrate motif;PKC kinase substrate motif;WW domain binding motif
	24.4937	23.6299	25.0008	22.9871	23.0448	19.8788	26.4686	24.2904	19.2168	23.5599	24.5567	25.8993	T	123	4	___1	Homo sapiens			0.558582	0.685175	0.529773	0.17426	0.463731	DMTN	IISQASAPRTTGTPRTSLPHFHHPETSRPDS	Q08495	123	Q08495	Q08495	Dematin	Dematin OS=Homo sapiens GN=EPB49 PE=1 SV=3	UID1048	1	873
	25.0461	22.9441	22.9474	24.9298	24.3349	23.424	25.2402	24.07	24.0996	24.7003	24.6419	24.6486	S	15	3	___1	Homo sapiens			0.951008	0.41851	0.204803	0.679943	0.465885	JOSD1	_MSCVPWKGDKAKSESLELPQAAPPQIYHEK	Q15040	15	Q15040	Q15040	Josephin-1	Josephin-1 OS=Homo sapiens GN=JOSD1 PE=1 SV=1	UID493	1	928	Akt kinase substrate motif;b-Adrenergic Receptor kinase substrate motif;Casein kinase II substrate motif;G protein-coupled receptor kinase 1 substrate motif;Phosphorylase kinase substrate motif;PKA kinase substrate motif;PKC kinase substrate motif
	24.6395	24.2305	25.3035	25.7129	19.8451	23.5955	24.7682	25.0179	21.486	19.8731	24.4105	21.3637	S	1162	2	___1	Homo sapiens			0.99947	0.189364	0.413035	0.937049	0.466782	ANK1	LRIPLPPSWTDNPRDSGEGDTTSLRLLCSVI	P16157	1162	P16157	P16157	Ankyrin-1	Ankyrin-1 OS=Homo sapiens GN=ANK1 PE=1 SV=3	UID262	1	509	b-Adrenergic Receptor kinase substrate motif;Casein kinase II substrate motif;PKA kinase substrate motif;PKC kinase substrate motif
	24.675	22.0588	20.0314	20.1447	21.2585	21.2197	20.9551	21.2491	24.2279	20.6228	20.9097	20.3339	S	12	2	___2	Homo sapiens			0.916183	0.135646	0.840741	0.937691	0.467754	DNAJC5	____MADQRQRSLSTSGESLYHVLGLDKNAT	Q9H3Z4	12	Q9H3Z4	Q9H3Z4	DnaJ homolog subfamily C member 5	DnaJ homolog subfamily C member 5 OS=Homo sapiens GN=DNAJC5 PE=1 SV=1	UID2008	2	1714	Casein kinase II substrate motif;MAPKAPK2 kinase substrate motif
	28.8952	28.098	28.2821	29.9279	28.433	26.8389	27.997	27.6263	28.3809	24.3779	27.2387	28.7653	S	104	2	___1	Homo sapiens			1	0.462745	0.239798	0.480614	0.474515	GYPC	GTYHTNEAKGTEFAESADAALQGDPALQDAG	P04921	104	P04921	P04921	Glycophorin-C	Glycophorin-C OS=Homo sapiens GN=GYPC PE=1 SV=1	UID192	1;2	389	b-Adrenergic Receptor kinase substrate motif;G protein-coupled receptor kinase 1 substrate motif
	23.4812	23.6663	23.7315	23.9792	25.144	25.2062	23.8545	24.7032	19.3507	25.5448	23.3599	23.185	S	96	2	___1	Homo sapiens			0.999983	0.210967	0.380372	0.899611	0.478324	DMTN	SRERSLSPKSTSPPPSPEVWADSRSPGIISQ	Q08495	96	Q08495	Q08495	Dematin	Dematin OS=Homo sapiens GN=EPB49 PE=1 SV=3	UID465	1;2	873	Casein kinase II substrate motif;DNA dependent Protein kinase substrate motif;ERK1,2 kinase substrate motif;GSK-3, ERK1, ERK2, CDK5 substrate motif;MAPKAPK2 kinase substrate motif;WW domain binding motif
	28.2587	28.688	29.1714	28.5738	28.7119	29.5227	29.5455	29.701	28.4361	29.9255	29.6478	28.7147	S	709	2	___1	Homo sapiens			0.989429	0.537547	0.168749	0.967392	0.481532	EPB41	ESVPEPRPSEWDKRLSTHSPFRTLNINGQIP	P11171	709	P11171	P11171	Protein 4.1	Protein 4.1 OS=Homo sapiens GN=EPB41 PE=1 SV=4	UID224	1;2	461	Casein kinase II substrate motif;G protein-coupled receptor kinase 1 substrate motif;PAK2 kinase substrate motif;PKA kinase substrate motif;PKC kinase substrate motif
	27.8981	28.1229	27.6954	28.5108	28.1381	28.2507	28.4121	26.5748	27.1358	28.8458	26.9051	27.5502	S	261	2	___1	Homo sapiens			1	0.356928	0.222917	0.998474	0.482109	SPTA1	WERLRGLALQRQKALSNAANLQRFKRDVTEA	P02549	261	P02549	P02549	Spectrin alpha chain, erythrocytic 1	Spectrin alpha chain, erythrocytic 1 OS=Homo sapiens GN=SPTA1 PE=1 SV=5	UID152	1	363	PKA kinase substrate motif;PKC kinase substrate motif
	21.8689	21.6349	22.0329	20.167	23.6454	19.437	21.4145	21.5684	22.3312	20.7668	20.0004	20.6703	T	135	2	___2	Homo sapiens			0.864322	0.168058	0.630342	0.706161	0.482283	HBA1	PAVHASLDKFLASVSTVLTSKYR________	P69905	135	P69905	P69905	Hemoglobin subunit alpha	Hemoglobin subunit alpha OS=Homo sapiens GN=HBA1 PE=1 SV=2	UID2172	2	827	G protein-coupled receptor kinase 1 substrate motif;MDC1 BRCT domain binding motif;Plk1 PBD domain binding motif
	24.0722	24.0788	24.8975	24.0123	24.437	23.9581	22.7122	24.3813	24.9453	20.6613	24.3173	23.7612	S	2	2	___1	Homo sapiens			0.999756	0.36141	0.283731	0.532116	0.484723	NRBP1	______________MSEGESQTVLSSGSDPK	Q9UHY1	2	Q9UHY1	Q9UHY1	Nuclear receptor-binding protein	Nuclear receptor-binding protein OS=Homo sapiens GN=NRBP1 PE=1 SV=1	UID924	1	1807	Casein kinase II substrate motif;G protein-coupled receptor kinase 1 substrate motif;GSK3 kinase substrate motif
	24.1906	20.0503	20.4848	19.0658	21.1658	21.6766	22.9174	22.4341	22.448	20.3022	23.1209	22.9657	S	152	2	___1	Homo sapiens			0.998499	0.455231	0.198516	0.800628	0.489709	REEP4	ATKSQGALAGRLRSFSMQDLRSISDAPAPAY	Q9H6H4	152	Q9H6H4	Q9H6H4	Receptor expression-enhancing protein 4	Receptor expression-enhancing protein 4 OS=Homo sapiens GN=REEP4 PE=1 SV=1	UID889	1	1723	14-3-3 domain binding motif;Akt kinase substrate motif;AMP-activated protein kinase substrate motif;Calmodulin-dependent protein kinase II substrate motif;Casein kinase II substrate motif;HMGCoA Reductase kinase substrate motif;MAPKAPK1 kinase substrate motif;p70 Ribosomal S6 kinase substrate motif;PKA kinase substrate motif;PKC kinase substrate motif;Pyruvate dehydrogenase kinase substrate motif
	24.6766	24.274	21.5943	21.6628	22.5806	23.8848	25.0154	24.0119	23.6203	22.821	24.2803	22.7504	S	2074	3	___1	Homo sapiens			0.99997	0.228162	0.366136	0.926703	0.492593	SPTA1	CEKMEENLSEPVHCVSLNEIRQLQKDHEDFL	P02549	2074	P02549	P02549	Spectrin alpha chain, erythrocytic 1	Spectrin alpha chain, erythrocytic 1 OS=Homo sapiens GN=SPTA1 PE=1 SV=5	UID166	1	363	AMP-activated protein kinase substrate motif;Casein kinase II substrate motif;HMGCoA Reductase kinase substrate motif
	24.8763	25.0916	26.0425	24.2068	25.4219	24.7996	24.9736	25.2169	25.3048	25.9031	25.4385	24.9363	S	49	2	___1	Homo sapiens			0.975092	0.659415	0.466874	0.212871	0.4933	TMEM237	PKKKKPRTKNTPASASLEGLAQTAGRRPSEG	Q96Q45	49	Q96Q45	Q96Q45	Transmembrane protein 237	Transmembrane protein 237 OS=Homo sapiens GN=TMEM237 PE=1 SV=2	UID844	1	1647	Casein kinase II substrate motif
	25.2384	26.6483	24.6482	25.7055	26.318	26.3374	27.2483	25.8498	25.8525	25.6834	26.0928	24.9973	T	211	2	___1	Homo sapiens			0.85349	0.893302	0.752259	0.152994	0.494182	GAPDH	WRDGRGALQNIIPASTGAAKAVGKVIPELNG	P04406	211	P04406	P04406	Glyceraldehyde-3-phosphate dehydrogenase	Glyceraldehyde-3-phosphate dehydrogenase OS=Homo sapiens GN=GAPDH PE=1 SV=3	UID971	1	383	MDC1 BRCT domain binding motif;Plk1 PBD domain binding motif
	25.8722	25.6646	25.9327	26.0432	26.2046	25.1372	24.9018	25.5647	26.3021	20.1039	25.6183	25.9859	S	512	2	___1	Homo sapiens			0.999999	0.41042	0.313068	0.425329	0.494231	ADD2	EMRNKIREQNRQDVKSAGPQSQLLASVIAEK	P35612	512	P35612	P35612	Beta-adducin	Beta-adducin OS=Homo sapiens GN=ADD2 PE=1 SV=3	UID367	1	632	Casein kinase I substrate motif
	26.8777	25.959	26.9251	25.8775	27.3666	28.2123	25.8251	26.8596	25.7745	27.8508	26.0594	27.2246	S	366	2	___1	Homo sapiens			0.988954	0.176393	0.596602	0.747804	0.495019	ADD1	AKSRSPGSPVGEGTGSPPKWQIGEQEFEALM	P35611	366	P35611	P35611	Alpha-adducin	Alpha-adducin OS=Homo sapiens GN=ADD1 PE=1 SV=2	UID351	1;2	631	Cdc2 kinase substrate motif;CDK kinase substrate motif;CDK1,2,4,6 kinase substrate motif;ERK1,2 kinase substrate motif;GSK-3, ERK1, ERK2, CDK5 substrate motif;WW domain binding motif
	25.0778	25.4682	26.2054	24.4788	25.7823	25.5331	22.9397	26.5812	21.0972	22.7734	28.524	27.1751	S	839	3	___1	Homo sapiens			0.742693	0.370807	0.647523	0.260328	0.498228	UBE2O	LKNMTVEQLLTGSPTSPTVEPEKPTREKKFL	Q9C0C9	839	Q9C0C9	Q9C0C9	E2/E3 hybrid ubiquitin-protein ligase UBE2O	Ubiquitin-conjugating enzyme E2 O OS=Homo sapiens GN=UBE2O PE=1 SV=3	UID873	1	1689	Casein kinase II substrate motif;ERK1,2 kinase substrate motif;GSK-3, ERK1, ERK2, CDK5 substrate motif;WW domain binding motif
	23.6369	24.7649	20.4114	24.8982	22.9159	18.6389	23.9509	25.2197	26.633	19.7046	23.7988	25.3831	T	340	2	___3	Homo sapiens			0.962055	0.321798	0.314672	0.617999	0.506815	TULP2	RRRSKTSNYLISLDPTHLSRDGDNFVGKVRS	O00295	340	O00295	O00295	Tubby-related protein 2	Tubby-related protein 2 OS=Homo sapiens GN=TULP2 PE=2 SV=2	UID3218	4	167	Casein kinase II substrate motif;DNA dependent Protein kinase substrate motif;MAPKAPK2 kinase substrate motif
	31.5497	31.376	31.9674	33.2849	31.5143	32.2737	32.6818	33.8168	30.9273	33.1508	33.4076	31.9345	T	1378	2	___1	Homo sapiens			1	0.353353	0.26465	0.744283	0.50857	ANK1	MPPCAKGSGAEDRRRTPTPLALRYSILSEST	P16157	1378	P16157	P16157	Ankyrin-1	Ankyrin-1 OS=Homo sapiens GN=ANK1 PE=1 SV=3	UID1002	1;2	509	Calmodulin-dependent protein kinase II substrate motif;Growth associated histone HI kinase substrate motif;GSK-3, ERK1, ERK2, CDK5 substrate motif;PAK2 kinase substrate motif;PKA kinase substrate motif;PKC kinase substrate motif;WW domain binding motif
	25.5034	23.6256	23.8033	20.4872	25.1719	20.2983	20.7196	21.2363	24.9162	20.9069	22.445	23.7918	S	551	2	___2	Homo sapiens			1	0.361864	0.501948	0.326406	0.508778	EPB41	SKRASRSLDGAAAVDSADRSPRPTSAPAITQ	P11171	551	P11171	P11171	Protein 4.1	Protein 4.1 OS=Homo sapiens GN=EPB41 PE=1 SV=4	UID1347	1;2	461	b-Adrenergic Receptor kinase substrate motif;G protein-coupled receptor kinase 1 substrate motif;GSK3 kinase substrate motif
	24.1552	24.2808	23.6048	22.6755	24.3074	24.2015	22.9428	23.7335	23.8031	23.9742	24.4754	24.0343	S	345	2	___1	Homo sapiens			0.691848	0.572113	0.896431	0.180317	0.509164	CSNK1G3	LPTPVGAVQQDPALSSNREAHQHRDKMQQSK	Q9Y6M4	345	Q9Y6M4	Q9Y6M4	Casein kinase I isoform gamma-3	Casein kinase I isoform gamma-3 OS=Homo sapiens GN=CSNK1G3 PE=1 SV=2	UID938	1	1870	Casein kinase II substrate motif;G protein-coupled receptor kinase 1 substrate motif;MDC1 BRCT domain binding motif;PKA kinase substrate motif;PKC kinase substrate motif;Plk1 PBD domain binding motif
	24.2534	24.5352	26.1073	23.3002	24.7292	26.0502	25.109	26.7	24.916	25.5158	28.2581	24.9891	S	4	2	___1	Homo sapiens			1	0.795537	0.191026	0.548751	0.511565	HBA1	____________MVLSPADKTNVKAAWGKVG	P69905	4	P69905	P69905	Hemoglobin subunit alpha	Hemoglobin subunit alpha OS=Homo sapiens GN=HBA1 PE=1 SV=2	UID431	1	827	Casein kinase II substrate motif;ERK1,2 kinase substrate motif;GSK-3, ERK1, ERK2, CDK5 substrate motif;Pyruvate dehydrogenase kinase substrate motif;WW domain binding motif
	26.8976	27.4549	28.6101	26.5739	27.1468	28.1178	28.1883	28.3551	27.9175	26.2764	28.2977	27.2896	S	46	2	___1	Homo sapiens			1	0.206461	0.588985	0.601108	0.511716	SVIP	RRQKEAASRGILDVQSVQEKRKKKEKIEKQI	Q8NHG7	46	Q8NHG7	Q8NHG7	Small VCP/p97-interacting protein	Small VCP/p97-interacting protein OS=Homo sapiens GN=SVIP PE=2 SV=1	UID809	1	1573	Casein kinase I substrate motif;Casein kinase II substrate motif
	25.7152	25.4901	24.5233	24.0157	26.0381	24.6695	26.5105	25.3611	24.9906	25.3509	24.3547	24.3554	S	1690	3	___1	Homo sapiens			0.999913	0.195833	0.865674	0.52422	0.517497	ANK1	GHQRGQARITHSPTVSQVTERSQDRLQDWDA	P16157	1690	P16157	P16157	Ankyrin-1	Ankyrin-1 OS=Homo sapiens GN=ANK1 PE=1 SV=3	UID271	1;2;3;4	509	ATM kinase substrate motif;Casein kinase II substrate motif;DNA dependent Protein kinase substrate motif;MAPKAPK2 kinase substrate motif
	23.6369	24.7649	18.568	24.8982	22.9159	19.9201	23.9509	25.2197	26.633	20.0562	23.7988	25.3831	S	336	2	___3	Homo sapiens			0.965728	0.533214	0.279364	0.434497	0.520391	TULP2	AGRKRRRSKTSNYLISLDPTHLSRDGDNFVG	O00295	336	O00295	O00295	Tubby-related protein 2	Tubby-related protein 2 OS=Homo sapiens GN=TULP2 PE=2 SV=2	UID2340	4	167	G protein-coupled receptor kinase 1 substrate motif
	28.2679	28.2779	27.2403	27.9605	27.2894	27.7916	27.2346	25.7767	28.3462	27.9057	28.1424	27.763	S	1621	2	___1	Homo sapiens			0.99026	0.52225	0.534188	0.245879	0.521917	PIEZO1	DMGSPLSTGYHTRSGSEEAVTDPGEREAGAS	Q92508	1621	Q92508	Q92508	Piezo-type mechanosensitive ion channel component 1	Piezo-type mechanosensitive ion channel component 1 OS=Homo sapiens GN=PIEZO1 PE=1 SV=4	UID818	1	1593	14-3-3 domain binding motif;Calmodulin-dependent protein kinase II substrate motif;Casein kinase II substrate motif;G protein-coupled receptor kinase 1 substrate motif;PKA kinase substrate motif;PKC kinase substrate motif
	23.1709	20.696	21.8978	20.3316	20.0838	20.6601	19.3912	20.4653	23.6881	21.3984	20.4919	19.9219	S	58	2	___1	Homo sapiens			0.999997	0.203593	0.757283	0.541591	0.523797	TPI1	KFFVGGNWKMNGRKQSLGELIGTLNAAKVPA	P60174	58	P60174	P60174	Triosephosphate isomerase	Triosephosphate isomerase OS=Homo sapiens GN=TPI1 PE=1 SV=3	UID420	1	756	14-3-3 domain binding motif;Calmodulin-dependent protein kinase II substrate motif;Casein kinase II substrate motif;MAPKAPK2 kinase substrate motif;Phosphorylase kinase substrate motif;PKA kinase substrate motif;PKC epsilon kinase substrate motif;PKC kinase substrate motif
	25.5034	23.6256	23.8033	20.2943	25.1719	21.3653	21.0165	21.2363	24.9162	19.845	22.445	23.7918	S	555	2	___2	Homo sapiens			0.999694	0.336439	0.381282	0.495981	0.525832	EPB41	SRSLDGAAAVDSADRSPRPTSAPAITQGQVA	P11171	555	P11171	P11171	Protein 4.1	Protein 4.1 OS=Homo sapiens GN=EPB41 PE=1 SV=4	UID1358	1;2	461	ERK1,2 kinase substrate motif;G protein-coupled receptor kinase 1 substrate motif;Growth associated histone HI kinase substrate motif;GSK-3, ERK1, ERK2, CDK5 substrate motif;MAPKAPK2 kinase substrate motif;PKA kinase substrate motif;PKC kinase substrate motif;WW domain binding motif
	22.8358	21.3985	23.0186	22.8959	19.9482	21.7311	20.1039	19.6477	23.0214	21.7022	23.098	21.843	T	3	2	___1	Homo sapiens			0.5	0.800314	0.611228	0.188975	0.526312	RAB6A	_____________MSTGGDFGNPLRKFKLVF	P20340	3	P20340	P20340	Ras-related protein Rab-6A	Ras-related protein Rab-6A OS=Homo sapiens GN=RAB6A PE=1 SV=3	UID1012	1	533	Casein kinase II substrate motif;MDC1 BRCT domain binding motif;Plk1 PBD domain binding motif
	24.4937	23.6299	25.0008	22.9871	23.0448	20.1727	26.4686	24.2904	18.4447	23.5599	24.5567	25.8993	S	124	4	___1	Homo sapiens			0.499987	0.800832	0.643115	0.184649	0.526717	DMTN	ISQASAPRTTGTPRTSLPHFHHPETSRPDSN	Q08495	124	Q08495	Q08495	Dematin	Dematin OS=Homo sapiens GN=EPB49 PE=1 SV=3	UID466	1	873	PKA kinase substrate motif;PKC kinase substrate motif
	25.0368	21.3252	20.0953	23.6289	23.616	21.9998	23.7751	23.4488	24.3846	21.5055	22.8912	23.1124	S	1715	3	___1	Homo sapiens			0.803418	0.801355	0.517381	0.209282	0.529361	SPTB	DDLEQWISEKELVASSPEMGQDFDHVTLLRD	P11277	1715	P11277	P11277	Spectrin beta chain, erythrocytic	Spectrin beta chain, erythrocytic OS=Homo sapiens GN=SPTB PE=1 SV=5	UID237	1	465	Casein kinase II substrate motif;ERK1,2 kinase substrate motif;GSK-3, ERK1, ERK2, CDK5 substrate motif;MDC1 BRCT domain binding motif;Plk1 PBD domain binding motif;WW domain binding motif
	23.9026	24.1817	24.3166	22.7736	25.3664	22.949	24.8224	24.3262	20.9943	23.6208	20.0564	22.9856	S	578	3	___1	Homo sapiens			0.999986	0.409203	0.25909	0.703847	0.529561	EPB41	AITQGQVAEGGVLDASAKKTVVPKAQKETVK	P11171	578	P11171	P11171	Protein 4.1	Protein 4.1 OS=Homo sapiens GN=EPB41 PE=1 SV=4	UID227	1	461	G protein-coupled receptor kinase 1 substrate motif;PKA kinase substrate motif;PKC kinase substrate motif
	23.2164	23.9238	22.7736	20.5984	24.9524	20.0823	21.387	21.8077	23.1238	20.844	21.0201	22.6067	S	619	3	___2	Homo sapiens			0.69139	0.278372	0.393002	0.656591	0.530952	C2CD2L	TRSDISERPSVDDIESETGSTGALETRSLKD	O14523	619	O14523	O14523	C2 domain-containing protein 2-like	C2 domain-containing protein 2-like OS=Homo sapiens GN=C2CD2L PE=1 SV=3	UID1220	1;2	178	b-Adrenergic Receptor kinase substrate motif;Casein kinase I substrate motif;Casein kinase II substrate motif;G protein-coupled receptor kinase 1 substrate motif;GSK3 kinase substrate motif
	22.617	22.095	22.51	23.0454	22.5661	23.08	24.0508	22.4717	22.9148	23.7425	22.1997	22.6478	S	540	3	___1	Homo sapiens			1	0.773226	0.340768	0.299213	0.536355	EPB41	DRPAPHFERTASKRASRSLDGAAAVDSADRS	P11171	540	P11171	P11171	Protein 4.1	Protein 4.1 OS=Homo sapiens GN=EPB41 PE=1 SV=4	UID216	1;2	461	Casein kinase II substrate motif;MAPKAPK2 kinase substrate motif;PAK2 kinase substrate motif;PKA kinase substrate motif;PKC kinase substrate motif
	25.497	25.0303	27.147	24.8596	25.0958	27.1885	25.5284	26.0762	26.415	25.591	25.9997	21.2233	S	532	2	___1	Homo sapiens			1	0.327638	0.489558	0.420145	0.538549	ADD1	AGPQSQVLCGVVMDRSLVQGELVTASKAIIE	P35611	532	P35611	P35611	Alpha-adducin	Alpha-adducin OS=Homo sapiens GN=ADD1 PE=1 SV=2	UID347	1	631
	25.4579	26.4097	27.5508	24.1154	25.5776	27.2195	26.4455	27.0274	27.5577	20.492	26.3784	27.0116	S	110	2	___2	Homo sapiens			0.999998	0.210273	0.846396	0.530828	0.540029	DMTN	PSPEVWADSRSPGIISQASAPRTTGTPRTSL	Q08495	110	Q08495	Q08495	Dematin	Dematin OS=Homo sapiens GN=EPB49 PE=1 SV=3	UID1587	1;2	873	ATM kinase substrate motif;Casein kinase II substrate motif;DNA dependent Protein kinase substrate motif;G protein-coupled receptor kinase 1 substrate motif
	23.0401	20.341	24.9755	21.1089	21.9818	23.4237	23.5666	26.1245	22.8457	21.3274	29.3179	24.4064	T	51	2	___1	Homo sapiens			0.981486	0.941144	0.187802	0.634991	0.540248	HBB	YPWTQRFFESFGDLSTPDAVMGNPKVKAHGK	P68871	51	P68871	P68871	Hemoglobin subunit beta;LVV-hemorphin-7;Spinorphin	Hemoglobin subunit beta OS=Homo sapiens GN=HBB PE=1 SV=2	UID1038	1	823	Casein kinase I substrate motif;GSK-3, ERK1, ERK2, CDK5 substrate motif;MDC1 BRCT domain binding motif;Plk1 PBD domain binding motif;WW domain binding motif
	22.5697	22.6746	23.8882	24.4699	23.5198	23.5577	20.1765	23.0117	23.793	21.573	25.5755	24.615	S	1027	2	___1	Homo sapiens			0.998208	0.199187	0.716458	0.657493	0.541977	ASAP1	QQPSEVTLKSHPLDLSPNVQSRDAIQKQASE	Q9ULH1	1027	Q9ULH1	Q9ULH1	Arf-GAP with SH3 domain, ANK repeat and PH domain-containing protein 1	Arf-GAP with SH3 domain, ANK repeat and PH domain-containing protein 1 OS=Homo sapiens GN=ASAP1 PE=1 SV=4	UID927	1	1823	ERK1,2 kinase substrate motif;GSK-3, ERK1, ERK2, CDK5 substrate motif;WW domain binding motif
	19.989	24.6727	24.5178	23.8543	24.327	18.9047	25.0209	24.9637	24.0346	23.1003	24.4914	25	T	229	4	___1	Homo sapiens			0.5	0.638833	0.18975	0.92877	0.544045	CALR	SKPEDWDERAKIDDPTDSKPEDWDKPEHIPD	P27797	229	P27797	P27797	Calreticulin	Calreticulin OS=Homo sapiens GN=CALR PE=1 SV=1	UID1016	1	583	Casein kinase I substrate motif;DNA dependent Protein kinase substrate motif;G protein-coupled receptor kinase 1 substrate motif
	25.4579	26.4097	27.5508	24.1154	25.5776	27.2195	26.4455	27.0274	27.5577	21.3914	26.3784	27.0116	S	113	2	___2	Homo sapiens			1	0.203084	0.936549	0.569754	0.547382	DMTN	EVWADSRSPGIISQASAPRTTGTPRTSLPHF	Q08495	113	Q08495	Q08495	Dematin	Dematin OS=Homo sapiens GN=EPB49 PE=1 SV=3	UID1588	1;2	873	G protein-coupled receptor kinase 1 substrate motif
	25.7867	26.2534	26.0126	24.5481	25.4429	26.4067	24.5736	24.6902	26.3286	26.0234	25.1753	23.6192	S	95	3	___1	Homo sapiens			0.999991	0.466644	0.239467	0.788815	0.547983	EPB41	SRLFSSFLKRPKSQVSEEEGKEVESDKEKGE	P11171	95	P11171	P11171	Protein 4.1	Protein 4.1 OS=Homo sapiens GN=EPB41 PE=1 SV=4	UID232	1	461	BARD1 BRCT domain binding motif;Casein kinase II substrate motif;G protein-coupled receptor kinase 1 substrate motif;PKA kinase substrate motif
	23.4329	24.8077	23.0616	23.0455	24.5268	24.051	22.7842	24.0639	22.8753	21.2583	23.963	23.2027	S	117	3	___1	Homo sapiens			0.995378	0.78141	0.198605	0.647212	0.548494	STX4	KAIEPQKEEADENYNSVNTRMRKTQHGVLSQ	Q12846	117	Q12846	Q12846	Syntaxin-4	Syntaxin-4 OS=Homo sapiens GN=STX4 PE=1 SV=2	UID469	1	878	Casein kinase II substrate motif
	23.6323	22.8577	23.2829	23.1457	22.9796	23.3825	24.1334	22.9682	23.8005	23.4562	23.5628	22.9529	S	2091	2	___1	Homo sapiens			1	0.419544	0.289571	0.648461	0.554885	SPTA1	NEIRQLQKDHEDFLASLARAQADFKCLLELD	P02549	2091	P02549	P02549	Spectrin alpha chain, erythrocytic 1	Spectrin alpha chain, erythrocytic 1 OS=Homo sapiens GN=SPTA1 PE=1 SV=5	UID153	1	363	G protein-coupled receptor kinase 1 substrate motif
	34.3092	33.0617	33.7966	33.4799	32.7109	34.1591	33.502	35.0457	34.0669	34.6073	34.3501	33.3564	S	542	2	___1	Homo sapiens			1	0.657286	0.19762	0.836729	0.555365	EPB41	PAPHFERTASKRASRSLDGAAAVDSADRSPR	P11171	542	P11171	P11171	Protein 4.1	Protein 4.1 OS=Homo sapiens GN=EPB41 PE=1 SV=4	UID217	1;2	461	G protein-coupled receptor kinase 1 substrate motif
	22.3749	22.7579	20.7375	20.3919	23.5168	21.1455	18.5325	21.536	21.7349	20.9951	21.4631	19.3332	S	677	2	___2	Homo sapiens			0.962568	0.872178	0.179649	0.875875	0.558064	ADD3	IKSPEKIEEVLSPEGSPSKSPSKKKKKFRTP	Q9UEY8	677	Q9UEY8	Q9UEY8	Gamma-adducin	Gamma-adducin OS=Homo sapiens GN=ADD3 PE=1 SV=1	UID2045	1;2	1802	Casein kinase II substrate motif;Cdc2 kinase substrate motif;CDK kinase substrate motif;CDK1,2,4,6 kinase substrate motif;ERK1,2 kinase substrate motif;G protein-coupled receptor kinase 1 substrate motif;GSK3 kinase substrate motif;GSK-3, ERK1, ERK2, CDK5 substrate motif;MAPKAPK2 kinase substrate motif;WW domain binding motif
	22.7443	23.7481	22.9381	24.5633	23.2286	21.9606	22.0365	21.8826	22.7748	20.8413	23.1469	23.3518	T	156	2	___1	Homo sapiens			0.998078	0.790745	0.182509	0.929073	0.558311	AP2M1	QHQTKEEQSQITSQVTGQIGWRREGIKYRRN	Q96CW1	156	Q96CW1	Q96CW1	AP-2 complex subunit mu	AP-2 complex subunit mu OS=Homo sapiens GN=AP2M1 PE=1 SV=2	UID1104	1	1621
	22.6529	21.0592	21.7723	23.2917	23.2405	24.1997	20.505	24.2108	23.2062	19.2894	22.9963	23.7088	S	178	2	___1	Homo sapiens			0.999881	0.565604	0.68899	0.231419	0.559281	UBR4	TVKTLSDVEDQKELASPVSPELRQKEVQMNF	Q5T4S7	178	Q5T4S7	Q5T4S7	E3 ubiquitin-protein ligase UBR4	E3 ubiquitin-protein ligase UBR4 OS=Homo sapiens GN=UBR4 PE=1 SV=1	UID519	1	1019	Casein kinase I substrate motif;Casein kinase II substrate motif;ERK1,2 kinase substrate motif;G protein-coupled receptor kinase 1 substrate motif;GSK-3, ERK1, ERK2, CDK5 substrate motif;PKA kinase substrate motif;WW domain binding motif
	22.5082	19.0168	23.3878	19.9206	22.2761	20.3282	21.3886	24.1156	22.7089	20.6724	22.5011	22.8261	S	105	2	___2	Homo sapiens			1	0.428271	0.25416	0.975539	0.559631	DMTN	STSPPPSPEVWADSRSPGIISQASAPRTTGT	Q08495	105	Q08495	Q08495	Dematin	Dematin OS=Homo sapiens GN=EPB49 PE=1 SV=3	UID1586	1;2	873	Casein kinase I substrate motif;ERK1,2 kinase substrate motif;Growth associated histone HI kinase substrate motif;GSK-3, ERK1, ERK2, CDK5 substrate motif;WW domain binding motif
	24.5577	25.2977	20.1508	26.0734	26.5225	26.0203	25.2476	27.9166	21.3275	22.2803	27.0671	21.6575	S	712	2	___2	Homo sapiens			0.999836	0.588609	0.739897	0.220107	0.559861	EPB41	PEPRPSEWDKRLSTHSPFRTLNINGQIPTGE	P11171	712	P11171	P11171	Protein 4.1	Protein 4.1 OS=Homo sapiens GN=EPB41 PE=1 SV=4	UID1354	1;2	461	Cdc2 kinase substrate motif;CDK kinase substrate motif;CDK1,2,4,6 kinase substrate motif;ERK1,2 kinase substrate motif;G protein-coupled receptor kinase 1 substrate motif;GSK-3, ERK1, ERK2, CDK5 substrate motif;WW domain binding motif
	22.5157	18.872	25.7733	21.5973	20.1191	19.9804	21.7895	20.3337	23.9368	21.1231	20.8472	19.115	S	779	2	___2	Homo sapiens			1	0.184152	0.81752	0.947316	0.565116	USP5	DDLDAEAAMDISEGRSAADSISESVPVGPKV	P45974	779	P45974	P45974	Ubiquitin carboxyl-terminal hydrolase 5	Ubiquitin carboxyl-terminal hydrolase 5 OS=Homo sapiens GN=USP5 PE=1 SV=2	UID1515	1;2	665	Casein kinase I substrate motif;Casein kinase II substrate motif;G protein-coupled receptor kinase 1 substrate motif;GSK3 kinase substrate motif;MAPKAPK2 kinase substrate motif;Pyruvate dehydrogenase kinase substrate motif
	22.4606	23.8089	24.2471	19.5817	22.3673	23.8488	22.2815	22.6773	22.982	22.0548	22.1451	24.0235	S	104	2	___1	Homo sapiens			1	0.358714	0.974522	0.304256	0.568546	PGRMC2	ESPATSLPRMKKRDFSLEQLRQYDGSRNPRI	O15173	104	O15173	O15173	Membrane-associated progesterone receptor component 2	Membrane-associated progesterone receptor component 2 OS=Homo sapiens GN=PGRMC2 PE=1 SV=1	UID99	1	194	14-3-3 domain binding motif;Calmodulin-dependent protein kinase II substrate motif;Casein kinase II substrate motif;MAPKAPK1 kinase substrate motif;p70 Ribosomal S6 kinase substrate motif;Phosphorylase kinase substrate motif;PKA kinase substrate motif;PKC kinase substrate motif
	25	18.6837	23.9688	24.8815	26.2061	26.2324	24.579	26.6586	21.0881	20.9812	25.1068	26.8476	T	167	2	___1	Homo sapiens			0.635181	0.303188	0.976091	0.360577	0.568916	TSC22D4	LRPPPTSPGPQARSFTGGLGQLVVPSKAKAE	Q9Y3Q8	167	Q9Y3Q8	Q9Y3Q8	TSC22 domain family protein 4	TSC22 domain family protein 4 OS=Homo sapiens GN=TSC22D4 PE=1 SV=2	UID1114	1	1852	Calmodulin-dependent protein kinase II substrate motif;PKC kinase substrate motif
	30.3722	30.27	30.5183	30.6073	30.0519	31.0602	30.7702	30.6323	30.0441	31.5701	30.9443	30.217	S	333	2	___1	Homo sapiens			1	0.288802	0.446861	0.666488	0.572613	DMTN	LQNGEGQRGRMDRGNSLPCVLEQKIYPYEML	Q08495	333	Q08495	Q08495	Dematin	Dematin OS=Homo sapiens GN=EPB49 PE=1 SV=3	UID451	1	873	14-3-3 domain binding motif;Calmodulin-dependent protein kinase I substrate motif;Calmodulin-dependent protein kinase II alpha substrate motif;Calmodulin-dependent protein kinase II substrate motif;Calmodulin-dependent protein kinase IV substrate motif;Chk1 kinase substrate motif;Phosphorylase kinase substrate motif;PKA kinase substrate motif;PKC kinase substrate motif
	20.4866	24.1004	24.0347	25.3075	24.9292	26.0191	23.4851	24.6323	20.6527	25.4028	18.6366	25.7595	S	903	2	___1	Homo sapiens			0.499994	0.345408	0.486154	0.466527	0.573998	GAPVD1	KQRHSYPERLVRSRSSDIVSSVRRPMSDPSW	Q14C86	903	Q14C86	Q14C86	GTPase-activating protein and VPS9 domain-containing protein 1	GTPase-activating protein and VPS9 domain-containing protein 1 OS=Homo sapiens GN=GAPVD1 PE=1 SV=2	UID490	1	924	G protein-coupled receptor kinase 1 substrate motif;GSK3 kinase substrate motif;MDC1 BRCT domain binding motif;PKA kinase substrate motif;PKC kinase substrate motif;Plk1 PBD domain binding motif
	22.1843	18.7615	24.4871	26.6234	21.5336	25.4431	19.3268	23.4826	23.7052	24.1719	23.4086	20.6738	S	676	3	___1	Homo sapiens			0.679458	0.28447	0.634754	0.47802	0.57558	ARHGAP17	QHPPSLSPKPPTRSPSPPTQHTGQPPGQPSA	Q68EM7	676	Q68EM7	Q68EM7	Rho GTPase-activating protein 17	Rho GTPase-activating protein 17 OS=Homo sapiens GN=ARHGAP17 PE=1 SV=1	UID532	1	1030	14-3-3 domain binding motif;Calmodulin-dependent protein kinase II substrate motif;Casein kinase II substrate motif;DNA dependent Protein kinase substrate motif;ERK1,2 kinase substrate motif;GSK-3, ERK1, ERK2, CDK5 substrate motif;PKA kinase substrate motif;PKC kinase substrate motif;WW domain binding motif
	20.856	22.29	22.6307	22.8278	21.2194	23.2688	23.8753	22.5519	22.8105	23.5961	21.3183	22.5834	S	844	2	___1	Homo sapiens			1	0.954358	0.314764	0.362569	0.580408	SPTA1	KKLLNRHRVILENIASHEPRIQEITERGNKM	P02549	844	P02549	P02549	Spectrin alpha chain, erythrocytic 1	Spectrin alpha chain, erythrocytic 1 OS=Homo sapiens GN=SPTA1 PE=1 SV=5	UID171	1	363	Casein kinase II substrate motif
	25.9039	25.9793	25.295	26.115	24.8439	23.1717	25.6442	25.0919	26.5339	23.1689	25.2278	26.2219	S	1820	4	___1	Homo sapiens			1	0.189828	0.8877	0.923115	0.580778	PIEZO1	LWDHEEDSPSKEHDKSGEEEQGAEEGPGVPA	Q92508	1820	Q92508	Q92508	Piezo-type mechanosensitive ion channel component 1	Piezo-type mechanosensitive ion channel component 1 OS=Homo sapiens GN=PIEZO1 PE=1 SV=4	UID815	1	1593	Casein kinase II substrate motif
	21.8695	22.8196	21.0006	25.6323	23.0952	20.007	23.925	23.6212	26.2939	19.9805	23.2803	26.661	S	1396	2	___1	Homo sapiens			0.999629	0.917146	0.284236	0.416974	0.584762	ANK1	PLALRYSILSESTPGSLSGTEQAEMKMAVIS	P16157	1396	P16157	P16157	Ankyrin-1	Ankyrin-1 OS=Homo sapiens GN=ANK1 PE=1 SV=3	UID288	1;2	509	Casein kinase II substrate motif;G protein-coupled receptor kinase 1 substrate motif;MAPKAPK2 kinase substrate motif
	20.7727	20.6593	24.7492	21.0689	21.2708	23.5559	23.8979	23.3889	23.8026	20.8346	24.7577	22.7437	T	85	2	___1	Homo sapiens			0.999912	0.615142	0.241601	0.682244	0.586205	HBB	GAFSDGLAHLDNLKGTFATLSELHCDKLHVD	P68871	85	P68871	P68871	Hemoglobin subunit beta;LVV-hemorphin-7;Spinorphin	Hemoglobin subunit beta OS=Homo sapiens GN=HBB PE=1 SV=2	UID1039	1;2	823	PKA kinase substrate motif;PKC kinase substrate motif
	26.78	25.8481	20.2565	26.1046	25.9091	28.1275	24.7181	27.1879	25.3498	24.3239	27.7525	26.2474	S	243	2	___1	Homo sapiens			0.986992	0.296936	0.740956	0.430907	0.586782	LPIN2	WSPLETTYPQTACPKSDSELEVKPAESLLRS	Q92539	243	Q92539	Q92539	Phosphatidate phosphatase LPIN2	Phosphatidate phosphatase LPIN2 OS=Homo sapiens GN=LPIN2 PE=1 SV=1	UID820	1	1597	Casein kinase II substrate motif
	22.181	20.8212	19.8729	25.6599	23.0483	20.6273	22.2034	21.4799	24.9532	20.3514	20.7179	24.7552	S	366	2	___1	Homo sapiens			0.833635	0.623326	0.760774	0.230451	0.587664	PSEN1	HRSTPESRAAVQELSSSILAGEDPEERGVKL	P49768	366	P49768	P49768	Presenilin-1;Presenilin-1 NTF subunit;Presenilin-1 CTF subunit;Presenilin-1 CTF12	Presenilin-1 OS=Homo sapiens GN=PSEN1 PE=1 SV=1	UID401	1	692	Casein kinase I substrate motif;G protein-coupled receptor kinase 1 substrate motif;MDC1 BRCT domain binding motif;Plk1 PBD domain binding motif
	26.2138	26.7025	26.4534	20.0156	25.9794	26.6961	26.6168	26.6755	26.4162	20.4704	26.8017	26.542	Y	818	2	___1	Homo sapiens			1	0.195163	0.87353	0.931896	0.58974	SLC4A1	IQLFDRILLLFKPPKYHPDVPYVKRVKTWRM	P02730	818	P02730	P02730	Band 3 anion transport protein	Band 3 anion transport protein OS=Homo sapiens GN=SLC4A1 PE=1 SV=3	UID1122	1	370	Src, Fyn,Csk, Nck and SHC SH2 domain binding motif
	19.9375	24.2671	25.3353	23.4515	25.1022	24.9327	23.8429	25.5296	25.3616	24.5009	25.4746	23.8897	S	794	2	___1	Homo sapiens			0.992759	0.598364	0.34975	0.415819	0.591534	ANK1	YISVTDVLKVVTDETSFVLVSDKHRMSFPET	P16157	794	P16157	P16157	Ankyrin-1	Ankyrin-1 OS=Homo sapiens GN=ANK1 PE=1 SV=3	UID283	1	509	Casein kinase I substrate motif
	28.4149	28.2667	28.0857	28.4964	28.0832	28.7364	28.9303	28.4799	26.5741	29.1611	21.3245	28.0056	S	29	2	___1	Homo sapiens			0.949616	0.537072	0.350163	0.453443	0.591921	DMTN	SVSPSRDSSVPGSPSSIVAKMDNQVLGYKDL	Q08495	29	Q08495	Q08495	Dematin	Dematin OS=Homo sapiens GN=EPB49 PE=1 SV=3	UID449	1	873	MDC1 BRCT domain binding motif;Plk1 PBD domain binding motif
	29.3008	29.1791	28.7529	28.8742	29.3522	26.1813	26.1729	27.871	30.5086	23.1079	27.4209	29.4282	S	262	3	___1	Homo sapiens			1	0.34476	0.362882	0.816687	0.59637	AQP1	SGQVEEYDLDADDINSRVEMKPK________	P29972	262	P29972	P29972	Aquaporin-1	Aquaporin-1 OS=Homo sapiens GN=AQP1 PE=1 SV=3	UID320	1	596	Casein kinase I substrate motif;Casein kinase II substrate motif
	24.4832	23.8925	19.7543	20.165	24.3314	24.7254	26.9366	25.3558	18.8991	26.9691	24.5134	25.6555	S	521	3	___1	Homo sapiens			1	0.497304	0.299683	0.637008	0.600116	EPB41;EPB41L1	KFRYSGRTQAQTRQASALIDRPAPHFERTAS	P11171;Q9H4G0	521;407	P11171	P11171	Protein 4.1;Band 4.1-like protein 1	Protein 4.1 OS=Homo sapiens GN=EPB41 PE=1 SV=4;Band 4.1-like protein 1 OS=Homo sapiens GN=EPB41L1 PE=1 SV=2	UID228	1	461	14-3-3 domain binding motif;Calmodulin-dependent protein kinase II substrate motif;PKA kinase substrate motif;PKC kinase substrate motif
	22.9104	22.4903	23.139	22.4158	23.1722	22.6253	20.7339	20.0637	22.9585	19.024	24.6332	21.9592	T	321	2	___1	Homo sapiens			0.690343	0.790855	0.2235	0.706033	0.601293	CSNK1A1	AQQAASSSGQGQQAQTPTGKQTDKTKSNMKG	P48729	321	P48729	P48729	Casein kinase I isoform alpha	Casein kinase I isoform alpha OS=Homo sapiens GN=CSNK1A1 PE=1 SV=2	UID1035	1	682	GSK-3, ERK1, ERK2, CDK5 substrate motif;WW domain binding motif
	24.788	25.45	24.8	25.283	25.2048	23.8123	24.7817	24.4663	24.4758	24.0703	25.1126	24.0573	S	284	2	___1	Homo sapiens			0.5	0.542093	0.250979	0.89781	0.603986	CYBRD1	AARKRNLALDEAGQRSTM_____________	Q53TN4	284	Q53TN4	Q53TN4	Cytochrome b reductase 1	Cytochrome b reductase 1 OS=Homo sapiens GN=CYBRD1 PE=1 SV=1	UID509	1	1006
	28.9231	27.9459	26.989	30.5945	28.5506	26.7212	29.0523	31.1501	29.673	25.9677	31.0421	29.8991	S	418	2	___1	Homo sapiens			1	0.881558	0.289913	0.447589	0.605584	ERMAP	GKNTAPLVICSELHKSEESIVPRPEGKGHAN	Q96PL5	418	Q96PL5	Q96PL5	Erythroid membrane-associated protein	Erythroid membrane-associated protein OS=Homo sapiens GN=ERMAP PE=1 SV=1	UID838	1;2	1645	Casein kinase II substrate motif;G protein-coupled receptor kinase 1 substrate motif
	23.1939	21.7071	21.6804	20.3898	20.9984	23.0624	20.94	20.697	21.4763	22.6465	21.2078	20.0921	S	1216	2	___1	Homo sapiens			1	0.733405	0.311721	0.443746	0.606757	SPTB	EAAEAGIRKFEDFLGSMENNRDKVLSPVDSG	P11277	1216	P11277	P11277	Spectrin beta chain, erythrocytic	Spectrin beta chain, erythrocytic OS=Homo sapiens GN=SPTB PE=1 SV=5	UID238	1	465	Casein kinase II substrate motif
	24.9384	24.9672	24.8799	23.369	24.9085	25.2063	24.6324	23.5707	22.791	25.0241	25.3162	21.8282	S	137	2	___1	Homo sapiens			1	0.975942	0.247012	0.561594	0.608957	TMEM9	YTEQLHNEEENEDARSMAAAAASLGGPRANT	Q9P0T7	137	Q9P0T7	Q9P0T7	Transmembrane protein 9	Transmembrane protein 9 OS=Homo sapiens GN=TMEM9 PE=1 SV=1	UID901	1	1783	Casein kinase I substrate motif;G protein-coupled receptor kinase 1 substrate motif
	20.6263	24.6727	24.5178	23.8543	24.327	22.757	25.0209	24.9637	24.0346	23.1003	24.4914	25	S	231	4	___1	Homo sapiens			0.5	0.949046	0.242569	0.59782	0.614365	CALR	PEDWDERAKIDDPTDSKPEDWDKPEHIPDPD	P27797	231	P27797	P27797	Calreticulin	Calreticulin OS=Homo sapiens GN=CALR PE=1 SV=1	UID315	1	583	b-Adrenergic Receptor kinase substrate motif;Casein kinase II substrate motif
	23.1454	23.4477	23.2242	24.104	24.0566	24.5653	21.8861	24.2618	22.8006	21.292	25.2911	23.6438	S	167	2	___1	Homo sapiens			0.856801	0.33605	0.434254	0.700698	0.617029	WNK1	APSTVPSSTSKDRPVSQPSLVGSKEEPPPAR	Q9H4A3	167	Q9H4A3	Q9H4A3	Serine/threonine-protein kinase WNK1	Serine/threonine-protein kinase WNK1 OS=Homo sapiens GN=WNK1 PE=1 SV=2	UID883	1	1719	14-3-3 domain binding motif;ATM kinase substrate motif;Calmodulin-dependent protein kinase II substrate motif;Casein kinase II substrate motif;DNA dependent Protein kinase substrate motif;MAPKAPK1 kinase substrate motif;PKA kinase substrate motif;PKC kinase substrate motif
	21.8355	23.2821	22.8276	22.5217	23.2068	21.242	20.6386	23.5036	23.4228	22.4934	21.457	20.5303	S	1032	2	___1	Homo sapiens			0.814297	0.332741	0.486811	0.606652	0.617509	SLC12A6	LVKDRNSMLRLTSIGSDEDEETETYQEKVHM	Q9UHW9	1032	Q9UHW9	Q9UHW9	Solute carrier family 12 member 6	Solute carrier family 12 member 6 OS=Homo sapiens GN=SLC12A6 PE=1 SV=2	UID923	1	1805	Casein kinase II substrate motif;Pyruvate dehydrogenase kinase substrate motif
	22.7664	23.2326	23.194	23.7072	23.583	22.9944	23.6462	22.6887	22.2586	23.7776	22.6243	23.0703	S	900	3	___1	Homo sapiens			0.999581	0.30022	0.45024	0.907692	0.619402	MAP4K4	GMRPEAIRQDPTRKGSVVNVNPTNTRPQSDT	O95819	900	O95819	O95819	Mitogen-activated protein kinase kinase kinase kinase 4	Mitogen-activated protein kinase kinase kinase kinase 4 OS=Homo sapiens GN=MAP4K4 PE=1 SV=2	UID125	1	299	14-3-3 domain binding motif;Calmodulin-dependent protein kinase II substrate motif;Phosphorylase kinase substrate motif;PKA kinase substrate motif;PKC epsilon kinase substrate motif;PKC kinase substrate motif
	25.5156	23.2906	24.1571	23.7566	23.7903	18.6567	19.3253	25.389	25.6787	23.7201	24.4352	25.2749	S	444	3	___1	Homo sapiens			1	0.669012	0.594046	0.276517	0.61987	SPTA1	ADETGQDLVNANHEASDEVREKMEILDNNWT	P02549	444	P02549	P02549	Spectrin alpha chain, erythrocytic 1	Spectrin alpha chain, erythrocytic 1 OS=Homo sapiens GN=SPTA1 PE=1 SV=5	UID158	1	363	Casein kinase II substrate motif
	24.2549	24.7025	22.2086	22.3986	25.1976	23.9522	22.0754	24.8105	20.3546	22.9586	25.3406	23.6933	S	799	2	___1	Homo sapiens			0.999966	0.382067	0.548023	0.453892	0.619924	ANK1	DVLKVVTDETSFVLVSDKHRMSFPETVDEIL	P16157	799	P16157	P16157	Ankyrin-1	Ankyrin-1 OS=Homo sapiens GN=ANK1 PE=1 SV=3	UID284	1	509	PKA kinase substrate motif;PKC kinase substrate motif
	24.2814	21.7394	20.7619	24.1601	22.658	19.2741	22.2975	21.3797	23.6471	20.1274	20.6581	21.4668	T	754	2	___1	Homo sapiens			0.859437	0.351709	0.586919	0.473679	0.620856	ABCB6	RTILKAPGIILLDEATSALDTSNERAIQASL	Q9NP58	754	Q9NP58	Q9NP58	ATP-binding cassette sub-family B member 6, mitochondrial	ATP-binding cassette sub-family B member 6, mitochondrial OS=Homo sapiens GN=ABCB6 PE=1 SV=1	UID1112	1	1736	Casein kinase I substrate motif
	22.6469	24.7761	24.1202	23.5517	24.5418	24.2293	25.3882	24.2768	23.9276	25.0808	24.4662	24.1089	S	12	3	___1	Homo sapiens			0.99895	0.754943	0.230914	0.790575	0.621316	MFSD2B	____MAAPPAPAAKGSPQPEPHAPEPGPGSA	A6NFX1	12	A6NFX1	A6NFX1	Major facilitator superfamily domain-containing protein 2B	Major facilitator superfamily domain-containing protein 2B OS=Homo sapiens GN=MFSD2B PE=2 SV=3	UID2	1	7	ERK1,2 kinase substrate motif;GSK-3, ERK1, ERK2, CDK5 substrate motif;PKA kinase substrate motif;PKC kinase substrate motif;WW domain binding motif
	36.3962	34.5701	33.8927	36.1575	34.8928	31.6806	33.7559	36.4657	35.3438	22.4766	35.6531	35.4711	S	139	2	___1	Homo sapiens			0.99956	0.345703	0.565804	0.504145	0.623051	GYPA	DVKPLPSPDTDVPLSSVEIENPETSDQ____	P02724	139	P02724	P02724	Glycophorin-A	Glycophorin-A OS=Homo sapiens GN=GYPA PE=1 SV=2	UID176	1;2;3	369	Casein kinase II substrate motif;MDC1 BRCT domain binding motif;Plk1 PBD domain binding motif
	26.2442	25.1511	26.2354	20.5344	26.211	26.6932	19.5948	25.126	23.8913	25.1708	25.9354	19.018	S	697	2	___1	Homo sapiens			0.994807	0.800098	0.262761	0.592658	0.627125	ADD2	DKTESVTSGPMSPEGSPSKSPSKKKKKFRTP	P35612	697	P35612	P35612	Beta-adducin	Beta-adducin OS=Homo sapiens GN=ADD2 PE=1 SV=3	UID357	1;2	632	Casein kinase II substrate motif;Cdc2 kinase substrate motif;CDK kinase substrate motif;CDK1,2,4,6 kinase substrate motif;ERK1,2 kinase substrate motif;G protein-coupled receptor kinase 1 substrate motif;GSK3 kinase substrate motif;GSK-3, ERK1, ERK2, CDK5 substrate motif;MAPKAPK2 kinase substrate motif;WW domain binding motif
	32.3185	28.9084	28.0672	30.9152	30.9751	29.2225	27.1897	30.4363	29.1975	30.6742	31.4627	29.3282	S	350	2	___2	Homo sapiens			0.997802	0.270035	0.707737	0.618614	0.62844	SLC4A1	LVPVQRELLRRRYQSSPAKPDSSFYKGLDLN	P02730	350	P02730	P02730	Band 3 anion transport protein	Band 3 anion transport protein OS=Homo sapiens GN=SLC4A1 PE=1 SV=3	UID1312	1;2	370	Cdc2 kinase substrate motif;CDK kinase substrate motif;CDK1,2,4,6 kinase substrate motif;ERK1,2 kinase substrate motif;G protein-coupled receptor kinase 1 substrate motif;Growth associated histone HI kinase substrate motif;GSK-3, ERK1, ERK2, CDK5 substrate motif;MDC1 BRCT domain binding motif;Plk1 PBD domain binding motif;WW domain binding motif
	23.9608	25.8019	25.2858	23.4692	26.4005	23.1223	23.6232	24.8527	24.2763	20.0324	23.9036	25.4208	T	99	2	___1	Homo sapiens			0.997154	0.394632	0.35639	0.830711	0.629845	GYPC	MYRHKGTYHTNEAKGTEFAESADAALQGDPA	P04921	99	P04921	P04921	Glycophorin-C	Glycophorin-C OS=Homo sapiens GN=GYPC PE=1 SV=1	UID973	1	389	G protein-coupled receptor kinase 1 substrate motif;PKA kinase substrate motif;PKC kinase substrate motif
	27.1585	28.6127	29.0599	26.9832	28.4559	27.7029	28.0452	28.4097	27.4172	28.2878	28.6511	28.2029	S	1490	3	___1	Homo sapiens			0.5	0.862776	0.669443	0.243327	0.630061	ANK1	DRGEIVNMLEGSGRQSRNLKPDRRHTDRDYS	P16157	1490	P16157	P16157	Ankyrin-1	Ankyrin-1 OS=Homo sapiens GN=ANK1 PE=1 SV=3	UID269	1	509	MAPKAPK2 kinase substrate motif;PKA kinase substrate motif;PKC kinase substrate motif
	24.1767	24.7522	26.009	25.4723	24.2501	26.3745	20.3949	26.1973	24.9261	24.068	27.0747	26.1032	S	229	2	___1	Homo sapiens			1	0.313595	0.732106	0.4959	0.634616	USP15	KNEDGTWPRGPSTPKSPGASNFSTLPKISPS	Q9Y4E8	229	Q9Y4E8	Q9Y4E8	Ubiquitin carboxyl-terminal hydrolase 15	Ubiquitin carboxyl-terminal hydrolase 15 OS=Homo sapiens GN=USP15 PE=1 SV=3	UID936	1	1854	ERK1,2 kinase substrate motif;G protein-coupled receptor kinase 1 substrate motif;Growth associated histone HI kinase substrate motif;GSK3 kinase substrate motif;GSK-3, ERK1, ERK2, CDK5 substrate motif;MAPKAPK2 kinase substrate motif;WW domain binding motif
	23.9705	24.5276	24.5519	24.6847	24.5275	25.288	22.2132	24.6768	26.4861	21.4212	18.6327	27.1825	S	114	2	___1	Homo sapiens			1	0.594676	0.436142	0.39606	0.636139	NSFL1C	SERSGQQIVGPPRKKSPNELVDDLFKGAKEH	Q9UNZ2	114	Q9UNZ2	Q9UNZ2	NSFL1 cofactor p47	NSFL1 cofactor p47 OS=Homo sapiens GN=NSFL1C PE=1 SV=2	UID930	1	1830	14-3-3 domain binding motif;Calmodulin-dependent protein kinase II substrate motif;Casein kinase II substrate motif;ERK1,2 kinase substrate motif;Growth associated histone HI kinase substrate motif;GSK-3, ERK1, ERK2, CDK5 substrate motif;PKA kinase substrate motif;PKC epsilon kinase substrate motif;PKC kinase substrate motif;WW domain binding motif
	34.799	29.5704	32.645	34.4833	28.4285	20.5249	30.8182	27.1143	29.5548	22.8842	32.4654	29.8597	S	138	2	___1	Homo sapiens			0.999612	0.347091	0.638282	0.496775	0.643804	GYPA	SDVKPLPSPDTDVPLSSVEIENPETSDQ___	P02724	138	P02724	P02724	Glycophorin-A	Glycophorin-A OS=Homo sapiens GN=GYPA PE=1 SV=2	UID175	1;2;3	369	Casein kinase II substrate motif
	25.297	26.931	26.6344	26.3655	26.8029	27.0302	27.0478	25.7629	20.3287	27.3693	26.3266	19.6262	S	1339	2	___1	Homo sapiens			0.9738	0.879234	0.229386	0.908104	0.645965	ANK1	AMPVKVRDSSREPGGSLSFLRKAMKYEDTQH	P16157	1339	P16157	P16157	Ankyrin-1	Ankyrin-1 OS=Homo sapiens GN=ANK1 PE=1 SV=3	UID266	1	509	Casein kinase II substrate motif
	25.8296	26.1116	26.065	26.4949	26.1415	24.7928	25.5227	25.0955	25.44	23.5431	25.6544	26.3706	T	166	2	___1	Homo sapiens			1	0.733025	0.242873	0.977738	0.649216	SPTB	WTIILRFQIQDIVVQTQEGRETRSAKDALLL	P11277	166	P11277	P11277	Spectrin beta chain, erythrocytic	Spectrin beta chain, erythrocytic OS=Homo sapiens GN=SPTB PE=1 SV=5	UID988	1	465
	26.7515	25.0062	27.2217	26.5268	26.7336	19.5094	25.1253	25.0695	27.1407	20.9111	25.0134	26.101	S	92	2	___1	Homo sapiens			0.987145	0.23769	0.798027	0.923058	0.650568	DMTN	ELPRSRERSLSPKSTSPPPSPEVWADSRSPG	Q08495	92	Q08495	Q08495	Dematin	Dematin OS=Homo sapiens GN=EPB49 PE=1 SV=3	UID464	1;2	873	ERK1,2 kinase substrate motif;G protein-coupled receptor kinase 1 substrate motif;GSK3 kinase substrate motif;GSK-3, ERK1, ERK2, CDK5 substrate motif;PKA kinase substrate motif;PKC kinase substrate motif;WW domain binding motif
	21.0594	20.3581	21.9726	21.3368	21.7152	21.2663	19.9693	23.6579	22.0207	21.2452	24.3563	21.7154	S	1310	2	___1	Homo sapiens			1	0.584873	0.282634	0.875048	0.656771	MICAL3	PLPVQSQSDTKDRLGSPLAVDEALRRSDLVE	Q7RTP6	1310	Q7RTP6	Q7RTP6	Protein-methionine sulfoxide oxidase MICAL3	Protein-methionine sulfoxide oxidase MICAL3 OS=Homo sapiens GN=MICAL3 PE=1 SV=2	UID538	1	1077	14-3-3 domain binding motif;Calmodulin-dependent protein kinase II substrate motif;ERK1,2 kinase substrate motif;GSK-3, ERK1, ERK2, CDK5 substrate motif;MAPKAPK1 kinase substrate motif;PKA kinase substrate motif;PKC kinase substrate motif;WW domain binding motif
	20.265	20.6577	25.7751	22.8196	24.8967	24.637	21.9703	23.3714	24.1202	23.3773	23.7115	20.335	T	684	3	___2	Homo sapiens			0.57171	0.608844	0.758074	0.290221	0.658623	ADD2	MTTSADTDVDTSKDKTESVTSGPMSPEGSPS	P35612	684	P35612	P35612	Beta-adducin	Beta-adducin OS=Homo sapiens GN=ADD2 PE=1 SV=3	UID2156	2	632	G protein-coupled receptor kinase 1 substrate motif;MAPKAPK2 kinase substrate motif;PKA kinase substrate motif;PKC kinase substrate motif
	22.8958	23.6739	23.04	28.3145	21.5452	24.6733	23.0256	20.1441	22.6468	29.1456	23.3912	20.0574	S	712	2	___1	Homo sapiens			0.999836	0.288035	0.592439	0.861351	0.664447	EPB41	PEPRPSEWDKRLSTHSPFRTLNINGQIPTGE	P11171	712	P11171	P11171	Protein 4.1	Protein 4.1 OS=Homo sapiens GN=EPB41 PE=1 SV=4	UID225	1;2	461	Cdc2 kinase substrate motif;CDK kinase substrate motif;CDK1,2,4,6 kinase substrate motif;ERK1,2 kinase substrate motif;G protein-coupled receptor kinase 1 substrate motif;GSK-3, ERK1, ERK2, CDK5 substrate motif;WW domain binding motif
	26.1994	26.6305	28.4106	25.1838	26.9745	27.8532	27.3693	27.8681	27.326	27.3831	27.6557	27.2887	S	713	2	___1	Homo sapiens			1	0.656449	0.284324	0.762107	0.666489	ADD1;ADD2;ADD3	PGKSPSKKKKKFRTPSFLKKSKKKSDS____;PSKSPSKKKKKFRTPSFLKKNKKKEKVEA__;PSKSPSKKKKKFRTPSFLKKSKKKEKVES__	P35611;P35612;Q9UEY8	726;713;693	P35611;P35612;Q9UEY8	P35612	Alpha-adducin;Beta-adducin;Gamma-adducin	Alpha-adducin OS=Homo sapiens GN=ADD1 PE=1 SV=2;Beta-adducin OS=Homo sapiens GN=ADD2 PE=1 SV=3;Gamma-adducin OS=Homo sapiens GN=ADD3 PE=1 SV=1	UID340	1;2	631;632;1802	14-3-3 domain binding motif;14-3-3 domain binding motif;14-3-3 domain binding motif;Akt kinase substrate motif;Akt kinase substrate motif;Akt kinase substrate motif;AMP-activated protein kinase 2 substrate motif;AMP-activated protein kinase 2 substrate motif;AMP-activated protein kinase 2 substrate motif;Calmodulin-dependent protein kinase II substrate motif;Calmodulin-dependent protein kinase II…
	19.5028	20.5121	23.0969	19.849	22.7337	23.6999	22.5992	21.8979	22.3732	21.9678	22.8271	21.9605	T	88	2	___2	Homo sapiens			0.972624	0.545858	0.407999	0.516848	0.66815	HBB	SDGLAHLDNLKGTFATLSELHCDKLHVDPEN	P68871	88	P68871	P68871	Hemoglobin subunit beta;LVV-hemorphin-7;Spinorphin	Hemoglobin subunit beta OS=Homo sapiens GN=HBB PE=1 SV=2	UID2169	1;2	823	Casein kinase II substrate motif
	23.3469	21.1712	23.9096	20.4462	23.2596	20.6999	20.9495	19.6268	23.6458	22.5887	20.9136	23.3936	S	617	2	___1	Homo sapiens			1	0.81457	0.765632	0.263009	0.67148	PPP6R3	EACCKERIQQFDDGGSDEEDIWEEKHIAFTP	Q5H9R7	617	Q5H9R7	Q5H9R7	Serine/threonine-protein phosphatase 6 regulatory subunit 3	Serine/threonine-protein phosphatase 6 regulatory subunit 3 OS=Homo sapiens GN=PPP6R3 PE=1 SV=2	UID513	1	1011	BARD1 BRCT domain binding motif;Casein kinase I substrate motif;Casein kinase II substrate motif
	28.1267	27.9577	30.001	28.6853	29.4106	29.2524	28.9236	31.5748	29.2965	21.9565	30.6047	29.6074	S	560	2	___1	Homo sapiens			0.995143	0.490746	0.87163	0.342573	0.678823	EPB41	GAAAVDSADRSPRPTSAPAITQGQVAEGGVL	P11171	560	P11171	P11171	Protein 4.1	Protein 4.1 OS=Homo sapiens GN=EPB41 PE=1 SV=4	UID226	1	461	14-3-3 domain binding motif;Calmodulin-dependent protein kinase II substrate motif;PKA kinase substrate motif;PKC kinase substrate motif
	23.5543	24.6739	21.0138	24.598	25.0372	24.9754	19.4093	24.3623	25.1381	25.1979	19.9155	23.5971	S	662	2	___1	Homo sapiens			0.874201	0.528977	0.45046	0.498605	0.679317	C2CD2L	IFRRRPRQKEAGLSQSHDDLSNATATPSVRK	O14523	662	O14523	O14523	C2 domain-containing protein 2-like	C2 domain-containing protein 2-like OS=Homo sapiens GN=C2CD2L PE=1 SV=3	UID87	1	178	Casein kinase II substrate motif;Pyruvate dehydrogenase kinase substrate motif
	21.0721	25.078	23.0188	25.6978	24.7215	23.2874	24.0969	24.9778	24.4861	24.8982	19.5979	25.155	S	2	2	___1	Homo sapiens			0.980124	0.928928	0.961875	0.250785	0.683616	GNG5	______________MSGSSSVAAMKKVVQQL	P63218	2	P63218	P63218	Guanine nucleotide-binding protein G(I)/G(S)/G(O) subunit gamma-5	Guanine nucleotide-binding protein G(I)/G(S)/G(O) subunit gamma-5 OS=Homo sapiens GN=GNG5 PE=1 SV=3	UID425	1	809	Casein kinase II substrate motif;G protein-coupled receptor kinase 1 substrate motif;GSK3 kinase substrate motif
	24.6022	22.2512	21.0367	22.4632	23.1591	21.4763	22.9736	21.9199	23.8773	20.3854	20.7937	23.5372	S	755	2	___1	Homo sapiens			0.846282	0.348616	0.765597	0.521545	0.685284	ABCB6	TILKAPGIILLDEATSALDTSNERAIQASLA	Q9NP58	755	Q9NP58	Q9NP58	ATP-binding cassette sub-family B member 6, mitochondrial	ATP-binding cassette sub-family B member 6, mitochondrial OS=Homo sapiens GN=ABCB6 PE=1 SV=1	UID895	1	1736	Casein kinase I substrate motif;Casein kinase II substrate motif;G protein-coupled receptor kinase 1 substrate motif;Pyruvate dehydrogenase kinase substrate motif
	25.331	25.45	24.8	25.283	25.2048	23.8123	24.7817	24.4663	24.4758	24.0703	25.7868	24.0573	T	285	2	___1	Homo sapiens			0.57417	0.653741	0.365957	0.547095	0.686304	CYBRD1	ARKRNLALDEAGQRSTM______________	Q53TN4	285	Q53TN4	Q53TN4	Cytochrome b reductase 1	Cytochrome b reductase 1 OS=Homo sapiens GN=CYBRD1 PE=1 SV=1	UID1056	1	1006	MDC1 BRCT domain binding motif;PKA kinase substrate motif;PKC kinase substrate motif;Plk1 PBD domain binding motif
	22.7383	20.7584	21.44	23.6134	22.6542	19.989	21.0965	22.4183	21.6881	23.1104	24.0796	21.3252	S	678	2	___1	Homo sapiens			1	0.339355	0.594877	0.673662	0.686448	TBC1D10B	PGLKSRGSRAAGGAPSPPPPVRRASAGPAPG	Q4KMP7	678	Q4KMP7	Q4KMP7	TBC1 domain family member 10B	TBC1 domain family member 10B OS=Homo sapiens GN=TBC1D10B PE=1 SV=3	UID508	1	999	DNA dependent Protein kinase substrate motif;ERK1,2 kinase substrate motif;G protein-coupled receptor kinase 1 substrate motif;GSK-3, ERK1, ERK2, CDK5 substrate motif;WW domain binding motif
	27.9308	28.3132	28.9614	27.9027	28.3165	29.1133	28.6473	29.2003	28.3983	28.9363	29.1001	28.348	S	22	2	___1	Homo sapiens			0.996538	0.880495	0.255966	0.99481	0.688288	DMTN	QPLTSPGSVSPSRDSSVPGSPSSIVAKMDNQ	Q08495	22	Q08495	Q08495	Dematin	Dematin OS=Homo sapiens GN=EPB49 PE=1 SV=3	UID446	1	873	14-3-3 domain binding motif;Calmodulin-dependent protein kinase II substrate motif;G protein-coupled receptor kinase 1 substrate motif;GSK3 kinase substrate motif;MAPKAPK2 kinase substrate motif;MDC1 BRCT domain binding motif;Phosphorylase kinase substrate motif;PKA kinase substrate motif;PKC kinase substrate motif;Plk1 PBD domain binding motif
	22.5157	18.872	25.7733	19.3394	21.5286	20.0659	19.0984	19.8848	23.9368	20.9713	20.3344	20.5463	S	783	2	___2	Homo sapiens			0.999651	0.373961	0.679294	0.524225	0.68974	USP5	AEAAMDISEGRSAADSISESVPVGPKVRDGP	P45974	783	P45974	P45974	Ubiquitin carboxyl-terminal hydrolase 5	Ubiquitin carboxyl-terminal hydrolase 5 OS=Homo sapiens GN=USP5 PE=1 SV=2	UID1516	1;2	665	b-Adrenergic Receptor kinase substrate motif;Casein kinase II substrate motif;G protein-coupled receptor kinase 1 substrate motif;GSK3 kinase substrate motif;MAPKAPK2 kinase substrate motif
	27.4892	27.0089	26.8606	27.0965	27.1357	26.791	27.2112	29.5632	27.3621	25.911	29.5875	27.1851	S	428	3	___1	Homo sapiens			1	0.667498	0.300648	0.787588	0.692435	SPTA1	QQHKHEIDSYDDRFQSADETGQDLVNANHEA	P02549	428	P02549	P02549	Spectrin alpha chain, erythrocytic 1	Spectrin alpha chain, erythrocytic 1 OS=Homo sapiens GN=SPTA1 PE=1 SV=5	UID157	1	363	14-3-3 domain binding motif;Calmodulin-dependent protein kinase II substrate motif;Casein kinase II substrate motif;G protein-coupled receptor kinase 1 substrate motif;MAPKAPK2 kinase substrate motif;PKA kinase substrate motif;PKC kinase substrate motif
	26.153	26.7034	27.0712	25.8335	19.9328	28.0674	26.1628	28.7317	20.1511	27.6557	20.414	20.9601	S	349	2	___2	Homo sapiens			0.952407	0.367269	0.466632	0.99523	0.693183	SLC4A1	SLVPVQRELLRRRYQSSPAKPDSSFYKGLDL	P02730	349	P02730	P02730	Band 3 anion transport protein	Band 3 anion transport protein OS=Homo sapiens GN=SLC4A1 PE=1 SV=3	UID1311	1;2	370	14-3-3 domain binding motif;Akt kinase substrate motif;AMP-activated protein kinase 2 substrate motif;Calmodulin-dependent protein kinase II substrate motif;MAPKAPK1 kinase substrate motif;PKA kinase substrate motif;PKC kinase substrate motif;ZIP kinase substrate motif
	27.156	20.2101	24.4387	24.8277	24.6787	21.7104	20.1972	19.579	25.1221	21.1001	21.0444	24.976	T	133	2	___1	Homo sapiens			0.996952	0.866751	0.276965	0.773318	0.696821	GYPA	IKKSPSDVKPLPSPDTDVPLSSVEIENPETS	P02724	133	P02724	P02724	Glycophorin-A	Glycophorin-A OS=Homo sapiens GN=GYPA PE=1 SV=2	UID967	1;2;3	369	b-Adrenergic Receptor kinase substrate motif
	29.0196	28.2073	25.5936	28.8267	28.2471	27.0678	27.7636	29.9248	28.233	27.9013	30.4659	28.0323	S	1392	2	___1	Homo sapiens			0.99953	0.712271	0.287888	0.862345	0.698	ANK1	RTPTPLALRYSILSESTPGSLSGTEQAEMKM	P16157	1392	P16157	P16157	Ankyrin-1	Ankyrin-1 OS=Homo sapiens GN=ANK1 PE=1 SV=3	UID287	1;2	509	b-Adrenergic Receptor kinase substrate motif;G protein-coupled receptor kinase 1 substrate motif;GSK3 kinase substrate motif
	22.0541	23.1777	22.9308	19.7334	22.6956	22.939	18.986	21.3642	23.4988	21.342	20.6508	22.6337	S	57	2	___1	Homo sapiens			0.988155	0.717396	0.374792	0.525299	0.699898	PGRMC1	LYKIVRGDQPAASGDSDDDEPPPLPRLKRRD	O00264	57	O00264	O00264	Membrane-associated progesterone receptor component 1	Membrane-associated progesterone receptor component 1 OS=Homo sapiens GN=PGRMC1 PE=1 SV=3	UID79	1	166	b-Adrenergic Receptor kinase substrate motif;Casein kinase II substrate motif;Pyruvate dehydrogenase kinase substrate motif
	31.947	29.5045	29.5569	32.2798	30.4586	28.0493	29.0391	29.8842	30.2547	24.8949	30.0172	30.7229	S	121	2	___1	Homo sapiens			0.836982	0.612023	0.356192	0.653754	0.702166	GYPC	DAALQGDPALQDAGDSSRKEYFI________	P04921	121	P04921	P04921	Glycophorin-C	Glycophorin-C OS=Homo sapiens GN=GYPC PE=1 SV=1	UID193	1;2	389	b-Adrenergic Receptor kinase substrate motif;PKA kinase substrate motif;PKC kinase substrate motif
	22.619	23.6012	25.2825	22.9305	23.9049	24.3696	19.4067	23.4847	24.2076	21.479	25.5256	24.7039	S	1019	2	___1	Homo sapiens			0.997885	0.51912	0.558822	0.464868	0.710262	GAPVD1	DDLGPDRFSTLTDDPSPRLSAQAQVAEDILD	Q14C86	1019	Q14C86	Q14C86	GTPase-activating protein and VPS9 domain-containing protein 1	GTPase-activating protein and VPS9 domain-containing protein 1 OS=Homo sapiens GN=GAPVD1 PE=1 SV=2	UID487	1	924	Casein kinase I substrate motif;DNA dependent Protein kinase substrate motif;ERK1,2 kinase substrate motif;G protein-coupled receptor kinase 1 substrate motif;Growth associated histone HI kinase substrate motif;GSK3 kinase substrate motif;GSK-3, ERK1, ERK2, CDK5 substrate motif;PKA kinase substrate motif;PKC kinase substrate motif;WW domain binding motif
	23.7458	24.2177	23.0817	19.9556	23.1826	24.3906	23.6741	23.1569	23.6336	24.1824	23.8047	22.1353	S	554	2	___1	Homo sapiens			0.993218	0.419465	0.668825	0.503712	0.711125	CANX	DEEEEGEEKLEEKQKSDAEEDGGTVSQEEED	P27824	554	P27824	P27824	Calnexin	Calnexin OS=Homo sapiens GN=CANX PE=1 SV=2	UID316	1	584	Casein kinase II substrate motif;PKA kinase substrate motif;PKC kinase substrate motif
	25.8073	26.6001	26.2414	26.4582	26.4646	26.1252	26.9361	25.9419	26.155	26.2643	27.0899	26.4374	S	1226	2	___1	Homo sapiens			0.999999	0.434064	0.445556	0.804735	0.716295	SPTB	EDFLGSMENNRDKVLSPVDSGNKLVAEGNLY	P11277	1226	P11277	P11277	Spectrin beta chain, erythrocytic	Spectrin beta chain, erythrocytic OS=Homo sapiens GN=SPTB PE=1 SV=5	UID235	1	465	Casein kinase II substrate motif;ERK1,2 kinase substrate motif;G protein-coupled receptor kinase 1 substrate motif;GSK3 kinase substrate motif;GSK-3, ERK1, ERK2, CDK5 substrate motif;PKA kinase substrate motif;PKC kinase substrate motif;Pyruvate dehydrogenase kinase substrate motif;WW domain binding motif
	23.1124	21.145	20.575	24.7938	24.0852	19.7849	22.4442	22.3591	23.268	22.2623	23.0211	23.3471	T	211	2	___1	Homo sapiens			0.999997	0.438801	0.568412	0.560551	0.716494	MARK3;MARK1;MARK4;MARK2	DFGFSNEFTFGNKLDTFCGSPPYAAPELFQG;DFGFSNEFTVGGKLDTFCGSPPYAAPELFQG	P27448;Q9P0L2;Q96L34;Q7KZI7	211;215;214;208	P27448;Q7KZI7	P27448	MAP/microtubule affinity-regulating kinase 3;Serine/threonine-protein kinase MARK1;MAP/microtubule affinity-regulating kinase 4;Serine/threonine-protein kinase MARK2	MAP/microtubule affinity-regulating kinase 3 OS=Homo sapiens GN=MARK3 PE=1 SV=4;Serine/threonine-protein kinase MARK1 OS=Homo sapiens GN=MARK1 PE=1 SV=2;MAP/microtubule affinity-regulating kinase 4 OS=Homo sapiens GN=MARK4 PE=1 SV=1;Serine/threonine-protei	UID1015	1	581;1072	b-Adrenergic Receptor kinase substrate motif;b-Adrenergic Receptor kinase substrate motif;G protein-coupled receptor kinase 1 substrate motif;G protein-coupled receptor kinase 1 substrate motif;PKA kinase substrate motif;PKA kinase substrate motif;PKC kinase substrate motif;PKC kinase substrate motif
	23.8638	22.344	25.1027	24.4005	23.1831	24.3029	20.1596	23.8349	23.9103	21.9216	24.3879	24.9078	T	5	2	___1	Homo sapiens			1	0.487342	0.467401	0.622246	0.718975	WDR77	___________MRKETPPPLVPPAAREWNLP	Q9BQA1	5	Q9BQA1	Q9BQA1	Methylosome protein 50	Methylosome protein 50 OS=Homo sapiens GN=WDR77 PE=1 SV=1	UID1107	1	1668	AMP-activated protein kinase substrate motif;b-Adrenergic Receptor kinase substrate motif;Calmodulin-dependent protein kinase II substrate motif;GSK-3, ERK1, ERK2, CDK5 substrate motif;PKA kinase substrate motif;PKC kinase substrate motif;WW domain binding motif
	24.1623	20.2789	23.9216	28.3017	19.8404	21.0785	26.7163	25.4837	24.4286	20.0732	24.2818	27.3092	S	781	1	___1	Homo sapiens			0.999983	0.717944	0.357657	0.610105	0.719079	ANK1	DGTTPLAIAKRLGYISVTDVLKVVTDETSFV	P16157	781	P16157	P16157	Ankyrin-1	Ankyrin-1 OS=Homo sapiens GN=ANK1 PE=1 SV=3	UID275	1	509	Casein kinase II substrate motif;Pyruvate dehydrogenase kinase substrate motif
	26.0631	26.587	25.6235	25.6908	26.3829	26.3948	24.3031	26.532	26.441	24.3815	26.1101	25.8454	S	596	2	___2	Homo sapiens			1	0.805611	0.316051	0.708465	0.722374	ADD2	GEKETAPEEPGSPAKSAPASPVQSPAKEAET	P35612	596	P35612	P35612	Beta-adducin	Beta-adducin OS=Homo sapiens GN=ADD2 PE=1 SV=3	UID1491	1;2;3	632	G protein-coupled receptor kinase 1 substrate motif;GSK3 kinase substrate motif;MAPKAPK2 kinase substrate motif
	26.0631	26.587	25.6235	25.6908	26.3829	26.3948	24.3031	26.532	26.441	24.3815	26.1101	25.8454	S	600	2	___2	Homo sapiens			0.999999	0.805611	0.316051	0.708465	0.722374	ADD2	TAPEEPGSPAKSAPASPVQSPAKEAETKSPL	P35612	600	P35612	P35612	Beta-adducin	Beta-adducin OS=Homo sapiens GN=ADD2 PE=1 SV=3	UID1492	1;2;3	632	ERK1,2 kinase substrate motif;G protein-coupled receptor kinase 1 substrate motif;GSK3 kinase substrate motif;GSK-3, ERK1, ERK2, CDK5 substrate motif;MAPKAPK2 kinase substrate motif;WW domain binding motif
	27.0504	27.7431	25.3576	27.6216	27.8999	28.0826	26.1569	29.164	27.254	25.9738	29.5711	27.6497	S	596	2	___1	Homo sapiens			1	0.40378	0.674381	0.556758	0.725731	ADD2	GEKETAPEEPGSPAKSAPASPVQSPAKEAET	P35612	596	P35612	P35612	Beta-adducin	Beta-adducin OS=Homo sapiens GN=ADD2 PE=1 SV=3	UID362	1;2;3	632	G protein-coupled receptor kinase 1 substrate motif;GSK3 kinase substrate motif;MAPKAPK2 kinase substrate motif
	22.1163	20.9619	24.9761	23.1366	22.6797	23.1823	20.4038	22.3219	24.1248	19.896	22.388	22.4889	S	448	2	___1	Homo sapiens			0.857104	0.841017	0.349846	0.595625	0.727649	NEDD4L	NNHLIEPQIRRPRSLSSPTVTLSAPLEGAKD	Q96PU5	448	Q96PU5	Q96PU5	E3 ubiquitin-protein ligase NEDD4-like	E3 ubiquitin-protein ligase NEDD4-like OS=Homo sapiens GN=NEDD4L PE=1 SV=2	UID840	1	1646	14-3-3 domain binding motif;Akt kinase substrate motif;Calmodulin-dependent protein kinase II substrate motif;Casein kinase II substrate motif;MAPKAPK1 kinase substrate motif;PKA kinase substrate motif;PKC kinase substrate motif
	26.2866	27.4808	26.354	28.3233	27.2678	25.8802	26.1856	29.5321	27.8694	26.5616	26.0187	28.4944	S	592	3	___1	Homo sapiens			1	0.798182	0.504973	0.405342	0.728837	ADD2	LELDGEKETAPEEPGSPAKSAPASPVQSPAK	P35612	592	P35612	P35612	Beta-adducin	Beta-adducin OS=Homo sapiens GN=ADD2 PE=1 SV=3	UID361	1;2;3	632	Casein kinase I substrate motif;Cdc2 kinase substrate motif;CDK kinase substrate motif;CDK1,2,4,6 kinase substrate motif;ERK1,2 kinase substrate motif;G protein-coupled receptor kinase 1 substrate motif;GSK3 kinase substrate motif;GSK-3, ERK1, ERK2, CDK5 substrate motif;WW domain binding motif
	24.5577	25.2977	20.8672	26.0734	26.5225	26.0203	25.2476	27.9166	20.444	20.1324	27.0671	25.7114	S	709	2	___2	Homo sapiens			0.989429	0.49364	0.785814	0.416787	0.729293	EPB41	ESVPEPRPSEWDKRLSTHSPFRTLNINGQIP	P11171	709	P11171	P11171	Protein 4.1	Protein 4.1 OS=Homo sapiens GN=EPB41 PE=1 SV=4	UID1353	1;2	461	Casein kinase II substrate motif;G protein-coupled receptor kinase 1 substrate motif;PAK2 kinase substrate motif;PKA kinase substrate motif;PKC kinase substrate motif
	21.5313	19.518	22.9878	22.3332	20.1767	22.7327	20.345	22.408	21.9288	19.7874	21.0975	20.9844	S	439	2	___1	Homo sapiens			0.993461	0.727734	0.557337	0.393563	0.731132	MAP3K7	VPEIVISGNGQPRRRSIQDLTVTGTEPGQVS	O43318	439	O43318	O43318	Mitogen-activated protein kinase kinase kinase 7	Mitogen-activated protein kinase kinase kinase 7 OS=Homo sapiens GN=MAP3K7 PE=1 SV=1	UID106	1	211	14-3-3 domain binding motif;Aurora-A kinase substrate motif;Calmodulin-dependent protein kinase II substrate motif;Casein kinase II substrate motif;PAK2 kinase substrate motif;Phosphorylase kinase substrate motif;PKA kinase substrate motif;PKC epsilon kinase substrate motif;PKC kinase substrate motif;Pyruvate dehydrogenase kinase substrate motif
	27.8424	28.1917	27.3447	28.7815	28.1761	26.9608	29.0432	26.6975	27.8944	28.5218	28.7866	28.1053	S	1312	2	___1	Homo sapiens			1	0.424934	0.543048	0.665101	0.732394	ANK1	LSGNLVPVKKAAQQRSFHFQSFRENRLAMPV	P16157	1312	P16157	P16157	Ankyrin-1	Ankyrin-1 OS=Homo sapiens GN=ANK1 PE=1 SV=3	UID282	1	509
	24.126	25.9693	24.9996	25.1597	25.871	27.0904	24.3828	26.1314	25.7742	21.615	27.2111	24.9217	T	614	3	___1	Homo sapiens			0.764113	0.933392	0.58781	0.351881	0.734311	ADD1	KSPPDQPAVPHPPPSTPIKLEEDLVPEPTTG	P35611	614	P35611	P35611	Alpha-adducin	Alpha-adducin OS=Homo sapiens GN=ADD1 PE=1 SV=2	UID1022	1	631	Cdc2 kinase substrate motif;CDK1,2,4,6 kinase substrate motif;CDK5 kinase substrate motif;ERK1,2 kinase substrate motif;Growth associated histone HI kinase substrate motif;GSK3, Erk1, Erk2 and CDK5 kinase motif;GSK-3, ERK1, ERK2, CDK5 substrate motif;MDC1 BRCT domain binding motif;Plk1 PBD domain binding motif;WW domain binding motif
	28.5568	29.1578	27.9387	29.197	29.2665	29.0562	27.8376	30.769	28.3273	28.714	31.1566	28.7823	S	856	2	___1	Homo sapiens			1	0.371621	0.541819	0.969976	0.734311	ANK1	KELLDFVPKLDQVVESPAIPRIPCAMPETVV	P16157	856	P16157	P16157	Ankyrin-1	Ankyrin-1 OS=Homo sapiens GN=ANK1 PE=1 SV=3	UID273	1	509	b-Adrenergic Receptor kinase substrate motif;ERK1,2 kinase substrate motif;G protein-coupled receptor kinase 1 substrate motif;GSK-3, ERK1, ERK2, CDK5 substrate motif;WW domain binding motif
	25.3467	25.5393	26.6417	25.4269	25.2949	25.729	25.3277	26.5298	25.8079	26.155	25.5748	24.5733	S	58	2	___1	Homo sapiens			0.998167	0.289929	0.996392	0.897776	0.734618	VAMP3;VAMP2	LSELDDRADALQAGASQFETSAAKLKRKYWW	Q15836;P63027	58;75	Q15836	Q15836	Vesicle-associated membrane protein 3;Vesicle-associated membrane protein 2	Vesicle-associated membrane protein 3 OS=Homo sapiens GN=VAMP3 PE=1 SV=3;Vesicle-associated membrane protein 2 OS=Homo sapiens GN=VAMP2 PE=1 SV=3	UID500	1	950	ATM kinase substrate motif;Casein kinase II substrate motif;DNA dependent Protein kinase substrate motif;G protein-coupled receptor kinase 1 substrate motif
	27.3524	27.4372	27.3761	27.8594	27.3799	27.7696	27.8856	27.577	27.3141	28.2503	26.8502	26.7917	S	15	2	___1	Homo sapiens			0.976758	0.979777	0.756971	0.305588	0.734759	ANK1	_MPYSVGFREADAATSFLRAARSGNLDKALD	P16157	15	P16157	P16157	Ankyrin-1	Ankyrin-1 OS=Homo sapiens GN=ANK1 PE=1 SV=3	UID264	1	509	G protein-coupled receptor kinase 1 substrate motif
	23.3413	24.1643	25.6132	22.7907	25.1936	25.3851	24.153	22.8689	24.7072	24.5422	25.2633	24.85	S	455	2	___1	Homo sapiens			0.99803	0.409064	0.978023	0.484099	0.735468	ACLY	NASGSTSTPAPSRTASFSESRADEVAPAKKA	P53396	455	P53396	P53396	ATP-citrate synthase	ATP-citrate synthase OS=Homo sapiens GN=ACLY PE=1 SV=3	UID410	1	726	14-3-3 domain binding motif;Calmodulin-dependent protein kinase II substrate motif;Casein kinase II substrate motif;G protein-coupled receptor kinase 1 substrate motif;GSK3 kinase substrate motif;MAPKAPK2 kinase substrate motif;PKA kinase substrate motif;PKC kinase substrate motif
	21.7471	19.5189	22.6374	22.9694	21.6687	21.1641	19.2145	21.1121	22.4712	20.9435	22.6347	22.2418	S	78	2	___1	Homo sapiens			0.842553	0.311183	0.81712	0.811277	0.737906	EIF4A1;EIF4A2	IIPCIKGYDVIAQAQSGTGKTATFAISILQQ;ILPCIKGYDVIAQAQSGTGKTATFAISILQQ	P60842;Q14240	78;79	P60842;Q14240	P60842	Eukaryotic initiation factor 4A-I;Eukaryotic initiation factor 4A-II;Eukaryotic initiation factor 4A-II, N-terminally processed	Eukaryotic initiation factor 4A-I OS=Homo sapiens GN=EIF4A1 PE=1 SV=1;Eukaryotic initiation factor 4A-II OS=Homo sapiens GN=EIF4A2 PE=1 SV=2	UID422	1	760;913	Casein kinase II substrate motif;Casein kinase II substrate motif
	23.8976	24.3622	23.6204	23.6637	24.0464	20.1539	22.3606	24.8307	23.9372	21.5462	25.0986	24.094	S	92	2	___1	Homo sapiens			0.999995	0.436824	0.703637	0.519537	0.73957	C2orf88	WACNNIKYHDIPYIESEGP____________	Q9BSF0	92	Q9BSF0	Q9BSF0	Small membrane A-kinase anchor protein	Small membrane A-kinase anchor protein OS=Homo sapiens GN=C2orf88 PE=1 SV=2	UID853	1	1673	b-Adrenergic Receptor kinase substrate motif;G protein-coupled receptor kinase 1 substrate motif
	25.906	20.7045	29.0603	25.6106	23.5792	23.4668	20.1996	24.7558	25.8952	24.3679	23.0983	20.5887	S	3	2	___1	Homo sapiens			1	0.569818	0.364698	0.982773	0.740412	CFL1	_____________MASGVAVSDGVIKVFNDM	P23528	3	P23528	P23528	Cofilin-1	Cofilin-1 OS=Homo sapiens GN=CFL1 PE=1 SV=3	UID308	1	554
	30.3259	29.1338	29.6777	30.5043	28.3508	20.6817	20.3139	30.0235	28.09	21.7518	29.7844	29.4505	S	616	2	___2	Homo sapiens			0.995675	0.649308	0.551766	0.438277	0.740595	IGSF1	PLAPWKNLTLWCRSPSGSTKEFVLLKDGTGW	Q8N6C5	616	Q8N6C5	Q8N6C5	Immunoglobulin superfamily member 1	Immunoglobulin superfamily member 1 OS=Homo sapiens GN=IGSF1 PE=1 SV=3	UID1927	2	1558	14-3-3 domain binding motif;Calmodulin-dependent protein kinase II substrate motif;Casein kinase II substrate motif;DNA dependent Protein kinase substrate motif;PKA kinase substrate motif;PKC kinase substrate motif
	26.7491	26.6107	26.5151	26.6914	27.1165	26.6019	27.364	27.1421	26.5563	28.0832	28.0862	25.6467	S	684	3	___1	Homo sapiens			0.996264	0.632842	0.346826	0.934882	0.745323	EPB41	EDLDKSQEEIKKHHASISELKKNFMESVPEP	P11171	684	P11171	P11171	Protein 4.1	Protein 4.1 OS=Homo sapiens GN=EPB41 PE=1 SV=4	UID220	1	461	Casein kinase II substrate motif;PKA kinase substrate motif
	26.474	26.3543	27.7781	24.7723	26.2906	27.0264	23.2969	26.5632	27.051	24.6817	27.129	26.797	S	263	3	___1	Homo sapiens			1	0.870123	0.531659	0.411207	0.755266	HSP90AA1	EEKESEDKPEIEDVGSDEEEEKKDGDKKKKK	P07900	263	P07900	P07900	Heat shock protein HSP 90-alpha	Heat shock protein HSP 90-alpha OS=Homo sapiens GN=HSP90AA1 PE=1 SV=5	UID204	1	422	BARD1 BRCT domain binding motif;Casein kinase I substrate motif;Casein kinase II substrate motif
	24.0445	27.8224	26.739	26.9746	26.2067	21.4593	25.7167	23.4301	26.8824	21.4099	23.5282	27.1996	S	35	2	___1	Homo sapiens			0.897855	0.38505	0.568899	0.993325	0.757522	SPTB	NARWDAPDDELDNDNSSARLFERSRIKALAD	P11277	35	P11277	P11277	Spectrin beta chain, erythrocytic	Spectrin beta chain, erythrocytic OS=Homo sapiens GN=SPTB PE=1 SV=5	UID251	1	465
	30.3259	29.1338	29.6777	30.5043	28.3508	20.1616	20.5912	30.0235	28.09	19.4988	29.7844	29.4505	S	618	2	___2	Homo sapiens			0.582777	0.554263	0.530616	0.552029	0.757836	IGSF1	APWKNLTLWCRSPSGSTKEFVLLKDGTGWIA	Q8N6C5	618	Q8N6C5	Q8N6C5	Immunoglobulin superfamily member 1	Immunoglobulin superfamily member 1 OS=Homo sapiens GN=IGSF1 PE=1 SV=3	UID1928	2	1558	Casein kinase II substrate motif;MAPKAPK2 kinase substrate motif;PKA kinase substrate motif;PKC kinase substrate motif
	23.6644	22.9829	25.7593	23.653	23.4309	24.8599	24.3063	24.2867	24.1988	24.7049	24.6031	24.7249	S	29	2	___1	Homo sapiens			0.999999	0.791168	0.409345	0.565412	0.758604	CA2	EHWHKDFPIAKGERQSPVDIDTHTAKYDPSL	P00918	29	P00918	P00918	Carbonic anhydrase 2	Carbonic anhydrase 2 OS=Homo sapiens GN=CA2 PE=1 SV=2	UID150	1	351	Casein kinase I substrate motif;Casein kinase II substrate motif;ERK1,2 kinase substrate motif;GSK-3, ERK1, ERK2, CDK5 substrate motif;PKA kinase substrate motif;PKC kinase substrate motif;Pyruvate dehydrogenase kinase substrate motif;WW domain binding motif
	28.3433	27.9006	30.3638	27.3303	28.0856	28.6676	28.7007	29.6071	27.316	29.3733	28.1832	28.3901	T	494	2	___1	Homo sapiens			0.970233	0.538332	0.803888	0.42989	0.763498	EPB41	VCVEHHTFFRLTSTDTIPKSKFLALGSKFRY	P11171	494	P11171	P11171	Protein 4.1	Protein 4.1 OS=Homo sapiens GN=EPB41 PE=1 SV=4	UID985	1	461	b-Adrenergic Receptor kinase substrate motif;G protein-coupled receptor kinase 1 substrate motif
	25.4546	21.5447	26.1985	23.3236	24.8578	24.3268	22.7805	24.1116	24.835	21.2986	24.6727	23.1732	S	1390	2	___2	Homo sapiens			0.999579	0.581183	0.420413	0.748021	0.765254	ANK1	RRRTPTPLALRYSILSESTPGSLSGTEQAEM	P16157	1390	P16157	P16157	Ankyrin-1	Ankyrin-1 OS=Homo sapiens GN=ANK1 PE=1 SV=3	UID1415	1;2	509	Casein kinase II substrate motif;G protein-coupled receptor kinase 1 substrate motif
	25.5176	25.2631	24.1592	26.1892	25.8275	23.6016	25.7733	24.7901	25.809	23.5193	23.9658	26.1332	S	36	2	___1	Homo sapiens			1	0.598327	0.884532	0.390897	0.768892	EBAG9	FLKRLICRSGRGRKLSGDQITLPTTVDYSSV	O00559	36	O00559	O00559	Receptor-binding cancer antigen expressed on SiSo cells	Receptor-binding cancer antigen expressed on SiSo cells OS=Homo sapiens GN=EBAG9 PE=1 SV=1	UID84	1;2	173	14-3-3 domain binding motif;Akt kinase substrate motif;Calmodulin-dependent protein kinase II substrate motif;MAPKAPK1 kinase substrate motif;PKA kinase substrate motif;PKC epsilon kinase substrate motif;PKC kinase substrate motif
	25.7401	26.3227	24.6035	26.1525	20.1549	25.4814	24.8503	20.6574	26.0157	24.4316	24.1635	24.6093	S	462	2	___1	Homo sapiens			0.995995	0.687405	0.639581	0.416755	0.7693	PI4K2A	PPVIVETARSHQRSSSESYTQSFQSRKPFFS	Q9BTU6	462	Q9BTU6	Q9BTU6	Phosphatidylinositol 4-kinase type 2-alpha	Phosphatidylinositol 4-kinase type 2-alpha OS=Homo sapiens GN=PI4K2A PE=1 SV=1	UID856	1	1677	14-3-3 domain binding motif;Calmodulin-dependent protein kinase II substrate motif;Casein kinase II substrate motif;G protein-coupled receptor kinase 1 substrate motif;MDC1 BRCT domain binding motif;PKA kinase substrate motif;PKC kinase substrate motif;Plk1 PBD domain binding motif
	23.1222	23.672	24.4807	24.1168	22.7845	24.9518	18.9129	24.7507	23.6569	21.3911	25.9698	24.4805	S	896	2	___1	Homo sapiens			1	0.492375	0.591112	0.593261	0.770229	UBE2O	AVPDVERKEDKPEGQSPVKAEWPSETPVLCQ	Q9C0C9	896	Q9C0C9	Q9C0C9	E2/E3 hybrid ubiquitin-protein ligase UBE2O	Ubiquitin-conjugating enzyme E2 O OS=Homo sapiens GN=UBE2O PE=1 SV=3	UID869	1	1689	Casein kinase I substrate motif;Cdc2 kinase substrate motif;CDK kinase substrate motif;CDK1,2,4,6 kinase substrate motif;ERK1,2 kinase substrate motif;G protein-coupled receptor kinase 1 substrate motif;GSK-3, ERK1, ERK2, CDK5 substrate motif;WW domain binding motif
	23.2311	23.2595	23.9434	20.743	22.1891	24.3186	22.4911	24.3092	23.4846	23.9249	24.8226	21.1509	S	60	2	___1	Homo sapiens			0.903673	0.484046	0.621411	0.581197	0.771878	ADD2	FNLMEQKKRVTMILQSPSFREELEGLIQEQM	P35612	60	P35612	P35612	Beta-adducin	Beta-adducin OS=Homo sapiens GN=ADD2 PE=1 SV=3	UID378	1	632	Casein kinase II substrate motif;ERK1,2 kinase substrate motif;GSK-3, ERK1, ERK2, CDK5 substrate motif;WW domain binding motif
	24.8693	22.6967	26.8639	24.935	24.8797	26.0549	26.5216	24.359	25.6077	26.5888	25.3975	25.6321	S	90	2	___1	Homo sapiens			0.999779	0.572538	0.408827	0.945217	0.776758	HBB	GLAHLDNLKGTFATLSELHCDKLHVDPENFR	P68871	90	P68871	P68871	Hemoglobin subunit beta;LVV-hemorphin-7;Spinorphin	Hemoglobin subunit beta OS=Homo sapiens GN=HBB PE=1 SV=2	UID428	1	823	G protein-coupled receptor kinase 1 substrate motif
	26.26	27.1101	20.0208	27.3129	27.5378	24.8033	25.8046	25.0239	28.3308	21.634	26.4774	27.955	S	247	2	___1	Homo sapiens			0.999881	0.751597	0.827323	0.361903	0.780745	AQP1	APRSSDLTDRVKVWTSGQVEEYDLDADDINS	P29972	247	P29972	P29972	Aquaporin-1	Aquaporin-1 OS=Homo sapiens GN=AQP1 PE=1 SV=3	UID319	1	596	PKA kinase substrate motif
	23.5174	25.7071	24.3861	19.7673	24.1577	24.9532	25.9738	24.8016	19.7399	24.4712	23.7753	25.3682	S	21	2	___1	Homo sapiens			0.87067	0.840764	0.839973	0.348634	0.784215	DMTN	KQPLTSPGSVSPSRDSSVPGSPSSIVAKMDN	Q08495	21	Q08495	Q08495	Dematin	Dematin OS=Homo sapiens GN=EPB49 PE=1 SV=3	UID445	1	873	b-Adrenergic Receptor kinase substrate motif;PKA kinase substrate motif;PKC kinase substrate motif
	29.8438	29.4738	30.5873	29.1226	29.3434	30.3609	29.7111	30.3325	29.8112	29.999	30.0813	29.5927	S	3	2	___1	Homo sapiens			0.702596	0.474125	0.64776	0.607628	0.784846	SPTB	_____________MTSATEFENVGNQPPYSR	P11277	3	P11277	P11277	Spectrin beta chain, erythrocytic	Spectrin beta chain, erythrocytic OS=Homo sapiens GN=SPTB PE=1 SV=5	UID249	1;2	465	Casein kinase II substrate motif
	29.8438	29.4738	30.5873	29.1226	29.3434	30.3609	29.7111	30.3325	29.8112	29.999	30.0813	29.5927	T	2	2	___1	Homo sapiens			0.678128	0.474125	0.64776	0.607628	0.784846	SPTB	______________MTSATEFENVGNQPPYS	P11277	2	P11277	P11277	Spectrin beta chain, erythrocytic	Spectrin beta chain, erythrocytic OS=Homo sapiens GN=SPTB PE=1 SV=5	UID991	1;2	465
	24.1409	23.4613	24.956	25.1563	23.9784	19.34	23.4182	25.6792	23.6215	22.2547	26.0859	23.7791	S	1261	2	___1	Homo sapiens			0.999996	0.509027	0.589681	0.62095	0.788713	WNK1	SLTQVVHSAGRRFIVSPVPESRLRESKVFPS	Q9H4A3	1261	Q9H4A3	Q9H4A3	Serine/threonine-protein kinase WNK1	Serine/threonine-protein kinase WNK1 OS=Homo sapiens GN=WNK1 PE=1 SV=2	UID885	1	1719	ERK1,2 kinase substrate motif;GSK-3, ERK1, ERK2, CDK5 substrate motif;WW domain binding motif
	26.2355	25.6517	27.2958	26.2283	25.6102	20.9729	25.1105	26.5617	26.6376	19.3806	28.0397	27.524	S	1907	2	___1	Homo sapiens			0.999389	0.358352	0.902774	0.771189	0.789092	HUWE1	CIRIALPAPRGSGTASDDEFENLRIKGPNAV	Q7Z6Z7	1907	Q7Z6Z7	Q7Z6Z7	E3 ubiquitin-protein ligase HUWE1	E3 ubiquitin-protein ligase HUWE1 OS=Homo sapiens GN=HUWE1 PE=1 SV=3	UID550	1	1086	BARD1 BRCT domain binding motif;Casein kinase II substrate motif;MAPKAPK2 kinase substrate motif
	24.5993	23.6013	22.6572	25.9388	24.7154	20.8942	24.8198	24.2996	25.5274	22.5809	24.6853	26.0637	S	438	3	___1	Homo sapiens			1	0.917066	0.367198	0.73939	0.791912	TMCC2;TMCC3	SKPREFASLIRNKFGSADNIAHLKDPLEDGP	O75069;Q9ULS5	438;216	O75069	O75069	Transmembrane and coiled-coil domains protein 2;Transmembrane and coiled-coil domains protein 3	Transmembrane and coiled-coil domains protein 2 OS=Homo sapiens GN=TMCC2 PE=1 SV=3;Transmembrane and coiled-coil domains protein 3 OS=Homo sapiens GN=TMCC3 PE=2 SV=3	UID113	1	236	PKA kinase substrate motif;PKC kinase substrate motif
	35.7698	34.8878	34.8556	35.8553	34.7561	35.5989	35.603	36.2976	34.8343	37.0648	35.6862	34.6883	S	2114	2	___1	Homo sapiens			0.919832	0.626702	0.4023	0.997965	0.793218	SPTB	AGEAPVSHHAATERTSPVSLWSRLSSSWESL	P11277	2114	P11277	P11277	Spectrin beta chain, erythrocytic	Spectrin beta chain, erythrocytic OS=Homo sapiens GN=SPTB PE=1 SV=5	UID246	1;2;3	465	Casein kinase I substrate motif;Casein kinase II substrate motif;ERK1,2 kinase substrate motif;GSK-3, ERK1, ERK2, CDK5 substrate motif;PKA kinase substrate motif;PKC kinase substrate motif;WW domain binding motif
	22.9632	21.6225	24.7145	21.5682	22.9236	23.7272	21.7459	22.6788	24.0042	20.9775	21.5771	23.6138	S	114	3	___1	Homo sapiens			0.999829	0.480282	0.535578	0.800542	0.793807	PRKAR2B	GAFNAPVINRFTRRASVCAEAYNPDEEEDDA	P31323	114	P31323	P31323	cAMP-dependent protein kinase type II-beta regulatory subunit	cAMP-dependent protein kinase type II-beta regulatory subunit OS=Homo sapiens GN=PRKAR2B PE=1 SV=3	UID324	1	612	14-3-3 domain binding motif;Aurora-A kinase substrate motif;Calmodulin-dependent protein kinase II alpha substrate motif;Calmodulin-dependent protein kinase II substrate motif;Calmodulin-dependent protein kinase IV substrate motif;PAK2 kinase substrate motif;Phosphorylase kinase substrate motif;PKA kinase substrate motif;PKC epsilon kinase substrate motif;PKC kinase substrate motif
	24.8522	24.1976	23.2807	27.2347	24.7055	19.0629	25.0677	23.3687	26.3152	20.6875	22.1208	25.7371	S	834	3	___1	Homo sapiens			1	0.427545	0.996847	0.603092	0.803759	ANK1	DEGEELISFKAERRDSRDVDEEKELLDFVPK	P16157	834	P16157	P16157	Ankyrin-1	Ankyrin-1 OS=Homo sapiens GN=ANK1 PE=1 SV=3	UID263	1	509	14-3-3 domain binding motif;b-Adrenergic Receptor kinase substrate motif;Calmodulin-dependent protein kinase II substrate motif;PAK2 kinase substrate motif;PKA kinase substrate motif;PKC epsilon kinase substrate motif;PKC kinase substrate motif
	32.1877	32.0772	30.5903	33.5868	32.2033	31.663	31.3414	33.1169	31.7313	30.5014	33.3954	31.8935	T	478	2	___1	Homo sapiens			1	0.576165	0.932788	0.449922	0.806812	SLC2A1	IASGFRQGGASQSDKTPEELFHPLGADSQV_	P11166	478	P11166	P11166	Solute carrier family 2, facilitated glucose transporter member 1	Solute carrier family 2, facilitated glucose transporter member 1 OS=Homo sapiens GN=SLC2A1 PE=1 SV=2	UID983	1;2	459	Casein kinase II substrate motif;Growth associated histone HI kinase substrate motif;GSK-3, ERK1, ERK2, CDK5 substrate motif;WW domain binding motif
	21.168	25.0884	28.4487	26.5403	25.2224	27.9641	23.7853	27.4037	26.9192	23.746	28.4013	22.0535	S	245	3	___1	Homo sapiens			0.503053	0.909125	0.828043	0.372796	0.811982	LPIN2	PLETTYPQTACPKSDSELEVKPAESLLRSES	Q92539	245	Q92539	Q92539	Phosphatidate phosphatase LPIN2	Phosphatidate phosphatase LPIN2 OS=Homo sapiens GN=LPIN2 PE=1 SV=1	UID821	1	1597	b-Adrenergic Receptor kinase substrate motif;Casein kinase II substrate motif;G protein-coupled receptor kinase 1 substrate motif;PKA kinase substrate motif;PKC kinase substrate motif
	30.2779	29.5484	29.214	28.4989	29.4826	29.512	28.6362	30.2956	29.0845	29.0147	30.1262	28.7559	S	1593	2	___1	Homo sapiens			1	0.504476	0.801235	0.565994	0.821373	ANK1	VTAEDSSLECSKAEDSDATGHEWKLEGALSE	P16157	1593	P16157	P16157	Ankyrin-1	Ankyrin-1 OS=Homo sapiens GN=ANK1 PE=1 SV=3	UID261	1;2	509	b-Adrenergic Receptor kinase substrate motif;Casein kinase II substrate motif;PKA kinase substrate motif
	24.0847	20.3609	24.6397	24.0865	22.4137	23.691	19.8964	23.915	22.2557	20.7944	24.5546	23.036	S	218	3	___1	Homo sapiens			0.999395	0.609549	0.475387	0.855463	0.829597	2002-09-01	IEEHNIKIYHLPDAESDEDEDFKEQTRLLKA	Q15019	218	Q15019	Q15019	Septin-2	Septin-2 OS=Homo sapiens GN=SEPT2 PE=1 SV=1	UID491	1	927	b-Adrenergic Receptor kinase substrate motif;Casein kinase I substrate motif;Casein kinase II substrate motif;Pyruvate dehydrogenase kinase substrate motif
	28.1394	27.2269	24.3155	26.3604	24.9645	25.7164	23.284	25.8947	27.9143	21.9608	25.7015	27.2755	S	2	2	___1	Homo sapiens			1	0.52456	0.5333	0.947965	0.831349	PA2G4	______________MSGEDEQQEQTIAEDLV	Q9UQ80	2	Q9UQ80	Q9UQ80	Proliferation-associated protein 2G4	Proliferation-associated protein 2G4 OS=Homo sapiens GN=PA2G4 PE=1 SV=3	UID931	1	1833	Casein kinase II substrate motif;Pyruvate dehydrogenase kinase substrate motif
	26.4072	25.1238	21.7291	26.5242	20.6927	25.0839	25.1869	26.319	24.779	24.107	25.8185	25.7394	S	367	2	___1	Homo sapiens			0.852672	0.828708	0.392276	0.962878	0.831583	PSEN1	RSTPESRAAVQELSSSILAGEDPEERGVKLG	P49768	367	P49768	P49768	Presenilin-1;Presenilin-1 NTF subunit;Presenilin-1 CTF subunit;Presenilin-1 CTF12	Presenilin-1 OS=Homo sapiens GN=PSEN1 PE=1 SV=1	UID402	1	692	MDC1 BRCT domain binding motif;Plk1 PBD domain binding motif
	22.8358	21.3985	23.0186	22.8959	22.6536	21.7311	20.5264	21.9369	23.0214	21.7022	23.098	21.843	S	2	2	___1	Homo sapiens			0.5	0.716819	0.467826	0.729405	0.836054	RAB6A	______________MSTGGDFGNPLRKFKLV	P20340	2	P20340	P20340	Ras-related protein Rab-6A	Ras-related protein Rab-6A OS=Homo sapiens GN=RAB6A PE=1 SV=3	UID304	1	533
	22.8851	22.4567	21.0897	23.7151	22.1432	21.5167	20.7526	22.3071	22.4527	21.5352	21.0628	22.8491	S	361	2	___1	Homo sapiens			1	0.804016	0.429723	0.77574	0.837486	ARHGAP23	WHRARSDDYLSRATRSAEALGPGALVSPRFE	Q9P227	361	Q9P227	Q9P227	Rho GTPase-activating protein 23	Rho GTPase-activating protein 23 OS=Homo sapiens GN=ARHGAP23 PE=1 SV=2	UID909	1	1786	Casein kinase II substrate motif
	32.7073	32.0839	32.8684	32.421	32.0738	32.4851	31.7173	34.7348	32.833	31.4535	34.1869	32.302	S	490	2	___1	Homo sapiens			1	0.597262	0.50148	0.861396	0.840647	SLC2A1	SDKTPEELFHPLGADSQV_____________	P11166	490	P11166	P11166	Solute carrier family 2, facilitated glucose transporter member 1	Solute carrier family 2, facilitated glucose transporter member 1 OS=Homo sapiens GN=SLC2A1 PE=1 SV=2	UID214	1;2	459	ATM kinase substrate motif;b-Adrenergic Receptor kinase substrate motif;DNA dependent Protein kinase substrate motif
	30.5953	30.5131	31.2202	30.2032	30.2743	31.9702	31.3607	31.3472	29.0489	32.4422	31.1651	30.267	S	356	2	___1	Homo sapiens			0.999703	0.542258	0.813915	0.585122	0.85051	SLC4A1	ELLRRRYQSSPAKPDSSFYKGLDLNGGPDDP	P02730	356	P02730	P02730	Band 3 anion transport protein	Band 3 anion transport protein OS=Homo sapiens GN=SLC4A1 PE=1 SV=3	UID180	1;2	370	b-Adrenergic Receptor kinase substrate motif;Casein kinase II substrate motif;PKA kinase substrate motif;PKC kinase substrate motif
	28.4282	27.6968	26.9201	29.0569	28.1256	26.256	27.8733	28.029	28.3968	25.4484	28.0265	28.3823	S	473	2	___1	Homo sapiens			1	0.619328	0.936279	0.494836	0.851078	SLC2A1	RTFDEIASGFRQGGASQSDKTPEELFHPLGA	P11166	473	P11166	P11166	Solute carrier family 2, facilitated glucose transporter member 1	Solute carrier family 2, facilitated glucose transporter member 1 OS=Homo sapiens GN=SLC2A1 PE=1 SV=2	UID212	1;2	459	ATM kinase substrate motif;Casein kinase II substrate motif;DNA dependent Protein kinase substrate motif;Pyruvate dehydrogenase kinase substrate motif
	25.0003	24.4661	25.0398	25.9363	20.9271	26.5843	24.579	25.1638	26.4136	23.4279	26.9971	26.8029	S	165	2	___1	Homo sapiens			0.995403	0.99847	0.435602	0.755771	0.852956	TSC22D4	SWLRPPPTSPGPQARSFTGGLGQLVVPSKAK	Q9Y3Q8	165	Q9Y3Q8	Q9Y3Q8	TSC22 domain family protein 4	TSC22 domain family protein 4 OS=Homo sapiens GN=TSC22D4 PE=1 SV=2	UID934	1	1852	Casein kinase II substrate motif
	25.7484	26.6018	26.2384	28.4443	26.9998	24.2803	21.3981	25.87	27.2224	20.787	27.0785	28.182	S	125	3	___1	Homo sapiens			0.999934	0.783239	0.435166	0.965588	0.857416	NAP1L4	ITGDVEPTDAESEWHSENEEEEKLAGDMKSK	Q99733	125	Q99733	Q99733	Nucleosome assembly protein 1-like 4	Nucleosome assembly protein 1-like 4 OS=Homo sapiens GN=NAP1L4 PE=1 SV=1	UID848	1	1660	Casein kinase I substrate motif;Casein kinase II substrate motif;G protein-coupled receptor kinase 1 substrate motif;MAPKAPK2 kinase substrate motif
	28.0935	28.2939	26.6769	27.8912	28.4398	26.6792	26.3724	27.8939	28.1473	25.5428	27.7944	27.8105	S	490	2	___2	Homo sapiens			1	0.720004	0.49965	0.741959	0.858295	SLC2A1	SDKTPEELFHPLGADSQV_____________	P11166	490	P11166	P11166	Solute carrier family 2, facilitated glucose transporter member 1	Solute carrier family 2, facilitated glucose transporter member 1 OS=Homo sapiens GN=SLC2A1 PE=1 SV=2	UID1343	1;2	459	ATM kinase substrate motif;b-Adrenergic Receptor kinase substrate motif;DNA dependent Protein kinase substrate motif
	31.4704	30.7241	31.7548	30.4402	30.3314	32.1649	30.5597	31.3637	30.7904	31.1716	31.3588	30.0864	S	1607	2	___1	Homo sapiens			1	0.661355	0.541751	0.717168	0.858326	ANK1	DSDATGHEWKLEGALSEEPRGPELGSLELVE	P16157	1607	P16157	P16157	Ankyrin-1	Ankyrin-1 OS=Homo sapiens GN=ANK1 PE=1 SV=3	UID274	1	509	Casein kinase II substrate motif;G protein-coupled receptor kinase 1 substrate motif
	20.743	20.678	21.5131	20.8717	20.7537	23.5476	20.9926	22.2618	20.473	20.566	22.6897	21.0857	S	1011	2	___1	Homo sapiens			0.98135	0.473032	0.99218	0.679333	0.858969	ANKRD28	TFNAINRYTNTSKTVSFEALPIMRNEPSSYC	O15084	1011	O15084	O15084	Serine/threonine-protein phosphatase 6 regulatory ankyrin repeat subunit A	Serine/threonine-protein phosphatase 6 regulatory ankyrin repeat subunit A OS=Homo sapiens GN=ANKRD28 PE=1 SV=5	UID96	1	191	Casein kinase II substrate motif;MAPKAPK2 kinase substrate motif;PKA kinase substrate motif;PKC kinase substrate motif
	21.612	22.3448	23.2998	23.792	20.3292	24.702	21.0617	24.3529	23.6546	23.1823	23.9911	23.2949	S	613	3	___1	Homo sapiens			0.59681	0.58866	0.529747	0.975394	0.85927	ADD1	EKSPPDQPAVPHPPPSTPIKLEEDLVPEPTT	P35611	613	P35611	P35611	Alpha-adducin	Alpha-adducin OS=Homo sapiens GN=ADD1 PE=1 SV=2	UID339	1	631	DNA dependent Protein kinase substrate motif
	25.3827	25.5686	25.5291	25.872	24.8665	25.6485	25.9835	25	25.3183	26.4919	24.939	25.8568	S	96	2	___1	Homo sapiens			1	0.643679	0.707583	0.577167	0.86615	SPTA1	YEDPTNIQGKYQKHQSLEAEVQTKSRLMSEL	P02549	96	P02549	P02549	Spectrin alpha chain, erythrocytic 1	Spectrin alpha chain, erythrocytic 1 OS=Homo sapiens GN=SPTA1 PE=1 SV=5	UID161	1	363	Casein kinase II substrate motif;Phosphorylase kinase substrate motif;PKA kinase substrate motif;PKC kinase substrate motif
	24.7348	24.9537	24.4118	23.8735	24.8417	25.1206	23.9925	24.386	25.063	24.4867	24.6804	24.0278	S	104	3	___1	Homo sapiens			0.999995	0.764819	0.453771	0.991704	0.867058	EPB41	RPKSQVSEEEGKEVESDKEKGEGGQKEIEFG	P11171	104	P11171	P11171	Protein 4.1	Protein 4.1 OS=Homo sapiens GN=EPB41 PE=1 SV=4	UID233	1	461	b-Adrenergic Receptor kinase substrate motif;Casein kinase I substrate motif;Casein kinase II substrate motif;PKA kinase substrate motif;PKC kinase substrate motif
	21.8689	21.6349	22.0329	20.167	23.6454	18.9074	19.8163	21.1135	22.3312	21.7533	20.0004	21.6636	T	138	2	___2	Homo sapiens			0.553973	0.614983	0.764194	0.574848	0.867933	HBA1	HASLDKFLASVSTVLTSKYR___________	P69905	138	P69905	P69905	Hemoglobin subunit alpha	Hemoglobin subunit alpha OS=Homo sapiens GN=HBA1 PE=1 SV=2	UID2173	2	827	Casein kinase II substrate motif;MAPKAPK2 kinase substrate motif;PKA kinase substrate motif;PKC kinase substrate motif
	25.2384	26.6483	24.6482	24.6866	26.318	26.3374	27.2483	25.8498	25.3516	26.4209	26.0928	24.9973	S	210	2	___1	Homo sapiens			0.727268	0.96853	0.536838	0.603552	0.868366	GAPDH	LWRDGRGALQNIIPASTGAAKAVGKVIPELN	P04406	210	P04406	P04406	Glyceraldehyde-3-phosphate dehydrogenase	Glyceraldehyde-3-phosphate dehydrogenase OS=Homo sapiens GN=GAPDH PE=1 SV=3	UID189	1	383	G protein-coupled receptor kinase 1 substrate motif
	24.3618	24.1679	24.2636	25.6955	23.9041	24.1223	23.3787	23.5882	24.2828	22.0604	24.2649	26.4986	S	475	2	___1	Homo sapiens			0.972939	0.575057	0.584217	0.883891	0.87314	SLC2A1	FDEIASGFRQGGASQSDKTPEELFHPLGADS	P11166	475	P11166	P11166	Solute carrier family 2, facilitated glucose transporter member 1	Solute carrier family 2, facilitated glucose transporter member 1 OS=Homo sapiens GN=SLC2A1 PE=1 SV=2	UID213	1;2	459	Casein kinase II substrate motif;G protein-coupled receptor kinase 1 substrate motif;PKA kinase substrate motif;PKC kinase substrate motif
	24.4331	26.0581	24.9608	24.0094	25.2976	24.6689	20.3135	27.1838	25.1447	23.892	26.4419	25.9672	S	592	3	___2	Homo sapiens			1	0.756246	0.944869	0.471469	0.87541	ADD2	LELDGEKETAPEEPGSPAKSAPASPVQSPAK	P35612	592	P35612	P35612	Beta-adducin	Beta-adducin OS=Homo sapiens GN=ADD2 PE=1 SV=3	UID1490	1;2;3	632	Casein kinase I substrate motif;Cdc2 kinase substrate motif;CDK kinase substrate motif;CDK1,2,4,6 kinase substrate motif;ERK1,2 kinase substrate motif;G protein-coupled receptor kinase 1 substrate motif;GSK3 kinase substrate motif;GSK-3, ERK1, ERK2, CDK5 substrate motif;WW domain binding motif
	23.0449	20.3558	22.832	20.8535	23.5066	23.5587	22.0619	21.5263	22.1426	23.0074	22.2703	21.5634	S	1023	2	___1	Homo sapiens			1	0.501457	0.701334	0.888362	0.876525	GAPVD1	PDRFSTLTDDPSPRLSAQAQVAEDILDKYRN	Q14C86	1023	Q14C86	Q14C86	GTPase-activating protein and VPS9 domain-containing protein 1	GTPase-activating protein and VPS9 domain-containing protein 1 OS=Homo sapiens GN=GAPVD1 PE=1 SV=2	UID488	1	924	MAPKAPK2 kinase substrate motif;PKA kinase substrate motif;PKC kinase substrate motif
	24.675	22.0588	20.0314	20.384	21.7688	21.9875	19.4447	20.9022	24.2279	20.5871	21.6571	21.15	S	15	2	___2	Homo sapiens			0.996883	0.551206	0.644048	0.819273	0.876846	DNAJC5	_MADQRQRSLSTSGESLYHVLGLDKNATSDD	Q9H3Z4	15	Q9H3Z4	Q9H3Z4	DnaJ homolog subfamily C member 5	DnaJ homolog subfamily C member 5 OS=Homo sapiens GN=DNAJC5 PE=1 SV=1	UID2009	2	1714	b-Adrenergic Receptor kinase substrate motif
	21.796	20.6956	24.4991	21.018	20.1345	23.5012	22.381	21.3738	21.1469	21.9207	23.4768	21.2408	S	19	2	___1	Homo sapiens			1	0.908953	0.984125	0.446305	0.880808	AK1	KLKKTKIIFVVGGPGSGKGTQCEKIVQKYGY	P00568	19	P00568	P00568	Adenylate kinase isoenzyme 1	Adenylate kinase isoenzyme 1 OS=Homo sapiens GN=AK1 PE=1 SV=3	UID141	1	349	G protein-coupled receptor kinase 1 substrate motif;PKA kinase substrate motif;PKC kinase substrate motif
	27.2342	26.6425	24.8269	28.2759	27.4753	23.0014	25.1908	26.85	27.4415	21.3447	26.6582	27.2917	S	130	2	___1	Homo sapiens			0.999437	0.621716	0.74827	0.613603	0.882223	GYPA	RRLIKKSPSDVKPLPSPDTDVPLSSVEIENP	P02724	130	P02724	P02724	Glycophorin-A	Glycophorin-A OS=Homo sapiens GN=GYPA PE=1 SV=2	UID174	1;2	369	Casein kinase II substrate motif;DNA dependent Protein kinase substrate motif;ERK1,2 kinase substrate motif;GSK-3, ERK1, ERK2, CDK5 substrate motif;PKA kinase substrate motif;WW domain binding motif
	19.8069	22.7911	26.8139	21.4827	21.4774	24.1863	23.1121	23.1775	24.7553	24.052	23.0562	22.6106	S	785	2	___1	Homo sapiens			0.980251	0.620506	0.563233	0.896176	0.882852	USP5	AAMDISEGRSAADSISESVPVGPKVRDGPGK	P45974	785	P45974	P45974	Ubiquitin carboxyl-terminal hydrolase 5	Ubiquitin carboxyl-terminal hydrolase 5 OS=Homo sapiens GN=USP5 PE=1 SV=2	UID388	1	665	Casein kinase I substrate motif;Casein kinase II substrate motif;G protein-coupled receptor kinase 1 substrate motif
	23.2036	24.2144	22.806	23.6928	23.7342	24.1528	24.1249	23.6364	22.3837	24.2699	24.0163	22.1003	S	75	2	___1	Homo sapiens			0.858279	0.596971	0.672577	0.71088	0.883733	MARCH8	APAPVSSFSRTSITPSSQDICRICHCEGDDE	Q5T0T0	75	Q5T0T0	Q5T0T0	E3 ubiquitin-protein ligase MARCH8	E3 ubiquitin-protein ligase MARCH8 OS=Homo sapiens GN=MARCH8 PE=1 SV=1	UID515	1;2	1015	Casein kinase II substrate motif;DNA dependent Protein kinase substrate motif;MAPKAPK2 kinase substrate motif;Pyruvate dehydrogenase kinase substrate motif
	27.7853	28.5199	26.5212	28.3512	29.1242	21.2159	22.3761	27.4768	28.3026	20.9361	26.9858	28.5034	S	130	2	___2	Homo sapiens			0.999437	0.632336	0.572634	0.8435	0.885587	GYPA	RRLIKKSPSDVKPLPSPDTDVPLSSVEIENP	P02724	130	P02724	P02724	Glycophorin-A	Glycophorin-A OS=Homo sapiens GN=GYPA PE=1 SV=2	UID1303	1;2	369	Casein kinase II substrate motif;DNA dependent Protein kinase substrate motif;ERK1,2 kinase substrate motif;GSK-3, ERK1, ERK2, CDK5 substrate motif;PKA kinase substrate motif;WW domain binding motif
	24.3632	19.4973	26.7664	23.9342	26.0725	19.9848	25.6763	23.2027	24.4665	26.0614	23.5258	24.5747	T	9	2	___1	Homo sapiens			0.999999	0.984286	0.461197	0.874461	0.887592	HBA1	_______MVLSPADKTNVKAAWGKVGAHAGE	P69905	9	P69905	P69905	Hemoglobin subunit alpha	Hemoglobin subunit alpha OS=Homo sapiens GN=HBA1 PE=1 SV=2	UID1045	1	827	G protein-coupled receptor kinase 1 substrate motif
	26.3138	26.5652	27.7927	27.8023	26.6143	27.6532	26.8263	27.7564	26.7485	29.1672	26.4303	26.7238	S	22	2	___1	Homo sapiens			1	0.489164	0.789132	0.9045	0.889584	SMIM1	HVHYSRWEDGSRDGVSLGAVSSTEEASRCRR	B2RUZ4	22	B2RUZ4	B2RUZ4	Small integral membrane protein 1	Small integral membrane protein 1 OS=Homo sapiens GN=SMIM1 PE=1 SV=1	UID7	1;2	19	Casein kinase I substrate motif
	26.5859	27.3929	28.5794	26.8467	27.3178	28.7557	27.5311	28.9214	27.618	27.2869	28.3305	27.7952	T	711	3	___1	Homo sapiens			1	0.922188	0.51401	0.737243	0.894169	ADD1;ADD2;ADD3	GSPGKSPSKKKKKFRTPSFLKKSKKKSDS__;GSPSKSPSKKKKKFRTPSFLKKNKKKEKVEA;GSPSKSPSKKKKKFRTPSFLKKSKKKEKVES	P35611;P35612;Q9UEY8	724;711;691	P35611;P35612;Q9UEY8	P35612	Alpha-adducin;Beta-adducin;Gamma-adducin	Alpha-adducin OS=Homo sapiens GN=ADD1 PE=1 SV=2;Beta-adducin OS=Homo sapiens GN=ADD2 PE=1 SV=3;Gamma-adducin OS=Homo sapiens GN=ADD3 PE=1 SV=1	UID1023	1;2	631;632;1802	Growth associated histone HI kinase substrate motif;Growth associated histone HI kinase substrate motif;Growth associated histone HI kinase substrate motif;GSK-3, ERK1, ERK2, CDK5 substrate motif;GSK-3, ERK1, ERK2, CDK5 substrate motif;GSK-3, ERK1, ERK2, CDK5 substrate motif;PKA kinase substrate motif;PKA kinase substrate motif;PKA kinase substrate motif;PKC kinase substrate motif;PKC kinase subs…
	21.4719	22.1184	21.9627	20.9413	22.2394	21.6675	19.1331	21.9231	22.6395	21.8905	18.0569	22.9361	S	832	2	___1	Homo sapiens			0.524311	0.794423	0.516422	0.985262	0.908406	USP47	RHANTIRLFVLLPEQSPVSYSKRTAYQKAGG	Q96K76	832	Q96K76	Q96K76	Ubiquitin carboxyl-terminal hydrolase 47	Ubiquitin carboxyl-terminal hydrolase 47 OS=Homo sapiens GN=USP47 PE=1 SV=3	UID836	1	1637	Casein kinase II substrate motif;ERK1,2 kinase substrate motif;GSK-3, ERK1, ERK2, CDK5 substrate motif;WW domain binding motif
	23.0583	23.7036	23.9573	22.9613	23.636	24.3973	23.9309	23.9906	23.108	24.3472	23.5795	23.712	S	59	2	___1	Homo sapiens			1	0.645543	0.62016	0.861403	0.909998	C2CD2L	GDRGPGPALAGEPAGSLRELGVWRSLLRLRA	O14523	59	O14523	O14523	C2 domain-containing protein 2-like	C2 domain-containing protein 2-like OS=Homo sapiens GN=C2CD2L PE=1 SV=3	UID89	1	178	Casein kinase II substrate motif;PKA kinase substrate motif;PKC kinase substrate motif
	24.1791	25.0603	26.4164	24.4987	24.7631	25.7729	24.0437	26.0412	25.2848	24.3427	26.7332	25.6662	S	279	2	___1	Homo sapiens			1	0.837178	0.698466	0.588606	0.910611	TSC22D4	SPALYFTHDASLVHKSPDPFGAVAAQKFSLA	Q9Y3Q8	279	Q9Y3Q8	Q9Y3Q8	TSC22 domain family protein 4	TSC22 domain family protein 4 OS=Homo sapiens GN=TSC22D4 PE=1 SV=2	UID935	1	1852	ERK1,2 kinase substrate motif;Growth associated histone HI kinase substrate motif;GSK-3, ERK1, ERK2, CDK5 substrate motif;WW domain binding motif
	24.7674	26.011	20.3635	25.7861	24.2047	20.6194	23.1039	22.9308	27.2268	20.6363	21.2886	26.3868	T	246	2	___1	Homo sapiens			0.997985	0.589125	0.985809	0.662268	0.910906	AQP1	LAPRSSDLTDRVKVWTSGQVEEYDLDADDIN	P29972	246	P29972	P29972	Aquaporin-1	Aquaporin-1 OS=Homo sapiens GN=AQP1 PE=1 SV=3	UID1018	1	596	AMP-activated protein kinase substrate motif;PKA kinase substrate motif;PKC kinase substrate motif
	30.6031	29.9358	30.8736	30.9448	29.976	31.3922	30.9383	30.6216	29.9882	31.7277	30.611	29.9163	S	372	2	___1	Homo sapiens			1	0.511699	0.974352	0.936143	0.920389	DMTN	KLPPGVDRMRLERHLSAEDFSRVFAMSPEEF	Q08495	372	Q08495	Q08495	Dematin	Dematin OS=Homo sapiens GN=EPB49 PE=1 SV=3	UID452	1	873	14-3-3 domain binding motif;Calmodulin-dependent protein kinase I substrate motif;Calmodulin-dependent protein kinase II substrate motif;Calmodulin-dependent protein kinase IV substrate motif;Casein kinase II substrate motif;Chk1 kinase substrate motif;PKA kinase substrate motif;PKC kinase substrate motif;Pyruvate dehydrogenase kinase substrate motif
	25.5594	25.0602	24.7913	27.1062	25.7539	24.3362	25.1336	25.556	26.0008	23.699	26.4269	26.5561	S	528	2	___1	Homo sapiens			1	0.654129	0.84619	0.651139	0.920878	ADD2	AGPQSQLLASVIAEKSRSPSTESQLMSKGDE	P35612	528	P35612	P35612	Beta-adducin	Beta-adducin OS=Homo sapiens GN=ADD2 PE=1 SV=3	UID369	1;3	632	Casein kinase II substrate motif;G protein-coupled receptor kinase 1 substrate motif;GSK3 kinase substrate motif
	31.6834	30.4564	30.9884	31.8528	30.464	31.3873	30.974	32.1366	30.9193	31.4393	32.0332	30.697	S	1428	2	___1	Homo sapiens			1	0.765991	0.57243	0.855674	0.921045	ANK1	HLGLSWAELARELQFSVEDINRIRVENPNSL	P16157	1428	P16157	P16157	Ankyrin-1	Ankyrin-1 OS=Homo sapiens GN=ANK1 PE=1 SV=3	UID265	1	509	Casein kinase II substrate motif;Pyruvate dehydrogenase kinase substrate motif
	24.0867	22.3098	25	24.3215	23.5332	24.8543	22.8473	24.2623	24.3054	23.6556	23.6294	24.9401	S	54	2	___1	Homo sapiens			0.998841	0.534409	0.890314	0.881682	0.923471	LIME1	APRKRARRQRARLQGSATAAEASLLRRTHLC	Q9H400	54	Q9H400	Q9H400	Lck-interacting transmembrane adapter 1	Lck-interacting transmembrane adapter 1 OS=Homo sapiens GN=LIME1 PE=1 SV=1	UID881	1	1715	Casein kinase II substrate motif;G protein-coupled receptor kinase 1 substrate motif
	23.3303	21.2582	25.4147	23.448	19.2115	25.1884	23.1941	23.3776	24.0628	23.9304	23.3642	23.1382	S	717	3	___1	Homo sapiens			0.999858	0.726877	0.634786	0.771903	0.923634	ASAP1	HVEYEWNLRQEEIDESDDDLDDKPSPIKKER	Q9ULH1	717	Q9ULH1	Q9ULH1	Arf-GAP with SH3 domain, ANK repeat and PH domain-containing protein 1	Arf-GAP with SH3 domain, ANK repeat and PH domain-containing protein 1 OS=Homo sapiens GN=ASAP1 PE=1 SV=4	UID926	1	1823	b-Adrenergic Receptor kinase substrate motif;Casein kinase II substrate motif;Pyruvate dehydrogenase kinase substrate motif
	23.8243	23.5322	23.9304	21.3837	24.1962	24.5482	24.9285	24.4938	20.7986	24.3347	24.5246	23.3236	S	112	2	___1	Homo sapiens			0.559436	0.878421	0.850643	0.556408	0.929055	PNPLA6	FYGRKIMRKVSQSTSSLVDTSVSATSRPRMR	Q8IY17	112	Q8IY17	Q8IY17	Neuropathy target esterase	Neuropathy target esterase OS=Homo sapiens GN=PNPLA6 PE=1 SV=2	UID788	1	1545	Casein kinase II substrate motif;G protein-coupled receptor kinase 1 substrate motif;MDC1 BRCT domain binding motif;Plk1 PBD domain binding motif;Pyruvate dehydrogenase kinase substrate motif
	28.4123	27.8447	27.1977	28.1766	28.2186	28.0856	27.0426	28.847	28.3306	26.7246	28.7945	28.0281	S	1666	3	___1	Homo sapiens			1	0.897122	0.950886	0.538663	0.930156	ANK1	PGSKRQDDATGAGQDSENEVSLVSGHQRGQA	P16157	1666	P16157	P16157	Ankyrin-1	Ankyrin-1 OS=Homo sapiens GN=ANK1 PE=1 SV=3	UID279	1;2	509	b-Adrenergic Receptor kinase substrate motif;Casein kinase II substrate motif;G protein-coupled receptor kinase 1 substrate motif
	22.8586	22.519	23.6169	22.7819	20.8331	23.8069	20.0335	23.4506	23.1699	20.615	23.546	24.0425	Y	273	2	___1	Homo sapiens			0.993918	0.99669	0.779142	0.577284	0.932876	DYRK1B;DYRK1A	VDFGSSCQLGQRIYQYIQSRFYRSPEVLLGT	Q9Y463;Q13627	273;321	Q9Y463	Q9Y463	Dual specificity tyrosine-phosphorylation-regulated kinase 1B;Dual specificity tyrosine-phosphorylation-regulated kinase 1A	Dual specificity tyrosine-phosphorylation-regulated kinase 1B OS=Homo sapiens GN=DYRK1B PE=1 SV=1;Dual specificity tyrosine-phosphorylation-regulated kinase 1A OS=Homo sapiens GN=DYRK1A PE=1 SV=2	UID1126	1	905	ALK kinase substrate motif
	33.1145	31.9521	30.791	32.0288	31.9056	32.7899	30.7249	32.1182	32.4194	31.1274	33.1415	31.524	S	1686	2	___2	Homo sapiens			0.999982	0.679263	0.651745	0.920336	0.934412	ANK1	SLVSGHQRGQARITHSPTVSQVTERSQDRLQ	P16157	1686	P16157	P16157	Ankyrin-1	Ankyrin-1 OS=Homo sapiens GN=ANK1 PE=1 SV=3	UID1399	1;2;3;4	509	Casein kinase II substrate motif;ERK1,2 kinase substrate motif;G protein-coupled receptor kinase 1 substrate motif;GSK3 kinase substrate motif;GSK-3, ERK1, ERK2, CDK5 substrate motif;WW domain binding motif
	22.6113	20.9814	21.995	23.9495	19.0735	24.2916	23.0137	23.3324	22.2079	23.9057	23.7199	19.8951	S	362	2	___1	Homo sapiens			0.878494	0.919264	0.645166	0.688197	0.934701	ATP7A	ITSEVESTSNSPSSSSLQKIPLNVVSQPLTQ	Q04656	362	Q04656	Q04656	Copper-transporting ATPase 1	Copper-transporting ATPase 1 OS=Homo sapiens GN=ATP7A PE=1 SV=3	UID442	1	860	MDC1 BRCT domain binding motif;Plk1 PBD domain binding motif
	22.8874	20.4759	22.8461	21.5689	22.3256	24.3648	23.7587	19.72	23.9331	20.6233	23.4021	25.0668	S	51	3	___1	Homo sapiens			0.955463	0.589921	0.767199	0.957002	0.934912	CA1	TSETKHDTSLKPISVSYNPATAKEIINVGHS	P00915	51	P00915	P00915	Carbonic anhydrase 1	Carbonic anhydrase 1 OS=Homo sapiens GN=CA1 PE=1 SV=2	UID148	1	350	G protein-coupled receptor kinase 1 substrate motif
	24.7408	23.5616	23.745	25.5769	19.8834	25.4401	24.7949	18.8376	24.3301	20.1357	25.1786	24.7272	S	677	2	___1	Homo sapiens			0.962568	0.923806	0.614769	0.74141	0.93733	ADD3	IKSPEKIEEVLSPEGSPSKSPSKKKKKFRTP	Q9UEY8	677	Q9UEY8	Q9UEY8	Gamma-adducin	Gamma-adducin OS=Homo sapiens GN=ADD3 PE=1 SV=1	UID916	1;2	1802	Casein kinase II substrate motif;Cdc2 kinase substrate motif;CDK kinase substrate motif;CDK1,2,4,6 kinase substrate motif;ERK1,2 kinase substrate motif;G protein-coupled receptor kinase 1 substrate motif;GSK3 kinase substrate motif;GSK-3, ERK1, ERK2, CDK5 substrate motif;MAPKAPK2 kinase substrate motif;WW domain binding motif
	22.5226	22.5763	20.5713	21.4021	22.8473	21.2841	23.3953	21.0003	22.4603	22.3721	21.6798	21.7573	S	2194	2	___1	Homo sapiens			0.98411	0.730355	0.670999	0.790648	0.938062	SPTA1	YFLDGSLLKETGTLESQLEANKRKQKEIQAM	P02549	2194	P02549	P02549	Spectrin alpha chain, erythrocytic 1	Spectrin alpha chain, erythrocytic 1 OS=Homo sapiens GN=SPTA1 PE=1 SV=5	UID156	1	363	ATM kinase substrate motif;b-Adrenergic Receptor kinase substrate motif;Casein kinase II substrate motif;DNA dependent Protein kinase substrate motif;G protein-coupled receptor kinase 1 substrate motif
	27.2357	27.1957	28.2725	26.7736	26.1904	27.3821	23.7894	30.0189	29.1271	23.8413	28.0414	28.822	S	123	3	___1	Homo sapiens			0.959325	0.562735	0.940032	0.987058	0.943539	RAD23A	TSGMSHPPPAAREDKSPSEESAPTTSPESVS	P54725	123	P54725	P54725	UV excision repair protein RAD23 homolog A	UV excision repair protein RAD23 homolog A OS=Homo sapiens GN=RAD23A PE=1 SV=1	UID416	1	735	Casein kinase I substrate motif;Casein kinase II substrate motif;ERK1,2 kinase substrate motif;Growth associated histone HI kinase substrate motif;GSK-3, ERK1, ERK2, CDK5 substrate motif;WW domain binding motif
	27.651	27.1082	20.821	22.2767	28.6727	22.3715	20.5231	23.3164	29.8692	20.0542	23.2157	26.8471	T	133	2	___2	Homo sapiens			0.996952	0.680234	0.720338	0.924826	0.951866	GYPA	IKKSPSDVKPLPSPDTDVPLSSVEIENPETS	P02724	133	P02724	P02724	Glycophorin-A	Glycophorin-A OS=Homo sapiens GN=GYPA PE=1 SV=2	UID2096	1;2;3	369	b-Adrenergic Receptor kinase substrate motif
	25.2602	24.9413	19.1703	23.3152	23.5013	23.9553	23.7203	22.5286	23.1046	24.8437	24.738	21.9184	S	385	2	___1	Homo sapiens			0.89597	0.610944	0.918231	0.914018	0.957016	FLOT1	GPLTSANKITLVSSGSGTMGAAKVTGEVLDI	O75955	385	O75955	O75955	Flotillin-1	Flotillin-1 OS=Homo sapiens GN=FLOT1 PE=1 SV=3	UID119	1	259	Casein kinase II substrate motif
	32.1071	31.5917	32.196	32.1214	31.6043	32.5765	30.7596	34.238	32.0414	31.4028	33.939	31.8823	T	1378	2	___2	Homo sapiens			1	0.885083	0.616845	0.956706	0.958489	ANK1	MPPCAKGSGAEDRRRTPTPLALRYSILSEST	P16157	1378	P16157	P16157	Ankyrin-1	Ankyrin-1 OS=Homo sapiens GN=ANK1 PE=1 SV=3	UID2131	1;2	509	Calmodulin-dependent protein kinase II substrate motif;Growth associated histone HI kinase substrate motif;GSK-3, ERK1, ERK2, CDK5 substrate motif;PAK2 kinase substrate motif;PKA kinase substrate motif;PKC kinase substrate motif;WW domain binding motif
	32.1071	31.5917	32.196	32.1214	31.6043	32.5765	30.7596	34.238	32.0414	31.4028	33.939	31.8823	T	1380	2	___2	Homo sapiens			1	0.885083	0.616845	0.956706	0.958489	ANK1	PCAKGSGAEDRRRTPTPLALRYSILSESTPG	P16157	1380	P16157	P16157	Ankyrin-1	Ankyrin-1 OS=Homo sapiens GN=ANK1 PE=1 SV=3	UID2132	1;2	509	Akt kinase substrate motif;Calmodulin-dependent protein kinase II substrate motif;DNA dependent Protein kinase substrate motif;GSK-3, ERK1, ERK2, CDK5 substrate motif;PKC kinase substrate motif;WW domain binding motif
	24.6776	25.4324	25.3048	26.8421	24.4933	25.0174	26.2399	25.7452	24.1818	25.4687	25.2141	25.2239	S	1167	3	___1	Homo sapiens			0.979242	0.822721	0.919394	0.693104	0.970498	SPTA1	PEGAQIRQELNSRWGSLQRLADEQRQLLGSA	P02549	1167	P02549	P02549	Spectrin alpha chain, erythrocytic 1	Spectrin alpha chain, erythrocytic 1 OS=Homo sapiens GN=SPTA1 PE=1 SV=5	UID169	1	363	14-3-3 domain binding motif;Calmodulin-dependent protein kinase II substrate motif;CLK1 kinase substrate motif;MAPKAPK2 kinase substrate motif;Phosphorylase kinase substrate motif;PKA kinase substrate motif;PKC kinase substrate motif
	23.9756	23.9208	24.4984	23.6071	21.8981	25.9153	23.4438	24.1897	24.5922	24.2857	23.1201	23.9946	S	586	2	___1	Homo sapiens			1	0.650472	0.961761	0.969893	0.971661	ADD1	ELEEYRREVERKQKGSEENLDEAREQKEKSP	P35611	586	P35611	P35611	Alpha-adducin	Alpha-adducin OS=Homo sapiens GN=ADD1 PE=1 SV=2	UID341	1	631	Casein kinase II substrate motif;G protein-coupled receptor kinase 1 substrate motif;PKA kinase substrate motif;PKC kinase substrate motif
	23.4815	23.2636	23.7468	23.153	23.5335	23.8633	23.4967	23.7646	23.1731	23.491	23.6605	23.0696	S	121	2	___1	Homo sapiens			0.974607	0.885598	0.72168	0.802143	0.97168	GLIPR2	AMVWKNTKKMGVGKASASDGSSFVVARYFPA	Q9H4G4	121	Q9H4G4	Q9H4G4	Golgi-associated plant pathogenesis-related protein 1	Golgi-associated plant pathogenesis-related protein 1 OS=Homo sapiens GN=GLIPR2 PE=1 SV=3	UID887	1	1720	Casein kinase II substrate motif;PKA kinase substrate motif;PKC kinase substrate motif;Pyruvate dehydrogenase kinase substrate motif
	27.7662	27.1158	27.8873	27.4098	28.1334	27.3557	29.0119	26.9989	26.0058	28.6212	27.2216	26.6418	S	4	2	___1	Homo sapiens			0.999436	0.862844	0.736601	0.922073	0.982087	ANK1	____________MPYSVGFREADAATSFLRA	P16157	4	P16157	P16157	Ankyrin-1	Ankyrin-1 OS=Homo sapiens GN=ANK1 PE=1 SV=3	UID278	1	509
	20.6816	25.7252	26.119	24.207	24.4544	26.0071	26.5824	24.0972	24.119	26.336	28.671	19.4019	T	1688	2	___1	Homo sapiens			0.999932	0.869216	0.850055	0.812146	0.987484	ANK1	VSGHQRGQARITHSPTVSQVTERSQDRLQDW	P16157	1688	P16157	P16157	Ankyrin-1	Ankyrin-1 OS=Homo sapiens GN=ANK1 PE=1 SV=3	UID997	1;2;3;4	509	DNA dependent Protein kinase substrate motif
	21.9474	20.8904	23.3562	21.9703	20.0148	22.9089	19.8081	22.8211	22.5701	19.4138	24.2031	22.126	S	973	2	___1	Homo sapiens			0.99994	0.903859	0.981418	0.769008	0.990093	BAG6	QGAERASPEPQRENASPAPGTTAEEAMSRGP	P46379	973	P46379	P46379	Large proline-rich protein BAG6	Large proline-rich protein BAG6 OS=Homo sapiens GN=BAG6 PE=1 SV=2	UID394	1	670	Casein kinase I substrate motif;ERK1,2 kinase substrate motif;GSK-3, ERK1, ERK2, CDK5 substrate motif;WW domain binding motif
	29.3509	29.6971	29.6845	29.5177	29.5842	29.8128	28.7159	30.4167	29.4276	28.5188	30.318	29.7045	S	11	2	___1	Homo sapiens			1	0.942871	0.811212	0.929708	0.994256	ADD2	_____MSEETVPEAASPPPPQGQPYFDRFSE	P35612	11	P35612	P35612	Beta-adducin	Beta-adducin OS=Homo sapiens GN=ADD2 PE=1 SV=3	UID371	1;2	632	Casein kinase I substrate motif;ERK1,2 kinase substrate motif;G protein-coupled receptor kinase 1 substrate motif;GSK-3, ERK1, ERK2, CDK5 substrate motif;WW domain binding motif
	33.1145	31.9521	31.5868	32.0288	31.9056	32.7899	30.7249	33.9272	32.4194	31.7417	33.1415	31.524	S	1690	3	___2	Homo sapiens			0.999913	0.871366	0.977999	0.841173	0.994602	ANK1	GHQRGQARITHSPTVSQVTERSQDRLQDWDA	P16157	1690	P16157	P16157	Ankyrin-1	Ankyrin-1 OS=Homo sapiens GN=ANK1 PE=1 SV=3	UID1400	1;2;3;4	509	ATM kinase substrate motif;Casein kinase II substrate motif;DNA dependent Protein kinase substrate motif;MAPKAPK2 kinase substrate motif
	30.8547	30.9352	31.7569	30.5727	30.696	32.2828	31.2271	31.5599	30.8125	31.7916	31.1656	30.7563	S	289	2	___1	Homo sapiens			0.999821	0.957761	0.923628	0.961089	0.999454	DMTN	TPFHTSLHQGTSKSSSLPAYGRTTLSRLQST	Q08495	289	Q08495	Q08495	Dematin	Dematin OS=Homo sapiens GN=EPB49 PE=1 SV=3	UID462	1	873	MAPKAPK2 kinase substrate motif;MDC1 BRCT domain binding motif;Phosphorylase kinase substrate motif;PKA kinase substrate motif;PKC kinase substrate motif;Plk1 PBD domain binding motif
