# Supplementary material for: Sickle Cell Trait Modulates the Proteome and Phosphoproteome of Plasmodium falciparum-Infected Erythrocytes
Source: Front Cell Infect Microbiol. 2021 Mar 24;11:637604. doi: 10.3389/fcimb.2021.637604 (PMC8024585; doi:10.3389/fcimb.2021.637604)
Supplement: Supplementary file 4 [file Table_4.xlsx]

## Sheet: 3487 phospho pf
	Supplementary Table 4 : Differentially phosphorylated sites of parasite proteins according to hemoglobin genotype. 27 phosphosites from parasite proteins were quantified in iRBC ghost. Significative (Student's t-test analysis) variations of protein phosphorylation intensity are highlighted in green (Figure 6).
	iHbAA1	iHbAA2	iHbAA3	iHbAS1	iHbAS2	iHbAS3	C: Amino acid	N: Position	C: Charge	C: Multiplicity	C: Student's T-test Significant AA_AS	N: Localization prob	N: PEP	N: Student's T-test p-value AA_AS	N: Student's T-test q-value AA_AS	N: Student's T-test Difference AA_AS	T: Fasta headers	T: Proteins	T: Positions within proteins	T: Leading proteins	T: Protein	T: Protein names	T: Gene names	T: Sequence window	T: Unique identifier	M: Number of Phospho (STY)	M: Protein group IDs	C: Motifs
	22.2664	21.0432	20.4076	15.2501	15.2666	14.3216	S	31	2	___1	+	0.838528	7.21747e-138	0.000559326	0	6.29299	Rhomboid protease ROM1, putative OS=Plasmodium falciparum (isolate 3D7) GN=ROM1 PE=4 SV=2;Rhomboid-1 OS=Plasmodium falciparum GN=Rom1 PE=4 SV=1	Q8IIM2;A8IWX2	31;31	Q8IIM2	Q8IIM2		ROM1;Rom1	ENTPFNRTPDYYQSQSSFVQRSKPIDLLNLI	UID47	1	19
	21.0279	21.5324	20.9231	17.4618	17.3511	16.2312	S	189	3	___1	+	0.998898	0.000405161	0.000680801	0.015	4.14639	Putative uncharacterized protein OS=Plasmodium falciparum (isolate 3D7) GN=MAL8P1.29 PE=4 SV=1	C0H4X7	189	C0H4X7	C0H4X7		MAL8P1.29	KKMIIPSYEENDEKYSNKGSFNISDDDEMDN	UID361	1	86	Casein kinase I substrate motif;G protein-coupled receptor kinase 1 substrate motif;GSK3 kinase substrate motif;PKA kinase substrate motif;PKC kinase substrate motif
	21.7144	20.6122	20.8156	15.0177	15.9151	15.8638	S	16	2	___1	+	1	0.000827857	0.000258811	0	5.44848	Trancription factor, putative OS=Plasmodium falciparum (isolate 3D7) GN=PFF0535c PE=4 SV=1	C6KSV4	16	C6KSV4	C6KSV4		PFF0535c	MAEKEKEQNFTKNIFSDDESDVDKEMIKNNK	UID697	1;2	173	BARD1 BRCT domain binding motif;Casein kinase II substrate motif;G protein-coupled receptor kinase 1 substrate motif;GSK3 kinase substrate motif;PKA kinase substrate motif
	15.9965	15.8593	15.7026	24.0108	22.5027	22.1937	S	752	3	___1	+	0.889214	1.01923e-10	0.000241813	0	-7.04957	GTPase activator, putative OS=Plasmodium falciparum (isolate 3D7) GN=PFI0345w PE=4 SV=1	Q8I379	752	Q8I379	Q8I379		PFI0345w	SNDVAYHDVLSSLKESNSVHNISDEENPNHP	UID1876	1	773	b-Adrenergic Receptor kinase substrate motif;Casein kinase II substrate motif;MAPKAPK2 kinase substrate motif;PKA kinase substrate motif;PKC kinase substrate motif
	19.8955	19.8811	20.7118	14.8267	15.3879	15.794	S	1483	2	___1	+	0.945603	1.13056e-47	0.000251027	0	4.82661	Putative uncharacterized protein OS=Plasmodium falciparum (isolate 3D7) GN=PFE1485w PE=4 SV=1	Q8I3H0	1483	Q8I3H0	Q8I3H0		PFE1485w	IYKNNQKNNLESQITSDEENDAKFPLFYVEE	UID1941	1	789	BARD1 BRCT domain binding motif;Casein kinase II substrate motif;MAPKAPK2 kinase substrate motif
	22.0011	21.8919	20.1515	16.0209	15.0625	15.0155	S	2532	3	___1	+	0.949127	0.000452704	0.00093612	0	5.98186	Conserved Plasmodium protein OS=Plasmodium falciparum (isolate 3D7) GN=PFL1930w PE=4 SV=1	Q8I525	2532	Q8I525	Q8I525		PFL1930w	NNLLHDVIENENENKSEYINKNDYINKNDYI	UID2271	1	868	Casein kinase I substrate motif;G protein-coupled receptor kinase 1 substrate motif
	16.5471	16.0105	16.6637	20.8575	20.597	20.1518	S	92	3	___1	+	0.999939	0.00046489	0.000137521	0	-4.1283	Conserved Plasmodium protein OS=Plasmodium falciparum (isolate 3D7) GN=PFL0555c PE=4 SV=1	Q8I5T8	92	Q8I5T8	Q8I5T8		PFL0555c	KYNSLSNISNDYLIDSNNIKDHNKKNKNKKK	UID2553	1	930	b-Adrenergic Receptor kinase substrate motif
	21.9586	22.108	20.7194	16.313	15.8141	15.1592	S	1688	2	___1	+	0.959471	1.35968e-07	0.000455365	0	5.83324	Putative uncharacterized protein OS=Plasmodium falciparum (isolate 3D7) GN=PF07_0016 PE=4 SV=1	Q8IC27	1688	Q8IC27	Q8IC27		PF07_0016	TKSNDIKKEEKDIYSSEDEQNNSKQEELQYY	UID3055	1	1063	BARD1 BRCT domain binding motif;Casein kinase II substrate motif;G protein-coupled receptor kinase 1 substrate motif;MDC1 BRCT domain binding motif;Plk1 PBD domain binding motif
	25.0786	25.184	24.4422	15.7141	14.6306	14.8868	S	91	2	___1	+	1	2.02612e-97	1.64211e-05	0	9.82441	Conserved Plasmodium protein OS=Plasmodium falciparum (isolate 3D7) GN=PF11_0233 PE=4 SV=1	Q8IIE1	91	Q8IIE1	Q8IIE1		PF11_0233	NTPICSVKCLSNKNISVEDLNNEESNTQKNL	UID3784	1;2	1249	Casein kinase II substrate motif;Phosphorylase kinase substrate motif;PKA kinase substrate motif;PKC kinase substrate motif;Pyruvate dehydrogenase kinase substrate motif
	21.5853	21.0039	20.951	17.4359	16.5962	16.1138	S	984	2	___1	+	0.999771	0.00494495	0.000514734	0.0171429	4.46475	Putative uncharacterized protein OS=Plasmodium falciparum (isolate 3D7) GN=PF14_0343 PE=4 SV=1	Q8ILA2	984	Q8ILA2	Q8ILA2		PF14_0343	FDEISQKNKIITRIGSFVTNKSVYQYEKYKK	UID4714	1	1463	14-3-3 domain binding motif;Calmodulin-dependent protein kinase II alpha substrate motif;Calmodulin-dependent protein kinase II substrate motif;Calmodulin-dependent protein kinase IV substrate motif;Casein kinase II substrate motif;Chk1 kinase substrate motif;PKA kinase substrate motif;PKC kinase substrate motif
	16.3722	14.8509	15.7599	23.0056	21.3088	21.561	T	1469	3	___1	+	1	0.0103279	0.000795166	0	-6.29748	Uncharacterized protein OS=Plasmodium falciparum (isolate 3D7) GN=MAL13P1.380 PE=4 SV=1	C0H5G6	1469	C0H5G6	C0H5G6		MAL13P1.380	LFHPINKDIYTNRNQTPDKFFFNLNRKKNIP	UID5036	1	119	Calmodulin-dependent protein kinase II substrate motif;Cdc2 kinase substrate motif;CDK1,2,4,6 kinase substrate motif;CDK5 kinase substrate motif;GSK-3, ERK1, ERK2, CDK5 substrate motif;PKC kinase substrate motif;WW domain binding motif
	17.1146	14.7437	15.8796	24.2318	21.6012	22.6484	S	382	2	___2	+	0.999509	1.12312e-189	0.00252944	0.016	-6.91454	DNAJ protein, putative OS=Plasmodium falciparum (isolate 3D7) GN=RESA PE=4 SV=1;Ring-infected erythrocyte surface antigen (Fragment) OS=Plasmodium falciparum (isolate NF7 / Ghana) GN=RESA PE=2 SV=1;Ring-infected erythrocyte surface antigen OS=Plasmodium fa	Q8I0U6;P13831;P13830	382;168;382	Q8I0U6	Q8I0U6	Ring-infected erythrocyte surface antigen	RESA	QQVNEYGDILPSLRASITNSAINYYDTVKDG	UID7181	1;2	438	Casein kinase II substrate motif;G protein-coupled receptor kinase 1 substrate motif;GSK3 kinase substrate motif;MAPKAPK2 kinase substrate motif;PKA kinase substrate motif;PKC kinase substrate motif
	16.7138	16.2508	16.1443	24.2318	21.6012	22.6484	S	386	2	___2	+	0.999864	3.17457e-21	0.00118687	0	-6.45752	DNAJ protein, putative OS=Plasmodium falciparum (isolate 3D7) GN=RESA PE=4 SV=1;Ring-infected erythrocyte surface antigen (Fragment) OS=Plasmodium falciparum (isolate NF7 / Ghana) GN=RESA PE=2 SV=1;Ring-infected erythrocyte surface antigen OS=Plasmodium fa	Q8I0U6;P13831;P13830	386;172;386	Q8I0U6	Q8I0U6	Ring-infected erythrocyte surface antigen	RESA	EYGDILPSLRASITNSAINYYDTVKDGVYLD	UID7182	2	438	MAPKAPK2 kinase substrate motif
	16.0585	16.0338	15.8489	21.2027	20.9793	21.1602	T	448	2	___2	+	1	0	7.08076e-07	0	-5.13372	Mature parasite-infected erythrocyte surface antigen (MESA) or PfEMP2 OS=Plasmodium falciparum (isolate 3D7) GN=MESA PE=4 SV=1;Mature-parasite-infected erythrocyte surface antigen OS=Plasmodium falciparum GN=MESA PE=2 SV=1;Mature parasite-infected erythroc	Q8I492;Q25920;Q9NB35;Q06166;Q86BT6	448;451;473;467;198	Q8I492	Q8I492		MESA;mesa	FQMLGCNFLCNKNIETDDEEETLVVKDDAKK	UID11149	1;2	846	b-Adrenergic Receptor kinase substrate motif;Casein kinase II substrate motif;PKA kinase substrate motif
	16.152	17.1541	15.4628	21.2027	20.9793	21.1602	T	454	2	___2	+	1	4.54082e-06	0.00060803	0.00892308	-4.85777	Mature parasite-infected erythrocyte surface antigen (MESA) or PfEMP2 OS=Plasmodium falciparum (isolate 3D7) GN=MESA PE=4 SV=1;Mature-parasite-infected erythrocyte surface antigen OS=Plasmodium falciparum GN=MESA PE=2 SV=1;Mature parasite-infected erythroc	Q8I492;Q25920;Q9NB35;Q06166;Q86BT6	454;457;479;473;204	Q8I492	Q8I492		MESA;mesa	NFLCNKNIETDDEEETLVVKDDAKKKHKFLR	UID11150	1;2	846	b-Adrenergic Receptor kinase substrate motif;Casein kinase I substrate motif
	16.4494	16.1958	15.2227	21.1146	20.3063	21.4231	T	3068	2	___2	+	0.790163	9.1594e-56	0.000568396	0	-4.99202	Antigen 332, DBL-like protein OS=Plasmodium falciparum (isolate 3D7) GN=PF11_0506 PE=4 SV=2;Erythrocyte membrane-associated giant protein antigen 332 OS=Plasmodium falciparum PE=4 SV=2	Q8IHN4;Q9U459	3068;2547	Q8IHN4	Q8IHN4		PF11_0506	DETNVEEVLEKEGSATEEIVQDGSGTNDFVG	UID11352	1;2	1190	G protein-coupled receptor kinase 1 substrate motif
	29.1604	29.5905	27.8137	26.56	28.2578	27.4615	S	408	3	___1		0.999973	0	0.120485	1	1.42838	Polyadenylate-binding protein, putative OS=Plasmodium falciparum (isolate 3D7) GN=PFL1170w PE=4 SV=1;Polyadenylate-binding protein OS=Plasmodium falciparum PE=2 SV=1	Q8I5H4;A1EAA0	408;408	Q8I5H4	Q8I5H4	Polyadenylate-binding protein	PFL1170w	SMNNAGSAKKDETAASDCADTPNILYVGPHQ	UID1	1	0
	22.4724	23.2754	21.8991	16.6685	21.8198	21.8403	S	276	3	___1		0.848472	2.46196e-20	0.239363	1	2.43947	Polyadenylate-binding protein, putative OS=Plasmodium falciparum (isolate 3D7) GN=PFL1170w PE=4 SV=1;Polyadenylate-binding protein OS=Plasmodium falciparum PE=2 SV=1	Q8I5H4;A1EAA0	276;276	Q8I5H4	Q8I5H4	Polyadenylate-binding protein	PFL1170w	QIDETYDPKKEEATASTSGAANQTTGTDADK	UID2	1	0	Casein kinase II substrate motif;G protein-coupled receptor kinase 1 substrate motif
	21.3267	20.3212	23.3142	19.6473	22.6259	22.3725	S	48	2	___1		0.999386	6.62379e-11	0.939075	1	0.105509	DEAD box helicase, UAP56 OS=Plasmodium falciparum (isolate 3D7) GN=UAP56 PE=4 SV=1;DEAD-box helicase 1 OS=Plasmodium falciparum PE=4 SV=1	Q9TY94;A7U5W6	48;48	Q9TY94	Q9TY94		UAP56	NNILNNNNKGGAMRGSYATVHTGGFKDFFLK	UID13	1	13	Casein kinase II substrate motif;PKA kinase substrate motif;PKC kinase substrate motif
	20.8845	21.188	20.3877	18.2497	20.0737	17.9024	S	45	3	___1		1	7.5109e-07	0.043408	0.906653	2.07814	DEAD/DEAH box helicase, putative OS=Plasmodium falciparum (isolate 3D7) GN=PFL2475w PE=3 SV=1;DEAD-box helicase 15 OS=Plasmodium falciparum PE=3 SV=1	Q8I4R9;A7U5X2	45;45	Q8I4R9	Q8I4R9		PFL2475w	KDINGKDNTNRIKNVSDRDEDDVEEMKEGTS	UID14	1	15	Casein kinase II substrate motif;PKA kinase substrate motif;PKC kinase substrate motif;Pyruvate dehydrogenase kinase substrate motif
	19.8979	20.6327	19.7508	17.3067	19.141	18.5666	S	866	2	___1		0.999357	0.000794195	0.044348	0.986273	1.7557	RNA helicase, putative OS=Plasmodium falciparum (isolate 3D7) GN=PF14_0183b PE=4 SV=1;DEAD-box helicase 18 OS=Plasmodium falciparum PE=4 SV=1	C6S3H8;A7U5X3	866;866	C6S3H8	C6S3H8		PF14_0183b	NKKKISEKCDPTDDISDLENKVMMFL_____	UID15		16	Casein kinase I substrate motif;Casein kinase II substrate motif
	23.4279	22.5072	21.5705	23.449	22.2693	22.8426	S	169	2	___1		1	0.0133352	0.609222	1	-0.35177	Multidrug resistance protein 1 (Fragment) OS=Plasmodium falciparum GN=mrp1 PE=4 SV=1;Multidrug resistance protein 1 (Fragment) OS=Plasmodium falciparum GN=mrp1 PE=4 SV=1;Multidrug resistance protein 1 (Fragment) OS=Plasmodium falciparum GN=mrp1 PE=4 SV=1;M	D0QF11;D0QEY1;D0QEZ1;D0QEZ0;D0QF37;D0QEV3;D0QEU0;Q9U0N4;D5L5S3;D0QF41;D0QF27;D0QF21;D0QF19;D0QF18;D0QF16;D0QF14;D0QF13;D0QF08;D0QF07;D0QF06;D0QF05;D0QEZ7;D0QEZ6;D0QEZ5;D0QEZ3;D0QEY8;D0QEX4;D0QEW9;D0QEW8;D0QEW2;D0QEW1;D0QEV9;D0QEV8;D0QEV5;D0QEV4;D0QEV2;D0QEV0;D0QEU9;D0QEU8;D0QEU4;D0QEU3;A7XLD3;D0QEV1;D0QF04;D0QF15;D0QF03;D0QEZ4;D0QEX1;D0QEW0;D0QEU6;D0QF10;D0QF34;D0QEW6;D0QF40;D0QF39;D0QF36;D0QF32;…	169;249;249;249;234;249;249;249;249;249;249;249;249;249;249;249;249;249;249;249;249;249;249;249;249;249;249;249;249;249;249;249;249;249;249;249;249;249;249;249;249;249;249;249;249;249;249;249;249;249;75;234;249;249;249;249;249;249;249;249;249;249;249;249;249;77;92;249;249;249;249;249;249;249;249;246;249;249;249;249;249;249;249;249;249;232;249;249;249;249;227	D0QF11	D0QF11		mrp1;PfMRP;PFA0590w	FSSQTEIDEISRDFLSIGKNASSSSSGIKNN	UID17	1	17	Casein kinase I substrate motif
	23.5064	24.6667	24.2601	22.8893	23.0057	24.0346	S	156	2	___1		0.99977	1.09596e-172	0.169063	1	0.834539	Multidrug resistance protein 1 (Fragment) OS=Plasmodium falciparum GN=mrp1 PE=4 SV=1;Multidrug resistance protein 1 (Fragment) OS=Plasmodium falciparum GN=mrp1 PE=4 SV=1;Multidrug resistance protein 1 (Fragment) OS=Plasmodium falciparum GN=mrp1 PE=4 SV=1;M	D0QF11;D0QEY1;D0QEZ1;D0QEZ0;D0QF37;D0QEV3;D0QEU0;Q9U0N4;D5L5S3;D0QF41;D0QF27;D0QF21;D0QF19;D0QF18;D0QF16;D0QF14;D0QF13;D0QF08;D0QF07;D0QF06;D0QF05;D0QEZ7;D0QEZ6;D0QEZ5;D0QEZ3;D0QEY8;D0QEX4;D0QEW9;D0QEW8;D0QEW2;D0QEW1;D0QEV9;D0QEV8;D0QEV5;D0QEV4;D0QEV2;D0QEV0;D0QEU9;D0QEU8;D0QEU4;D0QEU3;A7XLD3;D0QEV1;D0QF04;D0QF15;D0QF03;D0QEZ4;D0QEX1;D0QEW0;D0QEU6;D0QF10;D0QF34;D0QEW6;D0QF40;D0QF39;D0QF36;D0QF32;…	156;236;236;236;221;236;236;236;236;236;236;236;236;236;236;236;236;236;236;236;236;236;236;236;236;236;236;236;236;236;236;236;236;236;236;236;236;236;236;236;236;236;236;236;236;236;236;236;236;236;62;221;236;236;236;236;236;236;236;236;236;236;236;236;236;64;79;236;236;236;236;236;236;236;236;233;236;236;236;236;236;236;236;236;236;219;236;236;236;236;214	D0QF11	D0QF11		mrp1;PfMRP;PFA0590w	LQNPDAFYNTYRKFSSQTEIDEISRDFLSIG	UID19	1;2	17	ATM kinase substrate motif;Casein kinase II substrate motif;DNA dependent Protein kinase substrate motif;MDC1 BRCT domain binding motif;PKA kinase substrate motif;PKC kinase substrate motif;Plk1 PBD domain binding motif
	23.4924	23.033	22.5791	16.1726	22.0224	15.0455	S	931	2	___1		0.995761	4.51594e-39	0.0721811	0.744688	5.28796	Multidrug resistance protein 1 (Fragment) OS=Plasmodium falciparum GN=mrp1 PE=4 SV=1;Multidrug resistance protein 1 (Fragment) OS=Plasmodium falciparum GN=mrp1 PE=4 SV=1;Multidrug resistance protein 1 (Fragment) OS=Plasmodium falciparum GN=mrp1 PE=4 SV=1;M	D0QF11;D0QEY1;D0QEZ1;D0QEZ0;D0QF37;D0QEV3;D0QEU0;Q9U0N4;D5L5S3;D0QF41;D0QF27;D0QF21;D0QF19;D0QF18;D0QF16;D0QF14;D0QF13;D0QF08;D0QF07;D0QF06;D0QF05;D0QEZ7;D0QEZ6;D0QEZ5;D0QEZ3;D0QEY8;D0QEX4;D0QEW9;D0QEW8;D0QEW2;D0QEW1;D0QEV9;D0QEV8;D0QEV5;D0QEV4;D0QEV2;D0QEV0;D0QEU9;D0QEU8;D0QEU4;D0QEU3;A7XLD3;D0QEV1;D0QF04;D0QF15;D0QF03;D0QEZ4;D0QEX1;D0QEW0;D0QEU6;D0QF10;D0QEW6;D0QEX2;D0QEX0;D0QEX7;D0QEW7;D0QEU7;…	931;1011;1011;1011;996;1011;1011;1011;1011;1011;1011;1011;1011;1011;1011;1011;1011;1011;1011;1011;1011;1011;1011;1011;1011;1011;1011;1011;1011;1011;1011;1011;1011;1011;1011;1011;1011;1011;1011;1011;1011;1011;1011;1011;1011;1011;1011;1011;1011;1011;837;1011;1011;1011;1011;1011;1011;839;1011;1011;1011;1011;1011;1011;1011;1011;1008;1011;1011;1011;1011;1011;1011;1011;1011;994;1011;1011;1011	D0QF11	D0QF11		mrp1;PfMRP;PFA0590w	IYKEAYFVKGNTESVSFEIDSINKEYIKKMK	UID21	1	17	Casein kinase I substrate motif;Casein kinase II substrate motif
	25.5035	25.385	25.995	24.3281	24.6889	25.9046	S	17	2	___1		0.999567	1.5572e-55	0.270723	1	0.653947	Multidrug resistance protein 1 (Fragment) OS=Plasmodium falciparum GN=mrp1 PE=4 SV=1;Multidrug resistance protein 1 (Fragment) OS=Plasmodium falciparum GN=mrp1 PE=4 SV=1;Multidrug resistance protein 1 (Fragment) OS=Plasmodium falciparum GN=mrp1 PE=4 SV=1;M	D0QF11;D0QEY1;D0QEZ1;D0QEZ0;D0QF37;D0QEV3;D0QEU0;Q9U0N4;D5L5S3;D0QF41;D0QF27;D0QF21;D0QF19;D0QF18;D0QF16;D0QF14;D0QF13;D0QF08;D0QF07;D0QF06;D0QF05;D0QEZ7;D0QEZ6;D0QEZ5;D0QEZ3;D0QEY8;D0QEX4;D0QEW9;D0QEW8;D0QEW2;D0QEW1;D0QEV9;D0QEV8;D0QEV5;D0QEV4;D0QEV2;D0QEV0;D0QEU9;D0QEU8;D0QEU4;D0QEU3;A7XLD3;D0QEV1;D0QF15;D0QF03;D0QEZ4;D0QEX1;D0QEW0;D0QEU6;D0QF34;D0QEW6;D0QF40;D0QF39;D0QF36;D0QF32;D0QF31;D0QEY4;…	17;97;97;97;82;97;97;97;97;97;97;97;97;97;97;97;97;97;97;97;97;97;97;97;97;97;97;97;97;97;97;97;97;97;97;97;97;97;97;97;97;97;97;97;97;97;97;97;97;82;97;97;97;97;97;97;97;97;97;97;97;97;97;97;97;97;97;97;97;97;97;97;94;97;97;97;97;97;97;97;97;97;97;97;80;97;97;97;97;97;97;75	D0QF11	D0QF11		mrp1;PfMRP;PFA0590w	SEKNSSNEHVLHHCNSNDASEKKVYNVYYHN	UID27	1	17	G protein-coupled receptor kinase 1 substrate motif;GSK3 kinase substrate motif
	24.4718	22.9501	21.4322	24.6663	23.42	22.5924	S	1443	2	___1		0.999999	1.12488e-225	0.59836	1	-0.608177	Multidrug resistance protein 1 (Fragment) OS=Plasmodium falciparum GN=mrp1 PE=4 SV=1;Multidrug resistance protein 1 (Fragment) OS=Plasmodium falciparum GN=mrp1 PE=4 SV=1;Multidrug resistance protein 1 (Fragment) OS=Plasmodium falciparum GN=mrp1 PE=4 SV=1;M	D0QF11;D0QEY1;D0QEZ1;D0QEZ0;D0QF37;D0QEV3;D0QEU0;Q9U0N4;D5L5S3;D0QF41;D0QF27;D0QF21;D0QF19;D0QF18;D0QF16;D0QF14;D0QF13;D0QF08;D0QF07;D0QF06;D0QF05;D0QEZ7;D0QEZ6;D0QEZ5;D0QEZ3;D0QEY8;D0QEX4;D0QEW9;D0QEW8;D0QEW2;D0QEW1;D0QEV9;D0QEV8;D0QEV5;D0QEV4;D0QEV2;D0QEV0;D0QEU9;D0QEU8;D0QEU4;D0QEU3;A7XLD3;D0QEV1;D0QF04;D0QF15;D0QF03;D0QEZ4;D0QEX1;D0QEW0;D0QEU6;D0QF10;D0QF34;D0QEW6;D0QF40;D0QF39;D0QF36;D0QF32;…	1443;1523;1523;1523;1508;1523;1523;1523;1523;1523;1523;1523;1523;1523;1523;1523;1523;1523;1523;1523;1523;1523;1523;1523;1523;1523;1523;1523;1523;1523;1523;1523;1523;1523;1523;1523;1523;1523;1523;1523;1523;1523;1523;1523;1523;1523;1523;1523;1523;1523;1349;1508;1523;1523;1523;1523;1523;1523;1523;1523;1523;1523;1366;1523;1523;1523;1523;1523;1523;1523	D0QF11	D0QF11		mrp1;PfMRP;PFA0590w	NISDKISAIVEYKNVSLSSIINSSQDDESKK	UID28	1	17	Casein kinase II substrate motif;Phosphorylase kinase substrate motif;PKA kinase substrate motif;PKC kinase substrate motif
	21.959	20.8062	15.4085	21.2556	20.4562	20.2291	S	1445	2	___1		0.958562	2.19541e-22	0.572005	1	-1.2557	Multidrug resistance protein 1 (Fragment) OS=Plasmodium falciparum GN=mrp1 PE=4 SV=1;Multidrug resistance protein 1 (Fragment) OS=Plasmodium falciparum GN=mrp1 PE=4 SV=1;Multidrug resistance protein 1 (Fragment) OS=Plasmodium falciparum GN=mrp1 PE=4 SV=1;M	D0QF11;D0QEY1;D0QEZ1;D0QEZ0;D0QF37;D0QEV3;D0QEU0;Q9U0N4;D5L5S3;D0QF41;D0QF27;D0QF21;D0QF19;D0QF18;D0QF16;D0QF14;D0QF13;D0QF08;D0QF07;D0QF06;D0QF05;D0QEZ7;D0QEZ6;D0QEZ5;D0QEZ3;D0QEY8;D0QEX4;D0QEW9;D0QEW8;D0QEW2;D0QEW1;D0QEV9;D0QEV8;D0QEV5;D0QEV4;D0QEV2;D0QEV0;D0QEU9;D0QEU8;D0QEU4;D0QEU3;A7XLD3;D0QEV1;D0QF04;D0QF15;D0QF03;D0QEZ4;D0QEX1;D0QEW0;D0QEU6;D0QF10;D0QF34;D0QEW6;D0QF40;D0QF39;D0QF36;D0QF32;…	1445;1525;1525;1525;1510;1525;1525;1525;1525;1525;1525;1525;1525;1525;1525;1525;1525;1525;1525;1525;1525;1525;1525;1525;1525;1525;1525;1525;1525;1525;1525;1525;1525;1525;1525;1525;1525;1525;1525;1525;1525;1525;1525;1525;1525;1525;1525;1525;1525;1525;1351;1510;1525;1525;1525;1525;1525;1525;1525;1525;1525;1525;1368;1525;1525;1525;1525;1525;1525;1525	D0QF11	D0QF11		mrp1;PfMRP;PFA0590w	SDKISAIVEYKNVSLSSIINSSQDDESKKKY	UID29	1	17
	22.5087	22.5718	21.278	23.3395	20.6325	21.9043	S	533	3	___1		0.98571	0.000144899	0.865193	1	0.160717	Multidrug resistance protein 1 (Fragment) OS=Plasmodium falciparum GN=mrp1 PE=4 SV=1;Multidrug resistance protein 1 (Fragment) OS=Plasmodium falciparum GN=mrp1 PE=4 SV=1;Multidrug resistance protein 1 (Fragment) OS=Plasmodium falciparum GN=mrp1 PE=4 SV=1;M	D0QF11;D0QEY1;D0QEZ1;D0QEZ0;D0QF37;D0QEV3;D0QEU0;Q9U0N4;D5L5S3;D0QF41;D0QF27;D0QF21;D0QF19;D0QF18;D0QF16;D0QF14;D0QF13;D0QF08;D0QF07;D0QF06;D0QF05;D0QEZ7;D0QEZ6;D0QEZ5;D0QEZ3;D0QEY8;D0QEX4;D0QEW9;D0QEW8;D0QEW2;D0QEW1;D0QEV9;D0QEV8;D0QEV5;D0QEV4;D0QEV2;D0QEV0;D0QEU9;D0QEU8;D0QEU4;D0QEU3;A7XLD3;D0QEV1;D0QF04;D0QF15;D0QF03;D0QEZ4;D0QEX1;D0QEU6;D0QF10;D0QF34;D0QEW6;D0QF40;D0QF39;D0QF36;D0QF32;D0QF31;…	533;613;613;613;598;613;613;613;613;613;613;613;613;613;613;613;613;613;613;613;613;613;613;613;613;613;613;613;613;613;613;613;613;613;613;613;613;613;613;613;613;613;613;613;613;613;613;613;613;439;598;613;613;613;613;613;613;613;613;613;613;613;613;441;456;613;613;613;613;613;613;613;613;610;613;613;613;613;613;613	D0QF11	D0QF11		mrp1;PfMRP;PFA0590w	DNTNKKICFQEHKSNSTYNYNSSHIHEKKEE	UID34	1	17	PKA kinase substrate motif;PKC kinase substrate motif
	22.9814	23.3772	22.8631	20.6006	22.8254	23.355	S	1041	2	___1		0.999712	1.75036e-06	0.39673	1	0.813563	Multidrug resistance protein 1 (Fragment) OS=Plasmodium falciparum GN=mrp1 PE=4 SV=1;Multidrug resistance protein 1 (Fragment) OS=Plasmodium falciparum GN=mrp1 PE=4 SV=1;Multidrug resistance protein 1 (Fragment) OS=Plasmodium falciparum GN=mrp1 PE=4 SV=1;M	D0QF11;D0QEY1;D0QEZ1;D0QEZ0;D0QF37;D0QEV3;D0QEU0;Q9U0N4;D5L5S3;D0QF41;D0QF27;D0QF21;D0QF19;D0QF18;D0QF16;D0QF14;D0QF13;D0QF08;D0QF07;D0QF06;D0QF05;D0QEZ7;D0QEZ6;D0QEZ5;D0QEZ3;D0QEY8;D0QEX4;D0QEW9;D0QEW8;D0QEW2;D0QEW1;D0QEV9;D0QEV8;D0QEV5;D0QEV4;D0QEV2;D0QEV0;D0QEU9;D0QEU8;D0QEU4;D0QEU3;A7XLD3;D0QEV1;D0QF04;D0QF15;D0QF03;D0QEZ4;D0QEX1;D0QEW0;D0QEU6;D0QF10;D0QF34;D0QEW6;D0QF40;D0QF39;D0QF36;D0QF32;…	1041;1121;1121;1121;1106;1121;1121;1121;1121;1121;1121;1121;1121;1121;1121;1121;1121;1121;1121;1121;1121;1121;1121;1121;1121;1121;1121;1121;1121;1121;1121;1121;1121;1121;1121;1121;1121;1121;1121;1121;1121;1121;1121;1121;1121;1121;1121;1121;1121;1121;947;1106;1121;1121;1121;1121;1121;1121;1121;1121;1121;1121;1121;1121;1121;949;964;1121;1121;1121;1121;1121;1121;1121;1121;1123;1118;1121;1121;1121;11…	D0QF11	D0QF11		mrp1;PfMRP;PFA0590w	KPLYKDTHEEFNKSSSMPFVKSSSNMINNPS	UID37	1	17	Calmodulin-dependent protein kinase II substrate motif;MDC1 BRCT domain binding motif;PKA kinase substrate motif;PKC kinase substrate motif;Plk1 PBD domain binding motif
	25.0816	24.0408	24.3522	24.9301	22.9505	24.163	S	1049	2	___1		0.998621	1.25689e-66	0.505932	1	0.477027	Multidrug resistance protein 1 (Fragment) OS=Plasmodium falciparum GN=mrp1 PE=4 SV=1;Multidrug resistance protein 1 (Fragment) OS=Plasmodium falciparum GN=mrp1 PE=4 SV=1;Multidrug resistance protein 1 (Fragment) OS=Plasmodium falciparum GN=mrp1 PE=4 SV=1;M	D0QF11;D0QEY1;D0QEZ1;D0QEZ0;D0QF37;D0QEV3;D0QEU0;Q9U0N4;D5L5S3;D0QF41;D0QF27;D0QF21;D0QF19;D0QF18;D0QF16;D0QF14;D0QF13;D0QF08;D0QF07;D0QF06;D0QF05;D0QEZ7;D0QEZ6;D0QEZ5;D0QEZ3;D0QEY8;D0QEX4;D0QEW9;D0QEW8;D0QEW2;D0QEW1;D0QEV9;D0QEV8;D0QEV5;D0QEV4;D0QEV2;D0QEV0;D0QEU9;D0QEU8;D0QEU4;D0QEU3;A7XLD3;D0QEV1;D0QF04;D0QF15;D0QF03;D0QEZ4;D0QEX1;D0QEW0;D0QEU6;D0QF10;D0QF34;D0QEW6;D0QF40;D0QF39;D0QF36;D0QF32;…	1049;1129;1129;1129;1114;1129;1129;1129;1129;1129;1129;1129;1129;1129;1129;1129;1129;1129;1129;1129;1129;1129;1129;1129;1129;1129;1129;1129;1129;1129;1129;1129;1129;1129;1129;1129;1129;1129;1129;1129;1129;1129;1129;1129;1129;1129;1129;1129;1129;1129;955;1114;1129;1129;1129;1129;1129;1129;1129;1129;1129;1129;1129;1129;1129;957;972;1129;1129;1129;1129;1129;1129;1129;1129;1131;1126;1129;1129;1129;11…	D0QF11	D0QF11		mrp1;PfMRP;PFA0590w	EEFNKSSSMPFVKSSSNMINNPSNFKYEDNS	UID40	1	17	Calmodulin-dependent protein kinase II substrate motif;MDC1 BRCT domain binding motif;PKA kinase substrate motif;PKC kinase substrate motif;Plk1 PBD domain binding motif
	23.0465	23.499	21.3236	24.2924	22.8998	22.6755	S	242	3	___1		1	1.27048e-21	0.468964	1	-0.666214	ABC transporter, (CT family) OS=Plasmodium falciparum (isolate 3D7) GN=PFL1410c PE=3 SV=1;MRP2 OS=Plasmodium falciparum GN=PFL1410c PE=3 SV=1;MRP2 OS=Plasmodium falciparum GN=PFL1410c PE=3 SV=1;Multidrug resistance-associated protein 2 OS=Plasmodium falcip	Q8I5C7;D5L5S7;D5L5S8;A7XLD6	242;242;242;242	Q8I5C7	Q8I5C7		PFL1410c;mrp2	FNNQLINRNDIYDDHSEEGKGQHKNQCQYDE	UID42	1	18	Casein kinase I substrate motif;Casein kinase II substrate motif;G protein-coupled receptor kinase 1 substrate motif
	24.2866	23.4334	22.2747	23.274	23.0341	22.9493	S	2	2	___1		0.999986	7.51671e-72	0.698894	1	0.245757	Rhomboid protease ROM1, putative OS=Plasmodium falciparum (isolate 3D7) GN=ROM1 PE=4 SV=2;Rhomboid-1 OS=Plasmodium falciparum GN=Rom1 PE=4 SV=1	Q8IIM2;A8IWX2	2;2	Q8IIM2	Q8IIM2		ROM1;Rom1	______________MSNIHTLAEYRDDYAEN	UID46	1	19	G protein-coupled receptor kinase 1 substrate motif
	24.6476	24.0317	23.2253	23.1587	23.2018	23.5603	S	853	2	___1		0.967098	2.47249e-56	0.19978	1	0.66124	RhopH3 OS=Plasmodium falciparum GN=rhoph3 PE=4 SV=1;RhopH3 OS=Plasmodium falciparum GN=rhoph3 PE=2 SV=1;RhopH3 OS=Plasmodium falciparum (isolate 3D7) GN=PFI0265c PE=4 SV=1;RhopH3 OS=Plasmodium falciparum GN=rhoph3 PE=4 SV=1;Rhoptry protein 3 (Fragment) OS=	B0M166;B0M0W2;Q8I395;B0M159;B9VGJ1;B9VGJ0;B9VGI9;B9VGI8;B9VGI6;B9VGH7;B9VGH5;B9VGH3;B9VGH1;B9VGG9;B0M0W0;B9VGI2;B9VGI1;Q9U4U1;B9VGH9;B9VGI4;B9VGI3;P11459	853;853;853;853;188;188;188;188;188;188;188;188;188;188;853;188;188;147;188;188;188;90	B0M166	B0M166	Rhoptry antigen protein	rhoph3;PFI0265c;RhopH3	AEGTSNLKKGLEFYKSSLKLDQLDKEKPKKK	UID49	1;2	26
	24.6476	24.0317	23.2253	23.1587	23.2018	23.5603	S	854	2	___1		0.967098	2.47249e-56	0.19978	1	0.66124	RhopH3 OS=Plasmodium falciparum GN=rhoph3 PE=4 SV=1;RhopH3 OS=Plasmodium falciparum GN=rhoph3 PE=2 SV=1;RhopH3 OS=Plasmodium falciparum (isolate 3D7) GN=PFI0265c PE=4 SV=1;RhopH3 OS=Plasmodium falciparum GN=rhoph3 PE=4 SV=1;Rhoptry protein 3 (Fragment) OS=	B0M166;B0M0W2;Q8I395;B0M159;B9VGJ1;B9VGJ0;B9VGI9;B9VGI8;B9VGI6;B9VGH7;B9VGH5;B9VGH3;B9VGH1;B9VGG9;B0M0W0;B9VGI2;B9VGI1;Q9U4U1;B9VGH9;B9VGI4;B9VGI3;P11459	854;854;854;854;189;189;189;189;189;189;189;189;189;189;854;189;189;148;189;189;189;91	B0M166	B0M166	Rhoptry antigen protein	rhoph3;PFI0265c;RhopH3	EGTSNLKKGLEFYKSSLKLDQLDKEKPKKKK	UID50	1;2	26	MDC1 BRCT domain binding motif;PKA kinase substrate motif;PKC kinase substrate motif;Plk1 PBD domain binding motif
	25.6221	25.3997	23.975	24.5776	23.8877	23.6159	S	754	3	___1		1	8.49343e-96	0.174892	1	0.971841	RhopH3 OS=Plasmodium falciparum GN=rhoph3 PE=4 SV=1;RhopH3 OS=Plasmodium falciparum GN=rhoph3 PE=2 SV=1;RhopH3 OS=Plasmodium falciparum (isolate 3D7) GN=PFI0265c PE=4 SV=1;RhopH3 OS=Plasmodium falciparum GN=rhoph3 PE=4 SV=1;Rhoptry protein 3 (Fragment) OS=	B0M166;B0M0W2;Q8I395;B0M159;B9VGJ1;B9VGJ0;B9VGI9;B9VGI8;B9VGI6;B9VGH7;B9VGH5;B9VGH3;B9VGH1;B9VGG9;B0M0W0;B9VGI2;B9VGI1;Q9U4U1;B9VGH9;B9VGH6;B9VGH4;B9VGH0	754;754;754;754;89;89;89;89;89;89;89;89;89;89;754;89;89;48;89;89;89;89	B0M166	B0M166		rhoph3;PFI0265c;RhopH3	ETVDEDAHHVNEKQHSAHFLDAIAEKDILEE	UID54	1	26	PKA kinase substrate motif;PKC kinase substrate motif
	20.4871	21.688	19.1475	22.2935	20.5396	21.7221	S	143	2	___1		0.865519	1.40977e-166	0.296034	1	-1.07755	STARP antigen OS=Plasmodium falciparum GN=STARP PE=4 SV=1;Sporozoite threonine-asparagine-rich protein OS=Plasmodium falciparum GN=STARP PE=4 SV=1;Sporozoite threonine-asparagine-rich protein OS=Plasmodium falciparum GN=STARP PE=4 SV=1;Sporozoite threonine	Q9U3Y8;B0Z8H7;B0Z8H4;B0Z8H2;B0Z8H0;B0Z8E6;B0Z8C9;B0Z896;B0Z887;B0Z860;B0Z850;B0Z8I0;B0Z8G4;B0Z8G0;B0Z8D0;Q8IC44;Q26021;B0Z8I2;B0Z8G8;B0Z8C8;B0Z8H9	143;143;143;143;143;143;143;143;143;143;143;143;143;143;143;143;143;143;143;143;143	Q9U3Y8	Q9U3Y8		STARP;PF07_0006	GNNSTTINTNSTENTSATKKVTENVITNQIL	UID55	1	27	Casein kinase I substrate motif;Casein kinase II substrate motif
	22.5909	22.2303	20.3039	22.9883	22.0993	20.8817	S	129	2	___1		0.997614	3.16465e-10	0.778757	1	-0.281399	SNARE protein OS=Plasmodium falciparum GN=PF11_0052 PE=2 SV=1;Qa-SNARE protein, putative OS=Plasmodium falciparum (isolate 3D7) GN=Syn13 PE=4 SV=2;Syntaxin-like protein 6 OS=Plasmodium falciparum GN=Syn6 PE=2 SV=1	Q0ZAE9;Q8IIW1;B5SPA1	129;151;151	Q0ZAE9	Q0ZAE9		PF11_0052;Syn13;Syn6	EENMEYDSLNNFSRKSNSNYDTNIDKYNVNI	UID57	1	30	Casein kinase II substrate motif;PKA kinase substrate motif;PKC kinase substrate motif
	23.0044	21.6294	20.7758	23.3586	21.168	20.9444	S	131	2	___1		0.9953	1.22404e-07	0.98479	1	-0.0204296	SNARE protein OS=Plasmodium falciparum GN=PF11_0052 PE=2 SV=1;Qa-SNARE protein, putative OS=Plasmodium falciparum (isolate 3D7) GN=Syn13 PE=4 SV=2;Syntaxin-like protein 6 OS=Plasmodium falciparum GN=Syn6 PE=2 SV=1	Q0ZAE9;Q8IIW1;B5SPA1	131;153;153	Q0ZAE9	Q0ZAE9		PF11_0052;Syn13;Syn6	NMEYDSLNNFSRKSNSNYDTNIDKYNVNIYD	UID58	1	30	Casein kinase II substrate motif;G protein-coupled receptor kinase 1 substrate motif;PKA kinase substrate motif;PKC kinase substrate motif;Pyruvate dehydrogenase kinase substrate motif
	23.4385	22.2679	20.6007	22.2068	20.7698	21.9497	S	164	2	___1		0.982595	2.71441e-252	0.648222	1	0.460278	SNARE protein OS=Plasmodium falciparum GN=PF11_0052 PE=2 SV=1;Qa-SNARE protein, putative OS=Plasmodium falciparum (isolate 3D7) GN=Syn13 PE=4 SV=2;Syntaxin-like protein 6 OS=Plasmodium falciparum GN=Syn6 PE=2 SV=1	Q0ZAE9;Q8IIW1;B5SPA1	164;186;186	Q0ZAE9	Q0ZAE9		PF11_0052;Syn13;Syn6	FYENNYETSYSKYNNSTEFQSVDSTIEEKTY	UID60	1	30	Casein kinase II substrate motif;PKA kinase substrate motif
	21.8975	20.4982	18.4699	21.5397	19.4478	20.9385	S	169	2	___1		0.993609	3.60175e-79	0.778242	1	-0.353453	SNARE protein OS=Plasmodium falciparum GN=PF11_0052 PE=2 SV=1;Qa-SNARE protein, putative OS=Plasmodium falciparum (isolate 3D7) GN=Syn13 PE=4 SV=2;Syntaxin-like protein 6 OS=Plasmodium falciparum GN=Syn6 PE=2 SV=1	Q0ZAE9;Q8IIW1;B5SPA1	169;191;191	Q0ZAE9	Q0ZAE9		PF11_0052;Syn13;Syn6	YETSYSKYNNSTEFQSVDSTIEEKTYKKKKK	UID61	1;2	30	Casein kinase I substrate motif;Casein kinase II substrate motif;G protein-coupled receptor kinase 1 substrate motif
	21.0491	20.3573	16.2776	22.94	20.659	20.1972	S	172	2	___1		0.860829	1.04323e-48	0.300103	1	-2.03743	SNARE protein OS=Plasmodium falciparum GN=PF11_0052 PE=2 SV=1;Qa-SNARE protein, putative OS=Plasmodium falciparum (isolate 3D7) GN=Syn13 PE=4 SV=2;Syntaxin-like protein 6 OS=Plasmodium falciparum GN=Syn6 PE=2 SV=1	Q0ZAE9;Q8IIW1;B5SPA1	172;194;194	Q0ZAE9	Q0ZAE9		PF11_0052;Syn13;Syn6	SYSKYNNSTEFQSVDSTIEEKTYKKKKKYKS	UID62	1	30	b-Adrenergic Receptor kinase substrate motif;Casein kinase II substrate motif
	20.8465	21.4938	20.2118	19.173	21.1893	20.7895	S	130	2	___1		1	4.06172e-16	0.55159	1	0.466745	UvrD-like protein (Fragment) OS=Plasmodium falciparum PE=4 SV=1;Helicase, belonging to UvrD family, putative OS=Plasmodium falciparum (isolate 3D7) GN=PFE0705c PE=4 SV=1	B8XWZ5;Q8I3W6	130;858	B8XWZ5	B8XWZ5		PFE0705c	TKIIQNNNTNHVYKNSPIGNDEINIYENNQK	UID63	1	31	ERK1,2 kinase substrate motif;GSK-3, ERK1, ERK2, CDK5 substrate motif;PKA kinase substrate motif;PKC kinase substrate motif;WW domain binding motif
	21.9247	21.2096	20.4541	19.6572	21.659	20.5561	S	345	3	___1		0.806106	0.000323106	0.470164	1	0.572018	Putative uncharacterized protein OS=Plasmodium falciparum (isolate 3D7) GN=PFA_0550w PE=4 SV=1	B9ZSI9	345	B9ZSI9	B9ZSI9		PFA_0550w	MCEDKGEIEIYTIVGSDTEKDNNNNKEKDNN	UID64	1	34	Casein kinase II substrate motif
	23.7882	23.128	21.5555	24.1064	21.4067	21.7938	S	208	2	___1		0.835603	6.04065e-44	0.735493	1	0.388281	Putative uncharacterized protein OS=Plasmodium falciparum (isolate 3D7) GN=PFA_0550w PE=4 SV=1	B9ZSI9	208	B9ZSI9	B9ZSI9		PFA_0550w	NQAVFFTPKKSVLNSSNEKKDTEYKKSQNMN	UID66	1	34	Casein kinase II substrate motif;MDC1 BRCT domain binding motif;Plk1 PBD domain binding motif
	21.6236	22.0542	21.0502	16.4221	21.4189	18.4953	S	414	2	___1		1	8.61554e-14	0.131411	1	2.79726	Putative uncharacterized protein OS=Plasmodium falciparum (isolate 3D7) GN=PFA_0550w PE=4 SV=1	B9ZSI9	414	B9ZSI9	B9ZSI9		PFA_0550w	INIKDNMNPYHHSSRSEHNFDIYNENKTINF	UID67	1	34	G protein-coupled receptor kinase 1 substrate motif
	22.6143	23.3769	21.5977	23.1131	15.7648	19.886	S	123	3	___1		1	0.000585449	0.249993	1	2.94164	Putative uncharacterized protein OS=Plasmodium falciparum (isolate 3D7) GN=PFA_0570w PE=3 SV=1	B9ZSJ0	123	B9ZSJ0	B9ZSJ0		PFA_0570w	ITKNENDEIIKEDKNSNLGKTNGYNIKDIRR	UID68	1	35	Casein kinase I substrate motif;PKA kinase substrate motif;PKC kinase substrate motif
	26.0112	25.337	23.7306	25.7351	24.1012	25.0482	S	393	2	___1		1	1.09279e-44	0.941263	1	0.0647564	Putative uncharacterized protein OS=Plasmodium falciparum (isolate 3D7) GN=PFA_0630c PE=4 SV=1	B9ZSJ1	393	B9ZSJ1	B9ZSJ1		PFA_0630c	VVYNDKIRKSNNRHESLHSYNIKETPKKNKK	UID70	1;2	36	14-3-3 domain binding motif;b-Adrenergic Receptor kinase substrate motif;Calmodulin-dependent protein kinase II substrate motif;Casein kinase II substrate motif;MAPKAPK2 kinase substrate motif;Phosphorylase kinase substrate motif;PKA kinase substrate motif;PKC kinase substrate motif
	24.2645	23.2484	23.4131	26.5739	24.1541	24.2709	S	180	2	___1		0.999832	0.00159829	0.184807	1	-1.35766	Putative uncharacterized protein OS=Plasmodium falciparum (isolate 3D7) GN=PFA_0630c PE=4 SV=1	B9ZSJ1	180	B9ZSJ1	B9ZSJ1		PFA_0630c	QTNKSKNNKKDKRNISISNKRNQSISSNNNN	UID72	1	36	14-3-3 domain binding motif;Calmodulin-dependent protein kinase II substrate motif;Casein kinase II substrate motif;MAPKAPK2 kinase substrate motif;Phosphorylase kinase substrate motif;PKA kinase substrate motif;PKC kinase substrate motif
	22.7378	23.0932	21.107	22.0518	21.6536	21.464	S	131	2	___1		0.987141	3.157e-20	0.406105	1	0.589558	Putative uncharacterized protein OS=Plasmodium falciparum (isolate 3D7) GN=PFA_0630c PE=4 SV=1	B9ZSJ1	131	B9ZSJ1	B9ZSJ1		PFA_0630c	SNVKKEEQKNKQTKNSGLSHMFSSEINKTQT	UID75	1	36	Casein kinase II substrate motif;PKA kinase substrate motif;PKC kinase substrate motif
	22.4939	22.9601	21.8611	22.7319	21.7585	22.2337	S	339	2	___1		0.999783	0.00162602	0.666944	1	0.196968	Putative uncharacterized protein OS=Plasmodium falciparum (isolate 3D7) GN=PFA_0630c PE=4 SV=1	B9ZSJ1	339	B9ZSJ1	B9ZSJ1		PFA_0630c	YSRYTSRSNNPPRQDSQTSYYGRYTSRTNNQ	UID77	1	36	14-3-3 domain binding motif;ATM kinase substrate motif;b-Adrenergic Receptor kinase substrate motif;Calmodulin-dependent protein kinase II substrate motif;Casein kinase II substrate motif;DNA dependent Protein kinase substrate motif;PKA kinase substrate motif;PKC kinase substrate motif
	21.39	15.7353	19.0571	20.6196	20.1782	19.0826	S	772	2	___1		1	0.000235459	0.509266	1	-1.23267	Putative uncharacterized protein OS=Plasmodium falciparum (isolate 3D7) GN=PFC0615w PE=4 SV=1	C0H475	772	C0H475	C0H475		PFC0615w	KKEYDSYFLDNEKNNSLINFGNIKQSKENYY	UID84	1	38	Phosphorylase kinase substrate motif;PKA kinase substrate motif;PKC kinase substrate motif
	21.2281	22.0253	19.5208	15.4102	21.2302	21.5022	S	70	2	___1		0.999992	3.21864e-05	0.506757	1	1.5439	Putative uncharacterized protein OS=Plasmodium falciparum (isolate 3D7) GN=PFD0170c PE=4 SV=1	C0H488	70	C0H488	C0H488		PFD0170c	KGSFKLNNCYEGDINSRTSSNINCNNVVSSN	UID85	1	40	Casein kinase I substrate motif;Casein kinase II substrate motif;G protein-coupled receptor kinase 1 substrate motif;GSK3 kinase substrate motif
	23.0732	21.9195	20.4292	23.1084	21.8332	20.8052	S	57	2	___1		1	0.00831502	0.920139	1	-0.108294	Putative uncharacterized protein OS=Plasmodium falciparum (isolate 3D7) GN=PFD0170c PE=4 SV=1	C0H488	57	C0H488	C0H488		PFD0170c	KMYNSDKEKNLNDKGSFKLNNCYEGDINSRT	UID86	1	40	Casein kinase I substrate motif;PKA kinase substrate motif;PKC kinase substrate motif
	23.3346	23.2656	23.0153	18.3784	23.101	22.6134	S	32	2	___1		0.998266	3.50379e-190	0.287757	1	1.84089	Putative uncharacterized protein OS=Plasmodium falciparum (isolate 3D7) GN=PFD0170c PE=4 SV=1	C0H488	32	C0H488	C0H488		PFD0170c	LKGKVCSDFSLSNTPSNDRMNITDNKMYNSD	UID87	1	40	DNA dependent Protein kinase substrate motif;MAPKAPK2 kinase substrate motif
	22.6416	20.3488	20.444	23.6843	22.4547	22.1638	S	33	2	___1		0.9994	9.02703e-07	0.139627	1	-1.62277	Putative uncharacterized protein OS=Plasmodium falciparum (isolate 3D7) GN=PFD0720w PE=4 SV=1	C0H4A5	33	C0H4A5	C0H4A5		PFD0720w	QEFGIEGSKTIRKLLSFTSNDILRFDKAYDE	UID89	1	42	Calmodulin-dependent protein kinase II substrate motif;Casein kinase II substrate motif;Chk1 kinase substrate motif;PKA kinase substrate motif;PKC kinase substrate motif
	26.7899	25.6567	23.2193	26.6737	24.872	23.5039	S	769	2	___1		0.999993	7.49333e-119	0.890216	1	0.205444	Putative uncharacterized protein OS=Plasmodium falciparum (isolate 3D7) GN=PFD0795w PE=4 SV=1	C0H4A7	769	C0H4A7	C0H4A7		PFD0795w	GSKNNQSDVQNDKELSEGTLNVHKKEKQTDE	UID91	1	43	Casein kinase II substrate motif;G protein-coupled receptor kinase 1 substrate motif;PKA kinase substrate motif;PKC kinase substrate motif
	24.2609	24.2383	23.1223	21.231	23.011	22.7309	S	243	2	___1		1	0	0.0812598	1	1.54949	Putative uncharacterized protein OS=Plasmodium falciparum (isolate 3D7) GN=PFD0795w PE=4 SV=1	C0H4A7	243	C0H4A7	C0H4A7		PFD0795w	RETVNAENEQICDENSPNNAKASHENTSGSL	UID92	1	43	Casein kinase I substrate motif;ERK1,2 kinase substrate motif;G protein-coupled receptor kinase 1 substrate motif;GSK-3, ERK1, ERK2, CDK5 substrate motif;WW domain binding motif
	21.9018	21.3243	21.7028	20.6841	16.8287	21.8371	S	175	2	___1		0.998533	0.00568719	0.289313	1	1.85972	Putative uncharacterized protein OS=Plasmodium falciparum (isolate 3D7) GN=PFD0795w PE=4 SV=1	C0H4A7	175	C0H4A7	C0H4A7		PFD0795w	LSILNRNDKKLVKKNSYEELVRNAMYKPPGY	UID93	1	43	AMP-activated protein kinase substrate motif;Calmodulin-dependent protein kinase II substrate motif;Casein kinase II substrate motif;Chk1 kinase substrate motif;HMGCoA Reductase kinase substrate motif;PKA kinase substrate motif;PKC kinase substrate motif
	25.345	24.1023	22.8274	26.3095	23.6903	23.7055	S	484	3	___1		1	9.88586e-48	0.695734	1	-0.47686	Putative uncharacterized protein OS=Plasmodium falciparum (isolate 3D7) GN=PFD0795w PE=4 SV=1	C0H4A7	484	C0H4A7	C0H4A7		PFD0795w	KKREALIKNDADGNNSGEENKVVKSLYTRNV	UID94	1	43	Casein kinase II substrate motif
	21.5408	21.6711	20.8009	22.3885	21.6425	20.8381	S	760	3	___1		0.997127	0.000574934	0.614446	1	-0.285419	Putative uncharacterized protein OS=Plasmodium falciparum (isolate 3D7) GN=PFD0795w PE=4 SV=1	C0H4A7	760	C0H4A7	C0H4A7		PFD0795w	VTSIKSKSNGSKNNQSDVQNDKELSEGTLNV	UID95	1	43	PKA kinase substrate motif
	23.2334	22.9096	22.1301	22.3676	22.1714	21.7959	S	555	3	___1		0.99989	2.25739e-108	0.153899	1	0.646065	Putative uncharacterized protein OS=Plasmodium falciparum (isolate 3D7) GN=PFD0795w PE=4 SV=1	C0H4A7	555	C0H4A7	C0H4A7		PFD0795w	ENEGKPKQTIEGGEASDKCSINDQKGGKEYN	UID97	1;2	43	G protein-coupled receptor kinase 1 substrate motif;GSK3 kinase substrate motif;PKA kinase substrate motif;PKC kinase substrate motif
	19.8017	18.0909	18.209	16.079	18.7561	19.1574	S	1736	2	___1		0.998458	0.00680271	0.561772	1	0.70303	Putative uncharacterized protein MAL4P1.163 OS=Plasmodium falciparum (isolate 3D7) GN=PFD0840w PE=4 SV=1	C0H4B0	1736	C0H4B0	C0H4B0			RNNKCCTQNVHKLNNSFILSKHKKKKKIDNE	UID99	1	44	G protein-coupled receptor kinase 1 substrate motif;GSK3 kinase substrate motif;PKA kinase substrate motif
	22.6076	22.7171	22.8558	21.4825	22.7922	22.427	S	4236	2	___1		0.999619	6.94401e-31	0.281975	1	0.492904	Putative uncharacterized protein OS=Plasmodium falciparum (isolate 3D7) GN=PFE0235c PE=4 SV=1	C0H4C4	4236	C0H4C4	C0H4C4		PFE0235c	EDQQNNFNKDDVLCNSAEYTLLRKKKIGNNY	UID100	1	45	Casein kinase II substrate motif;G protein-coupled receptor kinase 1 substrate motif
	23.895	23.8845	21.3414	23.7835	22.4895	22.6302	S	3533	3	___1		1	5.14118e-57	0.94238	1	0.0725511	Putative uncharacterized protein OS=Plasmodium falciparum (isolate 3D7) GN=PFE0235c PE=4 SV=1	C0H4C4	3533	C0H4C4	C0H4C4		PFE0235c	SKYNNNKTCVLKRDGSVEMNNEIEKEDDTYL	UID101	1	45	14-3-3 domain binding motif;Calmodulin-dependent protein kinase II alpha substrate motif;Calmodulin-dependent protein kinase II substrate motif;Calmodulin-dependent protein kinase IV substrate motif;Casein kinase II substrate motif;Chk1 kinase substrate motif;Phosphorylase kinase substrate motif;PKA kinase substrate motif;PKC kinase substrate motif
	25.3182	24.9208	24.0255	26.1041	24.5433	24.0995	S	2786	2	___1		1	1.09838e-22	0.833809	1	-0.160783	Putative uncharacterized protein OS=Plasmodium falciparum (isolate 3D7) GN=PFE0235c PE=4 SV=1	C0H4C4	2786	C0H4C4	C0H4C4		PFE0235c	CKTFNNYNEKDLHQYSNERLYNNLTNVNLIN	UID102	1	45	AMP-activated protein kinase substrate motif;Casein kinase II substrate motif;HMGCoA Reductase kinase substrate motif
	23.2488	24.1066	22.6263	21.4862	24.0824	23.6736	S	2573	2	___1		1	7.86377e-101	0.800523	1	0.246526	Putative uncharacterized protein OS=Plasmodium falciparum (isolate 3D7) GN=PFE0235c PE=4 SV=1	C0H4C4	2573	C0H4C4	C0H4C4		PFE0235c	DTFSVPNKRFIDVGNSQGKYYYSYFYALPLY	UID105	1	45	ATM kinase substrate motif;DNA dependent Protein kinase substrate motif
	19.495	19.6421	19.1972	19.1613	19.7359	15.5578	S	66	2	___1		0.999874	0.00395116	0.380793	1	1.29309	Putative uncharacterized protein OS=Plasmodium falciparum (isolate 3D7) GN=PFE0235c PE=4 SV=1	C0H4C4	66	C0H4C4	C0H4C4		PFE0235c	KEYDVVNKLIYERIDSLPNIMSEYDNSIKSI	UID106	1	45	14-3-3 domain binding motif;b-Adrenergic Receptor kinase substrate motif;Calmodulin-dependent protein kinase II alpha substrate motif;Calmodulin-dependent protein kinase II substrate motif;Calmodulin-dependent protein kinase IV substrate motif;Phosphorylase kinase substrate motif;PKA kinase substrate motif;PKC kinase substrate motif
	24.5274	23.9214	23.3947	23.899	23.1049	22.1147	S	2014	2	___1		0.993242	0.0019471	0.211402	1	0.908309	Putative uncharacterized protein OS=Plasmodium falciparum (isolate 3D7) GN=PFE0235c PE=4 SV=1	C0H4C4	2014	C0H4C4	C0H4C4		PFE0235c	YISSYGSVYKENRKCSNTLGNVDRNKNVVEV	UID107	1	45	14-3-3 domain binding motif;Calmodulin-dependent protein kinase II substrate motif;Casein kinase II substrate motif;PKA kinase substrate motif;PKA, PKG kinase substrate motif;PKC epsilon kinase substrate motif;PKC kinase substrate motif;PKG kinase substrate motif
	21.9422	21.7237	21.1461	18.3343	20.5804	19.9379	S	274	2	___1		0.998657	2.50209e-08	0.0486954	0.948915	1.98645	Putative uncharacterized protein OS=Plasmodium falciparum (isolate 3D7) GN=PFE0235c PE=4 SV=1	C0H4C4	274	C0H4C4	C0H4C4		PFE0235c	EYLNSSIHKIRKLSCSDGAILNNKHKNNFEL	UID109	1	45	PKA kinase substrate motif
	21.577	22.1813	21.1966	23.7392	21.6824	21.4346	S	950	3	___1		0.873427	2.75884e-07	0.464575	1	-0.633757	Putative uncharacterized protein OS=Plasmodium falciparum (isolate 3D7) GN=PFE0235c PE=4 SV=1	C0H4C4	950	C0H4C4	C0H4C4		PFE0235c	KVDGDMNVLNEDIQKSSELIKSNVQVDYMNN	UID110	1	45	Casein kinase II substrate motif
	20.7167	18.9891	17.7995	17.9861	18.5574	19.7281	S	2200	2	___1		1	0.000176128	0.699159	1	0.411242	Putative uncharacterized protein OS=Plasmodium falciparum (isolate 3D7) GN=PFE0235c PE=4 SV=1	C0H4C4	2200	C0H4C4	C0H4C4		PFE0235c	KSLNENYNIKKKVILSNNNIKKDENIFYAKL	UID112	1	45	PKA kinase substrate motif
	24.9671	23.8376	23.7301	23.4548	23.6985	23.7032	S	1104	2	___1		0.950402	3.23633e-15	0.238401	1	0.559466	Putative uncharacterized protein OS=Plasmodium falciparum (isolate 3D7) GN=PFE0235c PE=4 SV=1	C0H4C4	1104	C0H4C4	C0H4C4		PFE0235c	SRNVDTLMLSDKLKVSTDEIKTNDEKKNYEH	UID113	1	45	Casein kinase II substrate motif;PKA kinase substrate motif;PKC kinase substrate motif
	22.9325	22.9992	23.1215	21.7326	21.996	22.3029	S	1467	2	___1		0.997784	2.36509e-42	0.00441022	1	1.00725	Putative uncharacterized protein OS=Plasmodium falciparum (isolate 3D7) GN=PFE0235c PE=4 SV=1	C0H4C4	1467	C0H4C4	C0H4C4		PFE0235c	NINNVNNINRNDNINSSNEYDVRSNSFLSIS	UID117	1	45	Casein kinase II substrate motif
	22.1488	22.598	21.3452	22.3439	20.3505	20.9112	S	3455	3	___1		0.999994	8.24811e-12	0.300462	1	0.828832	Putative uncharacterized protein OS=Plasmodium falciparum (isolate 3D7) GN=PFE0235c PE=4 SV=1	C0H4C4	3455	C0H4C4	C0H4C4		PFE0235c	VDTSINIENYNKNEISGEIYDEDQNKPIGHN	UID120	1	45	Casein kinase II substrate motif;PKA kinase substrate motif
	26.2595	25.4527	24.7312	24.0666	24.9261	24.8681	S	1839	2	___1		1	9.57102e-42	0.174008	1	0.860875	Putative uncharacterized protein OS=Plasmodium falciparum (isolate 3D7) GN=PFE0235c PE=4 SV=1	C0H4C4	1839	C0H4C4	C0H4C4		PFE0235c	SEKIKKNISRNILIDSNINYNKNKKPNDNLY	UID121	1	45	b-Adrenergic Receptor kinase substrate motif
	23.79	23.6251	23.2037	20.7082	23.0618	22.9466	S	1550	2	___1		1	4.58366e-66	0.173162	1	1.30075	Putative uncharacterized protein OS=Plasmodium falciparum (isolate 3D7) GN=PFE0235c PE=4 SV=1	C0H4C4	1550	C0H4C4	C0H4C4		PFE0235c	NKEISKRKFNTKNVDSDHLSELCKYVMNDSY	UID126	1;2	45	b-Adrenergic Receptor kinase substrate motif;G protein-coupled receptor kinase 1 substrate motif;GSK3 kinase substrate motif;PKA kinase substrate motif
	21.561	22.1407	21.9229	23.0902	21.6356	20.3985	S	1098	2	___1		0.999825	0.00222524	0.844266	1	0.166796	Putative uncharacterized protein OS=Plasmodium falciparum (isolate 3D7) GN=PFE0235c PE=4 SV=1	C0H4C4	1098	C0H4C4	C0H4C4		PFE0235c	SNNEVASRNVDTLMLSDKLKVSTDEIKTNDE	UID128	1	45	PKA kinase substrate motif;PKC kinase substrate motif
	21.088	20.0925	19.4997	17.3597	20.2241	19.9442	S	1152	3	___1		0.999997	3.75548e-135	0.362316	1	1.05071	Putative uncharacterized protein OS=Plasmodium falciparum (isolate 3D7) GN=PFE0235c PE=4 SV=1	C0H4C4	1152	C0H4C4	C0H4C4		PFE0235c	SDENEKMRRSLKSEYSEDKEFEELIEEKEER	UID130	1	45	G protein-coupled receptor kinase 1 substrate motif;PKA kinase substrate motif
	22.3314	21.0369	15.6491	21.3354	20.505	18.8918	S	1127	2	___1		1	2.04447e-47	0.805089	1	-0.571613	Putative uncharacterized protein OS=Plasmodium falciparum (isolate 3D7) GN=PFE0235c PE=4 SV=1	C0H4C4	1127	C0H4C4	C0H4C4		PFE0235c	DEKKNYEHVQVNINKSGNNLEHQLNSDENEK	UID131	1;2	45
	26.2133	24.3375	22.9722	26.4559	24.957	23.6162	S	1137	2	___1		1	0	0.70788	1	-0.501999	Putative uncharacterized protein OS=Plasmodium falciparum (isolate 3D7) GN=PFE0235c PE=4 SV=1	C0H4C4	1137	C0H4C4	C0H4C4		PFE0235c	VNINKSGNNLEHQLNSDENEKMRRSLKSEYS	UID132	1;2	45	Casein kinase II substrate motif
	23.6766	22.9882	21.8215	24.0033	22.8306	21.687	S	2186	2	___1		0.999978	1.01996e-05	0.989943	1	-0.0115376	Putative uncharacterized protein OS=Plasmodium falciparum (isolate 3D7) GN=PFE0235c PE=4 SV=1	C0H4C4	2186	C0H4C4	C0H4C4		PFE0235c	NTLYSSNPSDKEKSKSLNENYNIKKKVILSN	UID135	1	45	Akt kinase substrate motif;Casein kinase II substrate motif;Phosphorylase kinase substrate motif;PKA kinase substrate motif;PKC kinase substrate motif
	22.6541	23.0435	22.4462	21.4051	22.6659	22.1225	S	127	2	___1		0.999981	7.96599e-25	0.183668	1	0.650073	Putative uncharacterized protein OS=Plasmodium falciparum (isolate 3D7) GN=PFE0235c PE=4 SV=1	C0H4C4	127	C0H4C4	C0H4C4		PFE0235c	NNADNNNNNNNIDHKSYEDILTCTIERDYVD	UID138	1	45	Casein kinase I substrate motif;Casein kinase II substrate motif;Pyruvate dehydrogenase kinase substrate motif
	20.6134	20.3024	20.7634	22.4242	19.2038	20.1002	S	4683	2	___1		0.942058	1.08692e-18	0.987357	1	-0.016339	Putative uncharacterized protein OS=Plasmodium falciparum (isolate 3D7) GN=PFE0235c PE=4 SV=1	C0H4C4	4683	C0H4C4	C0H4C4		PFE0235c	MYDHLIKCENNNKTSSSNPVDNNTKTVSSEN	UID139	1	45	MDC1 BRCT domain binding motif;PKA kinase substrate motif;PKC kinase substrate motif;Plk1 PBD domain binding motif
	22.4304	21.5275	21.2945	20.4765	21.0849	20.0925	S	3491	2	___1		1	2.07723e-08	0.0564453	1	1.19945	Putative uncharacterized protein OS=Plasmodium falciparum (isolate 3D7) GN=PFE0235c PE=4 SV=1	C0H4C4	3491	C0H4C4	C0H4C4		PFE0235c	NISDHIYNKKVLQQDSMEERLSNVNHGYIMD	UID141	1	45	b-Adrenergic Receptor kinase substrate motif;Casein kinase II substrate motif
	14.9914	21.1383	15.3727	23.1921	19.7652	19.844	S	333	3	___1		0.999109	0.000427029	0.174913	1	-3.76629	Putative uncharacterized protein OS=Plasmodium falciparum (isolate 3D7) GN=PFE0235c PE=4 SV=1	C0H4C4	333	C0H4C4	C0H4C4		PFE0235c	RDEKDISLKWNDLNNSDKNIDESNNKNEKGH	UID142	1	45	PKA kinase substrate motif;PKC kinase substrate motif
	22.8844	22.5759	21.5039	22.4857	21.9778	21.193	S	1564	2	___1		1	5.60603e-26	0.481614	1	0.43593	Putative uncharacterized protein OS=Plasmodium falciparum (isolate 3D7) GN=PFE0235c PE=4 SV=1	C0H4C4	1564	C0H4C4	C0H4C4		PFE0235c	DSDHLSELCKYVMNDSYDELDHRENMYTFKM	UID144	1	45	b-Adrenergic Receptor kinase substrate motif;Casein kinase II substrate motif
	24.0226	21.2407	21.3431	21.9523	20.617	20.5401	S	145	2	___1		0.98982	0.00039485	0.316707	1	1.16566	Putative uncharacterized protein OS=Plasmodium falciparum (isolate 3D7) GN=PFE0990w PE=4 SV=1	C0H4F1	145	C0H4F1	C0H4F1		PFE0990w	FRKNQNLHDKIGKLTSKDLDDELDKYMGSSN	UID145	1	47	Calmodulin-dependent protein kinase II substrate motif;Chk1 kinase substrate motif;PKA kinase substrate motif;PKC kinase substrate motif
	24.8167	24.079	22.981	22.3946	23.1359	23.3215	S	249	2	___1		1	1.43076e-66	0.170283	1	1.00822	Protein phosphatase, putative OS=Plasmodium falciparum (isolate 3D7) GN=PFE1010w PE=4 SV=1	C0H4F2	249	C0H4F2	C0H4F2		PFE1010w	SSTTINKLNSNDINISPDKRRKFDNVKNEDI	UID147	1;2	48	Cdc2 kinase substrate motif;CDK kinase substrate motif;CDK1,2,4,6 kinase substrate motif;ERK1,2 kinase substrate motif;GSK-3, ERK1, ERK2, CDK5 substrate motif;WW domain binding motif
	21.9581	20.2233	20.6285	19.7369	20.2316	20.8703	S	4598	3	___1		0.97498	0.000869195	0.34778	1	0.657	Putative uncharacterized protein OS=Plasmodium falciparum (isolate 3D7) GN=PFE1120w PE=4 SV=1	C0H4F8	4598	C0H4F8	C0H4F8		PFE1120w	NNTTSKFSNNEQTNFSNIENEKKENDKLEDM	UID148	1	49	Casein kinase II substrate motif
	21.4186	20.3494	20.6606	22.5276	20.4853	20.257	S	5168	3	___1		1	1.79099e-40	0.740103	1	-0.280416	Putative uncharacterized protein OS=Plasmodium falciparum (isolate 3D7) GN=PFE1120w PE=4 SV=1	C0H4F8	5168	C0H4F8	C0H4F8		PFE1120w	GKKRITLDMDKIEMESEDLNRSKMVSQIDSN	UID150	1	49	b-Adrenergic Receptor kinase substrate motif;Casein kinase I substrate motif;G protein-coupled receptor kinase 1 substrate motif
	22.0929	21.5645	15.1049	16.0704	20.1823	19.8154	S	2500	2	___1		0.98822	0.00301186	0.747408	1	0.898067	Putative uncharacterized protein OS=Plasmodium falciparum (isolate 3D7) GN=PFE1120w PE=4 SV=1	C0H4F8	2500	C0H4F8	C0H4F8		PFE1120w	DGYPKENSYETFRKFSNSCYDLKLYGNKHDN	UID151	1	49	14-3-3 domain binding motif;Calmodulin-dependent protein kinase II substrate motif;Casein kinase II substrate motif;PKA kinase substrate motif;PKA, PKG kinase substrate motif;PKC epsilon kinase substrate motif;PKC kinase substrate motif;PKG kinase substrate motif
	21.4028	20.1468	21.6231	21.5184	21.5882	21.7754	S	4911	2	___1		0.999918	1.71956e-165	0.288701	1	-0.569759	Putative uncharacterized protein OS=Plasmodium falciparum (isolate 3D7) GN=PFE1120w PE=4 SV=1	C0H4F8	4911	C0H4F8	C0H4F8		PFE1120w	KKIKTTIQKFFTRKLSQTLLLSNKKKEKKKQ	UID153	1	49	14-3-3 domain binding motif;ATM kinase substrate motif;Calmodulin-dependent protein kinase I substrate motif;Calmodulin-dependent protein kinase II substrate motif;Calmodulin-dependent protein kinase IV substrate motif;Casein kinase II substrate motif;DNA dependent Protein kinase substrate motif;PKA kinase substrate motif;PKC epsilon kinase substrate motif;PKC kinase substrate motif
	21.6539	19.2489	19.7698	22.4525	20.0509	20.2031	S	272	2	___1		0.988001	0.0136864	0.559373	1	-0.677951	Putative uncharacterized protein OS=Plasmodium falciparum (isolate 3D7) GN=PFE1120w PE=4 SV=1	C0H4F8	272	C0H4F8	C0H4F8		PFE1120w	TVQDEMFLTAIEKLFSESTNSLKEPLKIHLK	UID154		49	Calmodulin-dependent protein kinase II substrate motif;Casein kinase II substrate motif;Chk1 kinase substrate motif;G protein-coupled receptor kinase 1 substrate motif;PKA kinase substrate motif;PKC kinase substrate motif
	19.6815	16.2946	15.444	20.2032	17.3276	16.7398	S	2567	2	___1		0.885293	0.0137524	0.601738	1	-0.95021	Putative uncharacterized protein OS=Plasmodium falciparum (isolate 3D7) GN=PFE1120w PE=4 SV=1	C0H4F8	2567	C0H4F8	C0H4F8		PFE1120w	SDHIERLNDIPNAIKSDTKKFPSYNNIYSKR	UID155	1	49	Casein kinase II substrate motif
	23.1145	21.1164	14.9745	21.9574	19.5298	20.7519	S	3144	2	___1		0.997512	0.0036371	0.711682	1	-1.01119	Putative uncharacterized protein OS=Plasmodium falciparum (isolate 3D7) GN=PFE1120w PE=4 SV=1	C0H4F8	3144	C0H4F8	C0H4F8		PFE1120w	NGKYEKVSYDEHKNISFTHSDNRNACIINKN	UID156	1	49	Casein kinase II substrate motif;G protein-coupled receptor kinase 1 substrate motif;GSK3 kinase substrate motif;PKA kinase substrate motif;PKC kinase substrate motif
	21.8112	21.3434	19.8242	23.2497	21.7874	20.5817	S	3148	2	___1		0.983763	0.00090353	0.418724	1	-0.879981	Putative uncharacterized protein OS=Plasmodium falciparum (isolate 3D7) GN=PFE1120w PE=4 SV=1	C0H4F8	3148	C0H4F8	C0H4F8		PFE1120w	EKVSYDEHKNISFTHSDNRNACIINKNNTEK	UID157	1	49	MAPKAPK2 kinase substrate motif
	21.0992	15.2648	18.6798	21.0358	18.7183	20.2586	S	5532	2	___1		0.999751	4.88247e-21	0.41528	1	-1.65626	Putative uncharacterized protein OS=Plasmodium falciparum (isolate 3D7) GN=PFE1120w PE=4 SV=1	C0H4F8	5532	C0H4F8	C0H4F8		PFE1120w	YRNNLIYNTNEEFNESNRHSIYYSNGKNINS	UID158	1	49	b-Adrenergic Receptor kinase substrate motif;G protein-coupled receptor kinase 1 substrate motif;GSK3 kinase substrate motif;PKA kinase substrate motif;PKC kinase substrate motif
	18.7449	18.2764	18.6122	17.3681	17.0715	19.0971	S	7110	3	___1		1	0.00809193	0.340679	1	0.69894	Putative uncharacterized protein OS=Plasmodium falciparum (isolate 3D7) GN=PFE1120w PE=4 SV=1	C0H4F8	7110	C0H4F8	C0H4F8		PFE1120w	MNNMDNNENIIHQKRSDQHLFDEIIKNDNNN	UID159	1	49	AMP-activated protein kinase substrate motif;PKA kinase substrate motif;PKC kinase substrate motif
	23.4082	21.8405	22.0141	15.4104	19.8477	20.9521	S	4201	2	___1		0.991169	0.00454652	0.105092	0.969587	3.68421	Putative uncharacterized protein OS=Plasmodium falciparum (isolate 3D7) GN=PFE1120w PE=4 SV=1	C0H4F8	4201	C0H4F8	C0H4F8		PFE1120w	YWNEERIYYEKSKSFSDSIYTKESLCQKKQK	UID160	1	49	Akt kinase substrate motif;Casein kinase II substrate motif;MAPKAPK2 kinase substrate motif;PKA kinase substrate motif;PKC kinase substrate motif
	21.0562	19.7556	21.2217	19.9623	19.6593	21.01	S	6261	2	___1		0.999939	1.21873e-07	0.491877	1	0.467306	Putative uncharacterized protein OS=Plasmodium falciparum (isolate 3D7) GN=PFE1120w PE=4 SV=1	C0H4F8	6261	C0H4F8	C0H4F8		PFE1120w	YDKNSIKKKSIYSINSNDNLKCNIINCLEDI	UID161	1	49
	23.0824	21.002	16.5572	23.9503	21.7194	22.0797	S	2836	3	___1		0.999171	3.42234e-07	0.311069	1	-2.36926	Putative uncharacterized protein OS=Plasmodium falciparum (isolate 3D7) GN=PFE1120w PE=4 SV=1	C0H4F8	2836	C0H4F8	C0H4F8		PFE1120w	EDKDKTKDDVEHSINSNQIRYVGNVKCIGNN	UID164	1	49
	19.5441	20.5716	20.1286	15.3769	19.8	20.2986	S	1843	2	___1		0.999708	0.00079418	0.374599	1	1.58959	Putative uncharacterized protein OS=Plasmodium falciparum (isolate 3D7) GN=PFE1120w PE=4 SV=1	C0H4F8	1843	C0H4F8	C0H4F8		PFE1120w	YNVNSYSYKYSENYYSDIDKYSNCTYNYNGE	UID166	1	49	Casein kinase II substrate motif;Pyruvate dehydrogenase kinase substrate motif
	19.3967	18.0839	17.7557	18.253	16.8644	18.7506	S	354	2	___1		0.957992	0.00106629	0.5783	1	0.456127	ADP-ribosylation factor GTPase-activating protein, putative OS=Plasmodium falciparum (isolate 3D7) GN=PFE1305c PE=4 SV=1	C0H4G3	354	C0H4G3	C0H4G3		PFE1305c	INNNNNNNLSYKNLSSLEEFKKINTNKDDKN	UID169	1	50	Casein kinase II substrate motif;MDC1 BRCT domain binding motif;PKA kinase substrate motif;Plk1 PBD domain binding motif
	22.0562	21.7496	21.5559	23.0968	21.8716	21.7344	S	1576	2	___1		0.999999	1.7105e-200	0.383253	1	-0.447058	Putative uncharacterized protein OS=Plasmodium falciparum (isolate 3D7) GN=PFE1465w PE=4 SV=1	C0H4G7	1576	C0H4G7	C0H4G7		PFE1465w	DHSNNHELKDMNETNSNADIKDDEKKVTDEN	UID170	1	51	Casein kinase I substrate motif;Casein kinase II substrate motif;Pyruvate dehydrogenase kinase substrate motif
	27.0462	26.2797	24.1376	26.629	25.2017	25.4878	S	361	3	___1		1	0	0.962741	1	0.0483856	Putative uncharacterized protein OS=Plasmodium falciparum (isolate 3D7) GN=PFE1465w PE=4 SV=1	C0H4G7	361	C0H4G7	C0H4G7		PFE1465w	ITNMDLLKNDSIAKDSLNNDEFVENNLEKHD	UID171	1;2	51	b-Adrenergic Receptor kinase substrate motif;PKA kinase substrate motif;PKC kinase substrate motif
	21.1503	21.5765	20.0414	22.7114	21.1548	20.3127	S	1061	2	___1		0.999931	1.85728e-24	0.604828	1	-0.470235	Putative uncharacterized protein OS=Plasmodium falciparum (isolate 3D7) GN=PFE1465w PE=4 SV=1	C0H4G7	1061	C0H4G7	C0H4G7		PFE1465w	DESLKESLEKSKESLSGGENDKNLKSIIRGN	UID174	1;2	51	Casein kinase I substrate motif;Casein kinase II substrate motif;PKA kinase substrate motif
	20.6824	20.638	21.0576	20.347	21.1191	20.3122	S	897	3	___1		0.999915	1.75048e-17	0.53523	1	0.199914	Putative uncharacterized protein OS=Plasmodium falciparum (isolate 3D7) GN=PFE1465w PE=4 SV=1	C0H4G7	897	C0H4G7	C0H4G7		PFE1465w	AYDGYRGDLYLNSQYSDMEKHEDVRSYQNSY	UID175	1	51	Casein kinase II substrate motif
	21.7203	21.0894	20.0292	22.2818	20.7159	18.0229	S	1124	3	___1		1	7.29342e-05	0.674051	1	0.606084	Putative uncharacterized protein OS=Plasmodium falciparum (isolate 3D7) GN=PFE1465w PE=4 SV=1	C0H4G7	1124	C0H4G7	C0H4G7		PFE1465w	EKMKELNKKIEEHILSDELKNLKIDRNVTER	UID179	1	51	Casein kinase II substrate motif
	21.6171	19.6058	19.2678	16.2437	20.9469	19.5048	S	39	2	___1		0.866495	2.06864e-46	0.466209	1	1.26512	Putative uncharacterized protein OS=Plasmodium falciparum (isolate 3D7) GN=PFE1465w PE=4 SV=1	C0H4G7	39	C0H4G7	C0H4G7		PFE1465w	KIKKTRADKIFAFDTSGENNNIITNDKYINN	UID180	1	51	Casein kinase II substrate motif
	22.7575	21.3341	19.6454	23.8686	20.3543	20.6498	S	101	2	___1		1	2.11016e-60	0.80569	1	-0.378605	Putative uncharacterized protein OS=Plasmodium falciparum (isolate 3D7) GN=PFE1465w PE=4 SV=1	C0H4G7	101	C0H4G7	C0H4G7		PFE1465w	NNNDFNKKIYYDKHNSNEKNYMKVINTNIND	UID181	1	51	Casein kinase II substrate motif;PKA kinase substrate motif;PKC kinase substrate motif
	22.0295	20.6277	19.4722	23.0032	20.1824	20.1187	S	736	2	___1		0.788436	2.71695e-07	0.761412	1	-0.391607	Putative uncharacterized protein OS=Plasmodium falciparum (isolate 3D7) GN=PFE1465w PE=4 SV=1	C0H4G7	736	C0H4G7	C0H4G7		PFE1465w	ENKGNMKKNIAHFGSSPKYDESQLRRQAIKN	UID183	1	51	Casein kinase II substrate motif;ERK1,2 kinase substrate motif;Growth associated histone HI kinase substrate motif;GSK-3, ERK1, ERK2, CDK5 substrate motif;MDC1 BRCT domain binding motif;PKA kinase substrate motif;PKC kinase substrate motif;Plk1 PBD domain binding motif;WW domain binding motif
	20.9745	20.1632	19.6691	21.9861	20.654	20.5641	S	1511	2	___1		0.999935	1.04323e-48	0.251583	1	-0.79915	Putative uncharacterized protein OS=Plasmodium falciparum (isolate 3D7) GN=PFE1465w PE=4 SV=1	C0H4G7	1511	C0H4G7	C0H4G7		PFE1465w	EGRMISNDDVKSQLLSIQDMSEEGLLSKLLE	UID185	1;2	51	Casein kinase II substrate motif;MAPKAPK2 kinase substrate motif;Pyruvate dehydrogenase kinase substrate motif
	21.6893	20.078	20.4581	22.4823	20.5111	20.6863	S	1516	2	___1		0.999977	6.77544e-48	0.575308	1	-0.484774	Putative uncharacterized protein OS=Plasmodium falciparum (isolate 3D7) GN=PFE1465w PE=4 SV=1	C0H4G7	1516	C0H4G7	C0H4G7		PFE1465w	SNDDVKSQLLSIQDMSEEGLLSKLLENLKCN	UID186	1;2	51	Casein kinase II substrate motif;G protein-coupled receptor kinase 1 substrate motif
	21.7046	21.2407	18.8142	19.8056	21.0305	19.9669	S	244	2	___1		0.999653	4.3452e-14	0.760076	1	0.318848	Putative uncharacterized protein OS=Plasmodium falciparum (isolate 3D7) GN=PFE1465w PE=4 SV=1	C0H4G7	244	C0H4G7	C0H4G7		PFE1465w	KLNYEYSKKNNEKYDSYDEYEKYKNFNQRNV	UID188	1	51	b-Adrenergic Receptor kinase substrate motif;Casein kinase II substrate motif;PKA kinase substrate motif;PKC kinase substrate motif
	23.5097	20.7812	20.001	24.0906	21.0798	19.769	S	1107	2	___1		0.99956	3.85116e-220	0.903036	1	-0.215846	Putative uncharacterized protein OS=Plasmodium falciparum (isolate 3D7) GN=PFE1465w PE=4 SV=1	C0H4G7	1107	C0H4G7	C0H4G7		PFE1465w	LSKNEEKNVLTEKTDSVEKMKELNKKIEEHI	UID189	1	51	b-Adrenergic Receptor kinase substrate motif;Casein kinase II substrate motif;Phosphorylase kinase substrate motif;PKA kinase substrate motif;PKC kinase substrate motif
	23.3872	23.1987	21.8152	22.4481	22.8325	22.0134	S	1007	2	___1		0.914414	5.06317e-15	0.538376	1	0.369062	Putative uncharacterized protein OS=Plasmodium falciparum (isolate 3D7) GN=PFE1465w PE=4 SV=1	C0H4G7	1007	C0H4G7	C0H4G7		PFE1465w	VEINEFDDITHVTLKSPSPLFVNQNMNVKQH	UID190	1	51	Casein kinase II substrate motif;ERK1,2 kinase substrate motif;Growth associated histone HI kinase substrate motif;GSK-3, ERK1, ERK2, CDK5 substrate motif;WW domain binding motif
	23.7914	22.8637	22.6814	23.1315	22.881	23.0921	S	1009	2	___1		0.999844	1.12056e-229	0.837002	1	0.0773455	Putative uncharacterized protein OS=Plasmodium falciparum (isolate 3D7) GN=PFE1465w PE=4 SV=1	C0H4G7	1009	C0H4G7	C0H4G7		PFE1465w	INEFDDITHVTLKSPSPLFVNQNMNVKQHIV	UID191	1	51	AMP-activated protein kinase substrate motif;DNA dependent Protein kinase substrate motif;ERK1,2 kinase substrate motif;GSK-3, ERK1, ERK2, CDK5 substrate motif;HMGCoA Reductase kinase substrate motif;PKA kinase substrate motif;PKC kinase substrate motif;WW domain binding motif
	23.3217	21.5836	20.3939	16.0598	15.368	18.5524	S	424	3	___1		0.999996	1.52195e-17	0.0165952	0.2135	5.10633	Putative uncharacterized protein OS=Plasmodium falciparum (isolate 3D7) GN=PFE1465w PE=4 SV=1	C0H4G7	424	C0H4G7	C0H4G7		PFE1465w	KQMGNIIKYVVEDNNSNMEEEQVNANHMMKY	UID193	1	51	Casein kinase I substrate motif;Casein kinase II substrate motif
	22.1653	20.4996	20.77	22.179	20.801	20.5449	S	279	2	___1		1	0.00553959	0.9689	1	-0.0300223	Putative uncharacterized protein OS=Plasmodium falciparum (isolate 3D7) GN=PFE1515w PE=4 SV=1	C0H4G8	279	C0H4G8	C0H4G8		PFE1515w	TSSNEYNNNFIRKNVSLDEVKMKIMKYDEEF	UID194	1	52	AMP-activated protein kinase substrate motif;Calmodulin-dependent protein kinase II substrate motif;Casein kinase II substrate motif;Chk1 kinase substrate motif;Phosphorylase kinase substrate motif;PKA kinase substrate motif;PKC kinase substrate motif
	19.025	18.8229	19.3006	21.1908	19.2575	18.4137	S	123	2	___1		0.999999	0.000372791	0.530887	1	-0.571129	Putative uncharacterized protein OS=Plasmodium falciparum (isolate 3D7) GN=MAL7P1.6 PE=4 SV=1	C0H4K0	123	C0H4K0	C0H4K0		MAL7P1.6	SLYNPKSPNDRIDEGSLQNVLQGYKENHIKY	UID196	1	53	Casein kinase I substrate motif
	22.0607	20.2305	21.4958	15.4297	18.1934	20.9307	S	30	2	___1		0.862864	0.00740107	0.140487	1	3.07771	Uncharacterized protein MAL7P1.13 OS=Plasmodium falciparum (isolate 3D7) GN=MAL7P1.13 PE=4 SV=1	C0H4K2	30	C0H4K2	C0H4K2	Uncharacterized protein MAL7P1.13	MAL7P1.13	AQQELNKSGIYSKQFSLSQNKHNSERLQRLE	UID197	1	54	Casein kinase II substrate motif;MAPKAPK2 kinase substrate motif;Phosphorylase kinase substrate motif;PKA kinase substrate motif;PKC kinase substrate motif
	20.4233	19.4545	20.0156	17.6623	17.6137	19.6072	S	2073	2	___1		1	0.000749937	0.0794817	1	1.67011	Putative uncharacterized protein OS=Plasmodium falciparum (isolate 3D7) GN=MAL7P1.16 PE=4 SV=1	C0H4K3	2073	C0H4K3	C0H4K3		MAL7P1.16	KANKNNIILADEDVDSGNDKKYDDIKNEKKN	UID198	1	55	b-Adrenergic Receptor kinase substrate motif;Casein kinase I substrate motif;Casein kinase II substrate motif;Pyruvate dehydrogenase kinase substrate motif
	20.2864	19.5402	17.9888	18.9118	19.1202	15.7482	S	782	2	___1		0.818784	0.00199695	0.35389	1	1.34506	Putative uncharacterized protein OS=Plasmodium falciparum (isolate 3D7) GN=MAL7P1.17 PE=4 SV=1	C0H4K4	782	C0H4K4	C0H4K4		MAL7P1.17	NIHKDNYEQEKKDFLSTQYLSNKNRNIIRPK	UID199	1	56	Casein kinase I substrate motif;Casein kinase II substrate motif;PKA kinase substrate motif
	24.0367	23.4002	21.701	24.3541	22.6489	22.7333	S	787	2	___1		1	4.7301e-37	0.833859	1	-0.199428	Putative uncharacterized protein OS=Plasmodium falciparum (isolate 3D7) GN=MAL7P1.17 PE=4 SV=1	C0H4K4	787	C0H4K4	C0H4K4		MAL7P1.17	NYEQEKKDFLSTQYLSNKNRNIIRPKESYMN	UID200	1	56	PKA kinase substrate motif;PKC kinase substrate motif
	22.828	21.5507	22.585	22.847	16.441	22.3873	S	3071	3	___1		0.943703	6.37511e-12	0.448424	1	1.76285	Putative uncharacterized protein OS=Plasmodium falciparum (isolate 3D7) GN=MAL7P1.17 PE=4 SV=1	C0H4K4	3071	C0H4K4	C0H4K4		MAL7P1.17	QSNFSSLVKDVFQNNSDSYISSNDVNHNSTI	UID201	1	56	Casein kinase II substrate motif
	24.8178	24.44	24.1784	23.4381	24.2487	24.1658	S	2031	2	___1		1	1.83192e-22	0.171624	1	0.527872	Putative uncharacterized protein OS=Plasmodium falciparum (isolate 3D7) GN=MAL7P1.17 PE=4 SV=1	C0H4K4	2031	C0H4K4	C0H4K4		MAL7P1.17	DKNVNRKKVQKFCIHSNEIKKNEKNENDEND	UID202	1	56	Casein kinase II substrate motif
	18.7487	18.7901	17.9263	21.634	19.0144	15.4324	S	1179	3	___1		0.998322	1.39857e-15	0.915622	1	-0.20522	Putative uncharacterized protein OS=Plasmodium falciparum (isolate 3D7) GN=MAL7P1.17 PE=4 SV=1	C0H4K4	1179	C0H4K4	C0H4K4		MAL7P1.17	VKKFNNDFYYLLSADSNKLKGFLKSNYLEEE	UID203	1	56	b-Adrenergic Receptor kinase substrate motif;PKA kinase substrate motif;PKC kinase substrate motif
	22.2027	20.0239	20.5665	23.6821	20.9547	20.6467	S	1188	2	___1		1	1.11992e-239	0.515792	1	-0.830084	Putative uncharacterized protein OS=Plasmodium falciparum (isolate 3D7) GN=MAL7P1.17 PE=4 SV=1	C0H4K4	1188	C0H4K4	C0H4K4		MAL7P1.17	YLLSADSNKLKGFLKSNYLEEETNNKADNTS	UID204	1	56
	21.6999	19.8109	19.7414	20.8062	20.1433	18.2497	S	813	2	___1		0.989099	5.23493e-06	0.531049	1	0.684296	Putative uncharacterized protein OS=Plasmodium falciparum (isolate 3D7) GN=MAL7P1.17 PE=4 SV=1	C0H4K4	813	C0H4K4	C0H4K4		MAL7P1.17	ESYMNKGINFLLTNISKLQSERKESNQKKKN	UID205	1	56	G protein-coupled receptor kinase 1 substrate motif;GSK3 kinase substrate motif
	22.5472	21.8196	22.2228	23.4063	21.7648	22.4651	S	2804	2	___1		1	1.12921e-90	0.539095	1	-0.348838	Putative uncharacterized protein OS=Plasmodium falciparum (isolate 3D7) GN=MAL7P1.17 PE=4 SV=1	C0H4K4	2804	C0H4K4	C0H4K4		MAL7P1.17	NRYNTNHTNYNIRGMSLNSYFTEKKNINQHI	UID206	1	56	14-3-3 domain binding motif;Calmodulin-dependent protein kinase II substrate motif;Casein kinase II substrate motif;MAPKAPK2 kinase substrate motif;Phosphorylase kinase substrate motif;PKA kinase substrate motif;PKC kinase substrate motif
	21.4774	20.99	20.1351	21.8197	20.4249	20.2369	S	2747	2	___1		1	5.9007e-14	0.952408	1	0.0403239	Putative uncharacterized protein OS=Plasmodium falciparum (isolate 3D7) GN=MAL7P1.17 PE=4 SV=1	C0H4K4	2747	C0H4K4	C0H4K4		MAL7P1.17	LNEMIHMYHLKGSYQSNDDIQKRQNYYLTKK	UID207	1	56	Casein kinase II substrate motif;Pyruvate dehydrogenase kinase substrate motif
	22.9251	21.9281	21.2484	21.8954	21.5599	21.385	S	1832	2	___1		1	0.00701647	0.455556	1	0.420434	Putative uncharacterized protein OS=Plasmodium falciparum (isolate 3D7) GN=MAL7P1.17 PE=4 SV=1	C0H4K4	1832	C0H4K4	C0H4K4		MAL7P1.17	NDEIKNCKYKNTKLDSVNNINKETDTKLIYT	UID209	1	56	b-Adrenergic Receptor kinase substrate motif;Phosphorylase kinase substrate motif;PKA kinase substrate motif;PKC kinase substrate motif
	22.9133	20.387	19.5097	18.416	20.8967	20.1167	S	912	2	___1		1	0.00170112	0.42029	1	1.12689	Putative uncharacterized protein OS=Plasmodium falciparum (isolate 3D7) GN=MAL7P1.17 PE=4 SV=1	C0H4K4	912	C0H4K4	C0H4K4		MAL7P1.17	PTLANYEESKDKLFLSHNNNEKNNFINELNI	UID210	1	56	PKA kinase substrate motif
	23.8293	21.8268	21.7329	23.0616	21.5293	22.1827	S	1953	3	___1		0.83288	2.06772e-06	0.813733	1	0.205114	Putative uncharacterized protein OS=Plasmodium falciparum (isolate 3D7) GN=MAL7P1.17 PE=4 SV=1	C0H4K4	1953	C0H4K4	C0H4K4		MAL7P1.17	INNNIKLFPKEDEEESNKTRELNSDIIDDMK	UID211	1	56	b-Adrenergic Receptor kinase substrate motif;Casein kinase I substrate motif;Casein kinase II substrate motif;PKA kinase substrate motif;PKC kinase substrate motif
	16.8407	19.7287	20.3107	18.8944	19.7204	20.7473	S	3379	2	___1		1	1.46569e-10	0.528236	1	-0.827321	Putative uncharacterized protein OS=Plasmodium falciparum (isolate 3D7) GN=MAL7P1.17 PE=4 SV=1	C0H4K4	3379	C0H4K4	C0H4K4		MAL7P1.17	HIKLNDTSNYLFINNSNNHKNTYNSSSIISF	UID212	1	56
	23.8067	21.5974	21.9975	24.6423	22.3671	22.0928	S	2605	2	___1		1	1.34396e-159	0.619818	1	-0.566855	Putative uncharacterized protein OS=Plasmodium falciparum (isolate 3D7) GN=MAL7P1.17 PE=4 SV=1	C0H4K4	2605	C0H4K4	C0H4K4		MAL7P1.17	KKNNIYKLNNQNDEESVKEQKYDNPEEINSF	UID213	1	56	b-Adrenergic Receptor kinase substrate motif;Casein kinase I substrate motif;Casein kinase II substrate motif;PKA kinase substrate motif;PKC kinase substrate motif;Plk1 kinase substrate motif
	24.9138	23.9125	24.1368	21.6323	23.4086	23.7171	S	2619	2	___1		0.999599	6.86468e-138	0.122258	1	1.4017	Putative uncharacterized protein OS=Plasmodium falciparum (isolate 3D7) GN=MAL7P1.17 PE=4 SV=1	C0H4K4	2619	C0H4K4	C0H4K4		MAL7P1.17	ESVKEQKYDNPEEINSFNISKDHNIEATDVS	UID214	1	56	Casein kinase I substrate motif;G protein-coupled receptor kinase 1 substrate motif;GSK3 kinase substrate motif
	23.7064	21.5323	21.8383	24.4514	22.416	20.2587	S	1772	2	___1		0.999959	1.03734e-79	0.99117	1	-0.0163428	Putative uncharacterized protein OS=Plasmodium falciparum (isolate 3D7) GN=MAL7P1.17 PE=4 SV=1	C0H4K4	1772	C0H4K4	C0H4K4		MAL7P1.17	NKQKSKLYNSYTSAYSNDINIIKDKQGEPIN	UID215	1	56
	19.9421	18.7443	19.6119	21.3576	20.2129	19.8086	S	2782	3	___1		0.933929	4.12183e-06	0.15428	1	-1.02693	Putative uncharacterized protein OS=Plasmodium falciparum (isolate 3D7) GN=MAL7P1.17 PE=4 SV=1	C0H4K4	2782	C0H4K4	C0H4K4		MAL7P1.17	TEDNFNETPYELSNNSNYLINTNRYNTNHTN	UID216	1	56
	22.4648	21.4517	20.0828	23.3704	20.836	20.8287	S	685	2	___1		0.996078	2.17363e-05	0.767665	1	-0.34524	Putative uncharacterized protein OS=Plasmodium falciparum (isolate 3D7) GN=MAL7P1.17 PE=4 SV=1	C0H4K4	685	C0H4K4	C0H4K4		MAL7P1.17	NKVRTNYINKKNDIKSQSFHHKHTNVNHINY	UID217	1	56	ATM kinase substrate motif;Casein kinase I substrate motif;Casein kinase II substrate motif;DNA dependent Protein kinase substrate motif
	22.8724	21.8124	21.02	22.8948	21.7353	21.0787	S	2666	2	___1		0.999757	1.38229e-09	0.998709	0.999304	-0.0012989	Putative uncharacterized protein OS=Plasmodium falciparum (isolate 3D7) GN=MAL7P1.17 PE=4 SV=1	C0H4K4	2666	C0H4K4	C0H4K4		MAL7P1.17	IHLNEFKNIITNQHNSYKNMAYTNMENKKYK	UID218	1	56	PKA kinase substrate motif;PKC kinase substrate motif
	22.3226	20.3444	19.9164	16.1249	14.5941	20.0186	S	2875	2	___1		1	0.0103958	0.0903599	0.915705	3.94859	Putative uncharacterized protein OS=Plasmodium falciparum (isolate 3D7) GN=MAL7P1.17 PE=4 SV=1	C0H4K4	2875	C0H4K4	C0H4K4		MAL7P1.17	INQLKNINSLYKNLESNIQRQISNNLIFGSN	UID220	1	56	b-Adrenergic Receptor kinase substrate motif;PKA kinase substrate motif
	22.6839	21.7009	20.7899	23.5743	21.7132	21.3678	S	2963	2	___1		1	0.00452323	0.603554	1	-0.493507	Putative uncharacterized protein OS=Plasmodium falciparum (isolate 3D7) GN=MAL7P1.17 PE=4 SV=1	C0H4K4	2963	C0H4K4	C0H4K4		MAL7P1.17	NEKQKKNIYTQKNNFSFDFLRQNHYNIINNK	UID221	1	56	PKA kinase substrate motif
	25.4274	24.2847	23.7547	25.5053	23.9184	23.7162	S	2882	2	___1		1	2.44845e-39	0.891614	1	0.108967	Putative uncharacterized protein OS=Plasmodium falciparum (isolate 3D7) GN=MAL7P1.17 PE=4 SV=1	C0H4K4	2882	C0H4K4	C0H4K4		MAL7P1.17	NSLYKNLESNIQRQISNNLIFGSNYSKYYKN	UID223	1;2	56	14-3-3 domain binding motif;Calmodulin-dependent protein kinase I substrate motif;Calmodulin-dependent protein kinase II substrate motif;Calmodulin-dependent protein kinase IV substrate motif;Chk1 kinase substrate motif;PKA kinase substrate motif;PKC kinase substrate motif
	20.5739	20.548	15.1427	22.9526	21.1215	18.6209	S	1645	3	___1		0.999693	3.20209e-112	0.384998	1	-2.14344	Putative uncharacterized protein OS=Plasmodium falciparum (isolate 3D7) GN=MAL7P1.17 PE=4 SV=1	C0H4K4	1645	C0H4K4	C0H4K4		MAL7P1.17	NIDQQYEINNSYDVISNDKEDISNNLSSRNT	UID227	1	56	Casein kinase I substrate motif
	26.3785	25.4036	24.7567	26.9129	25.2193	24.8735	S	2929	2	___1		1	4.96854e-09	0.852868	1	-0.155624	Putative uncharacterized protein OS=Plasmodium falciparum (isolate 3D7) GN=MAL7P1.17 PE=4 SV=1	C0H4K4	2929	C0H4K4	C0H4K4		MAL7P1.17	LYKHYNYREPLKRSISLQQKIHTHIINDNTK	UID228	1	56	14-3-3 domain binding motif;Calmodulin-dependent protein kinase II alpha substrate motif;Calmodulin-dependent protein kinase II substrate motif;Calmodulin-dependent protein kinase IV substrate motif;Chk1 kinase substrate motif;Phosphorylase kinase substrate motif;PKA kinase substrate motif;PKC kinase substrate motif
	23.7565	23.2306	22.3324	22.7057	23.107	22.8408	S	3272	2	___1		0.999992	5.02266e-20	0.634486	1	0.22203	Putative uncharacterized protein OS=Plasmodium falciparum (isolate 3D7) GN=MAL7P1.17 PE=4 SV=1	C0H4K4	3272	C0H4K4	C0H4K4		MAL7P1.17	KKKNLHIYGNMKKYKSLNDVSYQNNQTKYEI	UID230	1	56	AMP-activated protein kinase substrate motif;Calmodulin-dependent protein kinase II substrate motif;Casein kinase II substrate motif;Chk1 kinase substrate motif;Phosphorylase kinase substrate motif;PKA kinase substrate motif;PKC kinase substrate motif;Pyruvate dehydrogenase kinase substrate motif
	26.1685	25.1784	24.5785	26.3989	24.657	24.5617	S	3341	2	___1		0.999983	2.69531e-06	0.898596	1	0.102605	Putative uncharacterized protein OS=Plasmodium falciparum (isolate 3D7) GN=MAL7P1.17 PE=4 SV=1	C0H4K4	3341	C0H4K4	C0H4K4		MAL7P1.17	INEHNNNNKYYKRSLSHESQFKENKNIYIKT	UID231	1;2	56	14-3-3 domain binding motif;Calmodulin-dependent protein kinase II substrate motif;Calmodulin-dependent protein kinase IV substrate motif;Casein kinase II substrate motif;PKA kinase substrate motif;PKC kinase substrate motif
	23.207	21.3867	21.0725	23.8299	21.3961	21.1814	S	959	3	___1		1	1.5883e-13	0.830111	1	-0.247049	Putative uncharacterized protein OS=Plasmodium falciparum (isolate 3D7) GN=MAL7P1.17 PE=4 SV=1	C0H4K4	959	C0H4K4	C0H4K4		MAL7P1.17	MNEYKSNKVYNIDKDSEQNKKNKKNKKMISS	UID237	1	56	b-Adrenergic Receptor kinase substrate motif;Casein kinase I substrate motif;G protein-coupled receptor kinase 1 substrate motif;PKA kinase substrate motif;PKC kinase substrate motif
	22.2926	21.3414	20.5261	22.8439	21.5981	20.9797	S	1529	2	___1		0.999995	2.59339e-07	0.604504	1	-0.420502	Putative uncharacterized protein OS=Plasmodium falciparum (isolate 3D7) GN=MAL7P1.17 PE=4 SV=1	C0H4K4	1529	C0H4K4	C0H4K4		MAL7P1.17	NDNTHNLNDLLKYAESLIEESKNIETHEKNE	UID238	1	56	b-Adrenergic Receptor kinase substrate motif;Casein kinase II substrate motif;PKA kinase substrate motif
	24.2162	15.9434	15.0071	24.2122	22.5346	20.8847	S	3241	3	___1		1	2.7414e-24	0.248613	1	-4.15493	Ubiquitin transferase, putative OS=Plasmodium falciparum (isolate 3D7) GN=MAL7P1.19 PE=4 SV=1	C0H4K6	3241	C0H4K6	C0H4K6		MAL7P1.19	KKGSLKINNKEDDEKSALDENQEDIKLQTLD	UID239	1	57	Casein kinase I substrate motif;Casein kinase II substrate motif;Pyruvate dehydrogenase kinase substrate motif
	22.4456	21.8084	21.3492	22.4219	21.2407	20.8959	S	3259	2	___1		0.999988	4.86927e-05	0.568271	1	0.348256	Ubiquitin transferase, putative OS=Plasmodium falciparum (isolate 3D7) GN=MAL7P1.19 PE=4 SV=1	C0H4K6	3259	C0H4K6	C0H4K6		MAL7P1.19	DENQEDIKLQTLDKESDKAKENLEEEQIQCE	UID240	1	57	b-Adrenergic Receptor kinase substrate motif;Casein kinase I substrate motif;PKA kinase substrate motif;PKC kinase substrate motif
	22.9752	21.7059	21.7421	23.1346	20.3878	21.8345	S	3312	2	___1		1	2.37886e-91	0.711949	1	0.355424	Ubiquitin transferase, putative OS=Plasmodium falciparum (isolate 3D7) GN=MAL7P1.19 PE=4 SV=1	C0H4K6	3312	C0H4K6	C0H4K6		MAL7P1.19	NVPDDKMYEEAHGGVSNDDEEGIQKGKLKKS	UID241	1	57	Casein kinase II substrate motif;Pyruvate dehydrogenase kinase substrate motif
	24.2317	23.3582	22.6407	22.7558	23.1517	22.506	S	1630	2	___1		1	6.47856e-61	0.289834	1	0.605733	Ubiquitin transferase, putative OS=Plasmodium falciparum (isolate 3D7) GN=MAL7P1.19 PE=4 SV=1	C0H4K6	1630	C0H4K6	C0H4K6		MAL7P1.19	ENNKKKNGKNEVNLISDHEKKGDDEGDINNS	UID242	1	57	Casein kinase II substrate motif
	20.3782	22.532	21.1952	22.0715	21.3464	21.3776	S	650	2	___1		0.938216	0.000271679	0.748981	1	-0.230001	Putative uncharacterized protein OS=Plasmodium falciparum (isolate 3D7) GN=MAL7P1.204 PE=4 SV=1	C0H4L6	650	C0H4L6	C0H4L6		MAL7P1.204	NVLNDLKCINLPKKESASDIDTIKINNEEAD	UID249	1	60	AMP-activated protein kinase substrate motif;b-Adrenergic Receptor kinase substrate motif;Calmodulin-dependent protein kinase II substrate motif;Casein kinase II substrate motif;Chk1 kinase substrate motif;PKA kinase substrate motif;PKC kinase substrate motif;Pyruvate dehydrogenase kinase substrate motif
	23.9127	23.1557	16.269	23.0124	22.6268	21.0275	S	652	2	___1		0.999517	9.06127e-124	0.680813	1	-1.10976	Putative uncharacterized protein OS=Plasmodium falciparum (isolate 3D7) GN=MAL7P1.204 PE=4 SV=1	C0H4L6	652	C0H4L6	C0H4L6		MAL7P1.204	LNDLKCINLPKKESASDIDTIKINNEEADNN	UID250	1	60	Casein kinase I substrate motif;Casein kinase II substrate motif;G protein-coupled receptor kinase 1 substrate motif;PKA kinase substrate motif;Pyruvate dehydrogenase kinase substrate motif
	22.0177	22.1776	21.2707	22.6456	21.4626	19.3541	S	1582	3	___1		1	6.06939e-141	0.541659	1	0.667913	Putative uncharacterized protein OS=Plasmodium falciparum (isolate 3D7) GN=MAL7P1.204 PE=4 SV=1	C0H4L6	1582	C0H4L6	C0H4L6		MAL7P1.204	KDEKSNELEGEGINLSEQGGENITDLDKKKT	UID251	1	60	G protein-coupled receptor kinase 1 substrate motif
	22.6705	19.6632	21.3638	23.3286	21.2271	20.0847	S	1683	3	___1		0.999922	6.1014e-05	0.819294	1	-0.314302	Putative uncharacterized protein PF00_0003 (Fragment) OS=Plasmodium falciparum GN=PF00_0003 PE=4 SV=1;Putative uncharacterized protein OS=Plasmodium falciparum (isolate 3D7) GN=MAL7P1.207 PE=4 SV=1	Q8IAJ8;C0H4L9	1683;1683	Q8IAJ8	Q8IAJ8		PF00_0003;MAL7P1.207	FKGESNFMLAQNKEISNDRHYNLYSAPSKKN	UID252	1	61	PKA kinase substrate motif;PKC kinase substrate motif
	19.1196	18.8208	19.731	20.7604	20.3599	18.8444	S	362	2	___1		0.999474	6.98237e-05	0.299624	1	-0.764448	Rhoptry associated membrane antigen (Fragment) OS=Plasmodium falciparum PE=4 SV=1;Rhoptry associated membrane antigen (Fragment) OS=Plasmodium falciparum PE=4 SV=1;Rhoptry associated membrane antigen (Fragment) OS=Plasmodium falciparum PE=4 SV=1;Rhoptry as	C5HXU2;C5HXM9;C5HXT7;C5HXS9;C5HXU4;C5HXT9;C5HXT8;C5HXT1;C5HXS5;C5HXR8;C5HXR7;C5HXR4;C5HXQ5;C5HXQ0;C5HXP0;C5HXN8;C5HXN5;C5HXN4;C5HXN3;C5HXN1;C4N8C6;C5HXT2;C5HXS6;C4N8C9;C4N8C0;C4N8B9;C4N8B8;C4N8B7;C4N8B3;C5HXP2;Q6VVE5;C0H4M0;C5HXP3;C4N8C8	362;362;372;372;377;377;377;377;377;377;377;377;377;377;377;377;377;377;377;377;378;382;382;385;385;385;385;385;385;390;417;417;367;390	C5HXU2;C5HXP3	C5HXU2		RAMA	NNTSNSFLEKDLQGDSDDELHSTFYSKNVDK	UID253	1	62;138	b-Adrenergic Receptor kinase substrate motif;BARD1 BRCT domain binding motif;Casein kinase II substrate motif
	25.1223	24.4499	24.2513	23.7631	24.3427	23.5988	S	576	2	___1		1	0	0.111481	1	0.706292	Regulator of chromosome condensation, putative OS=Plasmodium falciparum (isolate 3D7) GN=MAL7P1.38 PE=4 SV=1	C0H4M6	576	C0H4M6	C0H4M6		MAL7P1.38	STKDMSQPLDKINEQSEGSNLPSEQNKRRRS	UID254	1;2	63	Casein kinase II substrate motif;G protein-coupled receptor kinase 1 substrate motif
	24.3229	22.2732	22.7435	24.3972	23.0611	22.6166	S	579	3	___1		0.999999	3.26283e-268	0.779595	1	-0.245115	Regulator of chromosome condensation, putative OS=Plasmodium falciparum (isolate 3D7) GN=MAL7P1.38 PE=4 SV=1	C0H4M6	579	C0H4M6	C0H4M6		MAL7P1.38	DMSQPLDKINEQSEGSNLPSEQNKRRRSVKT	UID255	1;2	63	G protein-coupled receptor kinase 1 substrate motif;GSK3 kinase substrate motif
	25.6882	23.4285	22.199	24.1446	23.3296	23.2218	S	673	2	___1		0.999999	3.8156e-25	0.855326	1	0.206558	Regulator of chromosome condensation, putative OS=Plasmodium falciparum (isolate 3D7) GN=MAL7P1.38 PE=4 SV=1	C0H4M6	673	C0H4M6	C0H4M6		MAL7P1.38	PSGKRKVKSVGSRRESLSAPISKKDNLKRE_	UID256	1;2	63	14-3-3 domain binding motif;Aurora-A kinase substrate motif;b-Adrenergic Receptor kinase substrate motif;Calmodulin-dependent protein kinase II substrate motif;Casein kinase II substrate motif;G protein-coupled receptor kinase 1 substrate motif;MAPKAPK2 kinase substrate motif;PAK2 kinase substrate motif;Phosphorylase kinase substrate motif;PKA kinase substrate motif;PKC epsilon kinase substrate m…
	23.8722	23.3795	22.458	21.243	22.6441	23.5607	S	675	2	___1		0.999955	2.03366e-33	0.394557	1	0.753977	Regulator of chromosome condensation, putative OS=Plasmodium falciparum (isolate 3D7) GN=MAL7P1.38 PE=4 SV=1	C0H4M6	675	C0H4M6	C0H4M6		MAL7P1.38	GKRKVKSVGSRRESLSAPISKKDNLKRE___	UID257	1;2	63	Casein kinase I substrate motif;G protein-coupled receptor kinase 1 substrate motif;GSK3 kinase substrate motif
	23.2654	21.9864	15.4714	22.8246	21.4995	20.9121	S	679	2	___1		1	2.03366e-33	0.576675	1	-1.50431	Regulator of chromosome condensation, putative OS=Plasmodium falciparum (isolate 3D7) GN=MAL7P1.38 PE=4 SV=1	C0H4M6	679	C0H4M6	C0H4M6		MAL7P1.38	VKSVGSRRESLSAPISKKDNLKRE_______	UID258	1;2	63	Casein kinase II substrate motif;MAPKAPK2 kinase substrate motif;PKA kinase substrate motif;PKC kinase substrate motif;Pyruvate dehydrogenase kinase substrate motif
	24.3091	23.6821	23.0292	23.7013	23.787	22.8937	S	189	2	___1		0.999997	1.10502e-111	0.671827	1	0.212823	Regulator of chromosome condensation, putative OS=Plasmodium falciparum (isolate 3D7) GN=MAL7P1.38 PE=4 SV=1	C0H4M6	189	C0H4M6	C0H4M6		MAL7P1.38	SQDSYENHTYDKSNNSIDLKDEDIKIINIIS	UID260	1;2	63	PKA kinase substrate motif
	24.7587	24.2298	23.8583	25.461	24.196	23.3192	S	177	2	___1		1	1.68637e-129	0.952045	1	-0.0431525	Regulator of chromosome condensation, putative OS=Plasmodium falciparum (isolate 3D7) GN=MAL7P1.38 PE=4 SV=1	C0H4M6	177	C0H4M6	C0H4M6		MAL7P1.38	NNSNNNNGGILKSQDSYENHTYDKSNNSIDL	UID261	1	63	b-Adrenergic Receptor kinase substrate motif;Casein kinase II substrate motif;PKA kinase substrate motif
	19.8721	17.5489	20.35	15.9748	18.9425	19.1285	S	599	2	___1		0.997896	0.00537951	0.406119	1	1.2418	Regulator of chromosome condensation, putative OS=Plasmodium falciparum (isolate 3D7) GN=MAL7P1.38 PE=4 SV=1	C0H4M6	599	C0H4M6	C0H4M6		MAL7P1.38	EQNKRRRSVKTKSYLSNESPTRKQPRRSCKE	UID262	1;2	63	Casein kinase II substrate motif;G protein-coupled receptor kinase 1 substrate motif;PKA kinase substrate motif
	28.8504	28.7688	28.0541	27.8479	28.549	27.9957	S	602	2	___1		0.999187	9.68099e-235	0.266549	1	0.426884	Regulator of chromosome condensation, putative OS=Plasmodium falciparum (isolate 3D7) GN=MAL7P1.38 PE=4 SV=1	C0H4M6	602	C0H4M6	C0H4M6		MAL7P1.38	KRRRSVKTKSYLSNESPTRKQPRRSCKEHTS	UID263	1;2	63	b-Adrenergic Receptor kinase substrate motif;Casein kinase II substrate motif;Cdc2 kinase substrate motif;CDK kinase substrate motif;CDK1,2,4,6 kinase substrate motif;ERK1,2 kinase substrate motif;GSK-3, ERK1, ERK2, CDK5 substrate motif;WW domain binding motif
	20.7127	20.4332	21.2053	19.6387	21.1918	21.2922	S	439	2	___1		0.999869	1.12463e-13	0.902002	1	0.07617	Putative uncharacterized protein OS=Plasmodium falciparum (isolate 3D7) GN=MAL7P1.87 PE=4 SV=1	C0H4N4	439	C0H4N4	C0H4N4		MAL7P1.87	SHAVLHIGNDKSINDSNGLSSLKHCVTKNNK	UID264	1	65	b-Adrenergic Receptor kinase substrate motif;G protein-coupled receptor kinase 1 substrate motif;GSK3 kinase substrate motif;MAPKAPK2 kinase substrate motif
	23.1584	22.4767	21.7285	23.4613	21.8913	22.0986	S	405	2	___1		0.94874	4.31966e-70	0.965934	1	-0.0292021	Putative uncharacterized protein OS=Plasmodium falciparum (isolate 3D7) GN=MAL7P1.127 PE=4 SV=1	C0H4P1	405	C0H4P1	C0H4P1		MAL7P1.127	NNITNNYKQYDLNSFSDSALYIKQKIICSKE	UID266	1	66	Casein kinase II substrate motif
	20.3743	19.2293	17.4419	19.8847	17.8609	15.211	S	2024	3	___1		0.99547	0.0109748	0.442228	1	1.36297	Putative uncharacterized protein OS=Plasmodium falciparum (isolate 3D7) GN=MAL7P1.134 PE=4 SV=1	C0H4P2	2024	C0H4P2	C0H4P2		MAL7P1.134	GRKKVAFKHESVFMNSNEDILNRNSLNRSDN	UID269		67	Casein kinase II substrate motif;Pyruvate dehydrogenase kinase substrate motif
	20.9304	20.2087	20.7967	17.3365	20.937	20.1069	S	1858	2	___1		0.999998	0.00265741	0.346132	1	1.18517	Putative uncharacterized protein OS=Plasmodium falciparum (isolate 3D7) GN=MAL7P1.134 PE=4 SV=1	C0H4P2	1858	C0H4P2	C0H4P2		MAL7P1.134	KMHHTDDNNLSNEMKSLEGLDFYEKTNEYYN	UID270	1	67	Casein kinase I substrate motif;Casein kinase II substrate motif
	22.3691	22.1084	22.0638	24.0121	22.7249	21.0449	S	931	3	___1		0.940029	2.34501e-11	0.65728	1	-0.413566	Putative uncharacterized protein OS=Plasmodium falciparum (isolate 3D7) GN=MAL7P1.146 PE=4 SV=1	C0H4P4	931	C0H4P4	C0H4P4		MAL7P1.146	FYNTKINNNEANYNNSEEDNNNNININKLWD	UID271	1	68	Casein kinase II substrate motif;G protein-coupled receptor kinase 1 substrate motif;Pyruvate dehydrogenase kinase substrate motif
	23.1594	22.4265	21.2008	23.4898	21.8636	19.983	S	3609	2	___1		1	1.79751e-47	0.699021	1	0.483444	Putative uncharacterized protein OS=Plasmodium falciparum (isolate 3D7) GN=MAL7P1.146 PE=4 SV=1	C0H4P4	3609	C0H4P4	C0H4P4		MAL7P1.146	KEPKENDDKKKINYNSDGDHDVVQHKYSSHD	UID272	1	68	Casein kinase II substrate motif;Pyruvate dehydrogenase kinase substrate motif
	19.7015	19.0733	19.7216	20.9718	20.3478	19.7607	S	1341	2	___1		0.922955	0.000378737	0.103189	1	-0.86127	Putative uncharacterized protein OS=Plasmodium falciparum (isolate 3D7) GN=MAL7P1.146 PE=4 SV=1	C0H4P4	1341	C0H4P4	C0H4P4		MAL7P1.146	EMLNPKVNENLISFLSYENKNKNTYELYDIE	UID280	1	68	Casein kinase II substrate motif
	23.7865	22.2928	22.186	23.2153	22.4604	22.4093	S	157	2	___1		0.959207	7.81101e-12	0.922305	1	0.0600726	Putative uncharacterized protein OS=Plasmodium falciparum (isolate 3D7) GN=PF07_0120 PE=4 SV=1	C0H4Q1	157	C0H4Q1	C0H4Q1		PF07_0120	FRRNVSTNSKRDTFTSDERNNDISKKKSELK	UID281	1	69	Casein kinase II substrate motif
	22.7796	22.7538	21.5445	19.2158	20.7596	21.9501	S	896	2	___1		0.964278	4.11931e-27	0.125918	1	1.71754	Putative uncharacterized protein OS=Plasmodium falciparum (isolate 3D7) GN=PF07_0120 PE=4 SV=1	C0H4Q1	896	C0H4Q1	C0H4Q1		PF07_0120	KIQINKEKKNKFLCSSNDTYNTDIVKMYKRK	UID282		69	Casein kinase II substrate motif;MDC1 BRCT domain binding motif;Plk1 PBD domain binding motif
	24.2521	24.1784	22.8035	23.9192	24.2062	22.3876	S	1581	2	___1		0.968099	5.46301e-49	0.760149	1	0.240322	Putative uncharacterized protein OS=Plasmodium falciparum (isolate 3D7) GN=PF07_0120 PE=4 SV=1	C0H4Q1	1581	C0H4Q1	C0H4Q1		PF07_0120	KIQNSKEKGVLYDSLSDSYNYRRKENNMRRG	UID283	1	69	Casein kinase I substrate motif;Casein kinase II substrate motif
	21.5554	21.021	19.3163	23.1439	19.9965	21.3343	S	382	3	___1		0.999996	1.29713e-54	0.490398	1	-0.860657	Putative uncharacterized protein OS=Plasmodium falciparum (isolate 3D7) GN=PF07_0120 PE=4 SV=1	C0H4Q1	382	C0H4Q1	C0H4Q1		PF07_0120	NIQEVNEDTGPVNEQSDDDNNNNMNVIINRN	UID284	1	69	Casein kinase II substrate motif;Pyruvate dehydrogenase kinase substrate motif
	24.869	23.781	22.4858	24.2932	23.0975	23.0884	S	1026	2	___1		0.999467	0.000171956	0.797097	1	0.218884	Putative uncharacterized protein OS=Plasmodium falciparum (isolate 3D7) GN=PF07_0120 PE=4 SV=1	C0H4Q1	1026	C0H4Q1	C0H4Q1		PF07_0120	VDKEDELDAEEVQRLSNNYSTLNNKTTNDES	UID285	1	69	Casein kinase II substrate motif;G protein-coupled receptor kinase 1 substrate motif;GSK3 kinase substrate motif;PKA kinase substrate motif;PKC kinase substrate motif
	21.019	21.1219	19.8172	15.6248	18.8639	19.9591	S	2074	2	___1		0.972896	0.0139341	0.141007	1	2.50341	Putative uncharacterized protein OS=Plasmodium falciparum (isolate 3D7) GN=PF07_0120 PE=4 SV=1	C0H4Q1	2074	C0H4Q1	C0H4Q1		PF07_0120	NEKKNDKNYKNDTNDSIIFNKNRNDDNHNSD	UID286		69	b-Adrenergic Receptor kinase substrate motif
	19.4764	19.3366	15.8368	20.1139	18.8706	19.9746	S	950	2	___1		1	0.000704209	0.315837	1	-1.43644	Putative uncharacterized protein OS=Plasmodium falciparum (isolate 3D7) GN=PF07_0120 PE=4 SV=1	C0H4Q1	950	C0H4Q1	C0H4Q1		PF07_0120	FGSNYESSLKNNMNDSVNNVEAGVDVKGNHE	UID287	1	69	b-Adrenergic Receptor kinase substrate motif
	21.3828	21.2485	20.9019	15.6602	20.279	20.1993	S	1076	2	___1		0.94911	0.00685253	0.183182	1	2.46491	Putative uncharacterized protein OS=Plasmodium falciparum (isolate 3D7) GN=PF07_0120 PE=4 SV=1	C0H4Q1	1076	C0H4Q1	C0H4Q1		PF07_0120	QNMEEHEYIPCASNKSISNNYHVLSKSEYDK	UID292	1	69	Casein kinase II substrate motif
	22.2165	22.2817	20.8171	16.5804	21.3804	18.6531	S	1078	2	___1		0.999958	1.00976e-07	0.119692	1	2.90049	Putative uncharacterized protein OS=Plasmodium falciparum (isolate 3D7) GN=PF07_0120 PE=4 SV=1	C0H4Q1	1078	C0H4Q1	C0H4Q1		PF07_0120	MEEHEYIPCASNKSISNNYHVLSKSEYDKSS	UID293	1	69	Casein kinase II substrate motif;PKA kinase substrate motif;PKC kinase substrate motif
	20.0884	15.5566	18.3233	20.0964	17.899	19.371	S	284	2	___1		0.880861	0.000597632	0.483612	1	-1.13268	Putative uncharacterized protein OS=Plasmodium falciparum (isolate 3D7) GN=MAL8P1.150 PE=4 SV=1	C0H4R1	284	C0H4R1	C0H4R1		MAL8P1.150	KNNKISKSNIAQANNSDDNYPSDYNKKKKNQ	UID296	1	70
	22.4199	22.2315	20.8065	21.4575	22.3562	19.7946	S	1099	2	___1		0.996737	3.79528e-07	0.533905	1	0.616556	Serine/Threonine protein kinase, FIKK family OS=Plasmodium falciparum (isolate 3D7) GN=PfTSTK0 PE=4 SV=1	C0H4R8	1099	C0H4R8	C0H4R8		PfTSTK0	KYSDWKFTCIPTLGFSKSSNRVQQMYRAFVV	UID297	1	71	Casein kinase II substrate motif
	26.3101	25.7268	24.8598	26.3218	25.5228	24.7246	S	831	2	___1		0.999906	5.26476e-69	0.869735	1	0.109172	Serine/Threonine protein kinase, FIKK family OS=Plasmodium falciparum (isolate 3D7) GN=PfTSTK0 PE=4 SV=1	C0H4R8	831	C0H4R8	C0H4R8		PfTSTK0	NLPEDIIKNIKYENPSNTYNDLLNNRDYDLI	UID298	1	71	Casein kinase I substrate motif;Casein kinase II substrate motif;DNA dependent Protein kinase substrate motif
	16.2118	18.4362	14.9319	20.9596	19.1297	16.4873	S	722	3	___1		0.999711	0.00397505	0.231157	1	-2.33226	Serine/Threonine protein kinase, FIKK family OS=Plasmodium falciparum (isolate 3D7) GN=PfTSTK0 PE=4 SV=1	C0H4R8	722	C0H4R8	C0H4R8		PfTSTK0	IHGNRNSNNIHGNRNSNNIHGNRNSNNIHSN	UID300	1	71	PKA kinase substrate motif;PKC kinase substrate motif
	20.5994	21.6454	21.1383	15.7843	20.8193	21.2761	S	559	2	___1		0.999808	2.80652e-06	0.362194	1	1.8345	Serine/Threonine protein kinase, FIKK family OS=Plasmodium falciparum (isolate 3D7) GN=PfTSTK0 PE=4 SV=1	C0H4R8	559	C0H4R8	C0H4R8		PfTSTK0	RDDAVNNKDSFYKSLSQQIYIDKNGSKYNVD	UID301	1	71	ATM kinase substrate motif;Calmodulin-dependent protein kinase II substrate motif;DNA dependent Protein kinase substrate motif;PKA kinase substrate motif;PKC kinase substrate motif
	24.4934	24.3853	22.9988	27.236	25.1567	24.3663	S	877	3	___1		1	9.04172e-93	0.172804	1	-1.62714	Serine/Threonine protein kinase, FIKK family OS=Plasmodium falciparum (isolate 3D7) GN=PfTSTK0 PE=4 SV=1	C0H4R8	877	C0H4R8	C0H4R8		PfTSTK0	KKRMKNKDMKQPKYVSNEKLDLDEHTHIYKN	UID302	1	71	Casein kinase II substrate motif;PKA kinase substrate motif;PKC kinase substrate motif
	22.3349	20.7235	19.7156	20.652	19.2507	20.5421	S	1537	2	___1		0.812523	0.0239309	0.430142	1	0.776402	Ferlin like protein, putative OS=Plasmodium falciparum (isolate 3D7) GN=MAL8P1.134 PE=4 SV=1	C0H4S2	1537	C0H4S2	C0H4S2		MAL8P1.134	DEDREDIRDTDTHYNSKDGKGIFNWRFVYNI	UID303	1	72
	22.057	19.8217	20.6281	21.1737	22.907	22.745	S	17	2	___1		0.999903	1.32309e-24	0.167882	1	-1.43965	Putative uncharacterized protein OS=Plasmodium falciparum (isolate 3D7) GN=MAL8P1.130 PE=4 SV=1	C0H4S6	17	C0H4S6	C0H4S6		MAL8P1.130	KTMSMIHEVGLNKLSSLITQNIKQKIIKRKD	UID305	1	73	Calmodulin-dependent protein kinase II substrate motif;Casein kinase II substrate motif;Chk1 kinase substrate motif;MDC1 BRCT domain binding motif;Phosphorylase kinase substrate motif;PKA kinase substrate motif;PKC kinase substrate motif;Plk1 PBD domain binding motif
	19.9969	19.622	18.8105	21.2573	19.1384	19.5516	S	4509	2	___1		0.999574	0.000302931	0.530091	1	-0.50598	Peptidase family C50, putative OS=Plasmodium falciparum (isolate 3D7) GN=MAL8P1.113 PE=4 SV=1	C0H4T3	4509	C0H4T3	C0H4T3		MAL8P1.113	NYNDNHNMKQKNIDFSNDILSKNEIQHSDYI	UID314	1	76
	21.1338	20.9727	20.669	18.1019	20.971	20.2906	S	5279	2	___1		0.995514	2.39426e-07	0.264065	1	1.13734	Peptidase family C50, putative OS=Plasmodium falciparum (isolate 3D7) GN=MAL8P1.113 PE=4 SV=1;Putative uncharacterized protein (Fragment) OS=Plasmodium falciparum PE=4 SV=1;Putative uncharacterized protein (Fragment) OS=Plasmodium falciparum PE=4 SV=1	C0H4T3;Q2KNQ1;Q2KNP7	5279;61;61	C0H4T3	C0H4T3		MAL8P1.113	EEYCDYLYSKRKNSISESEAYFGEKKMKRMS	UID315	1	76	Casein kinase II substrate motif;G protein-coupled receptor kinase 1 substrate motif;PKA kinase substrate motif
	20.1672	20.1745	19.435	18.8381	19.7438	18.7046	S	1198	2	___1		0.999821	0.015281	0.111844	1	0.830083	CAF1 family ribonuclease, putative OS=Plasmodium falciparum (isolate 3D7) GN=MAL8P1.104 PE=4 SV=1	C0H4T9	1198	C0H4T9	C0H4T9		MAL8P1.104	SKNKSKNNNDPNKKASGDNLNEPDYKENNMN	UID319	1	78	PKA kinase substrate motif;PKC kinase substrate motif
	20.55	20.1185	21.2902	21.7097	21.0401	20.3298	S	245	2	___1		1	2.95257e-31	0.516053	1	-0.37365	Putative uncharacterized protein OS=Plasmodium falciparum (isolate 3D7) GN=MAL8P1.95 PE=4 SV=1	C0H4U4	245	C0H4U4	C0H4U4		MAL8P1.95	KGGDKKKNKRSLDNKSDGPLKKSKIDDEGQF	UID326	1	79	Casein kinase I substrate motif
	18.3656	19.3714	20.489	20.2362	20.2578	19.78	S	165	2	___1		0.982227	0.00031325	0.341324	1	-0.682667	Putative uncharacterized protein OS=Plasmodium falciparum (isolate 3D7) GN=PF08_0081 PE=4 SV=1	C0H4U5	165	C0H4U5	C0H4U5		PF08_0081	SAGGVVADVGNSKKSSLPFLPIEPKKLARFC	UID328	1	80	MAPKAPK2 kinase substrate motif;MDC1 BRCT domain binding motif;Phosphorylase kinase substrate motif;PKA kinase substrate motif;PKC kinase substrate motif;Plk1 PBD domain binding motif
	19.9215	20.7279	20.0634	16.2582	19.8787	20.2059	S	369	2	___1		0.997382	0.0157923	0.321638	1	1.4567	RNA binding protein, putative OS=Plasmodium falciparum (isolate 3D7) GN=MAL8P1.71 PE=4 SV=1	C0H4V5	369	C0H4V5	C0H4V5		MAL8P1.71	YRQYMNRRGGFNRPLSPTF____________	UID329	1	81	14-3-3 domain binding motif;Calmodulin-dependent protein kinase II substrate motif;Calmodulin-dependent protein kinase IV substrate motif;Casein kinase II substrate motif;ERK1,2 kinase substrate motif;GSK-3, ERK1, ERK2, CDK5 substrate motif;PKA kinase substrate motif;PKC kinase substrate motif;WW domain binding motif
	27.9509	27.6632	27.2376	27.5162	27.5122	26.8318	S	222	2	___1		0.998616	0	0.343206	1	0.330504	14-3-3 protein, putative OS=Plasmodium falciparum (isolate 3D7) GN=MAL8P1.69 PE=3 SV=1;14-3-3 protein (Fragment) OS=Plasmodium falciparum PE=3 SV=1	C0H4V6;O61132	222;203	C0H4V6	C0H4V6		MAL8P1.69	AKRAFDDAITEFDNVSEDSYKDSTLIMQLLR	UID330	1	82	Casein kinase I substrate motif;Casein kinase II substrate motif;G protein-coupled receptor kinase 1 substrate motif
	30.1388	29.3916	28.9464	29.3539	29.1327	28.6344	S	256	3	___1		1	0	0.329914	1	0.45193	14-3-3 protein, putative OS=Plasmodium falciparum (isolate 3D7) GN=MAL8P1.69 PE=3 SV=1	C0H4V6	256	C0H4V6	C0H4V6		MAL8P1.69	TLWTSDLQGDQTEEKSKDEGLE_________	UID332	1;2	82	Casein kinase I substrate motif;Casein kinase II substrate motif
	21.2472	20.6441	17.5322	22.2084	19.7652	18.966	S	95	2	___1		1	9.09635e-05	0.754481	1	-0.505349	DNA helicase, putative OS=Plasmodium falciparum (isolate 3D7) GN=MAL8P1.65 PE=4 SV=1	C0H4V8	95	C0H4V8	C0H4V8		MAL8P1.65	NEEISSKKIKIRKLNSDNEDNKLKNNNNEKK	UID333	1	83	Calmodulin-dependent protein kinase II substrate motif;Casein kinase II substrate motif;Chk1 kinase substrate motif;PKA kinase substrate motif;PKC kinase substrate motif
	22.2435	20.9623	19.9202	22.1167	19.1738	19.7996	S	1014	2	___1		1	0.000137613	0.577013	1	0.678617	Probable ATP-dependent helicase PF08_0048 OS=Plasmodium falciparum (isolate 3D7) GN=PF08_0048 PE=3 SV=1	C0H4W3	1014	C0H4W3	C0H4W3	Probable ATP-dependent helicase PF08_0048	PF08_0048	LGGRDVTKETSPSSKSFDLAHILTKHNTNEL	UID336	1;2	84	G protein-coupled receptor kinase 1 substrate motif
	24.3707	23.9415	22.4051	23.4282	23.029	22.0209	S	533	3	___1		0.999456	4.93349e-82	0.363722	1	0.746404	Probable ATP-dependent helicase PF08_0048 OS=Plasmodium falciparum (isolate 3D7) GN=PF08_0048 PE=3 SV=1	C0H4W3	533	C0H4W3	C0H4W3	Probable ATP-dependent helicase PF08_0048	PF08_0048	KKKELILLKNDIENDSDETSEHIKRDSRSSC	UID337	1	84	b-Adrenergic Receptor kinase substrate motif;Casein kinase I substrate motif;Casein kinase II substrate motif;G protein-coupled receptor kinase 1 substrate motif;GSK3 kinase substrate motif
	23.6374	22.9211	21.2599	23.9397	22.4127	21.6457	S	442	2	___1		0.999718	3.52811e-11	0.954017	1	-0.0598189	Probable ATP-dependent helicase PF08_0048 OS=Plasmodium falciparum (isolate 3D7) GN=PF08_0048 PE=3 SV=1	C0H4W3	442	C0H4W3	C0H4W3	Probable ATP-dependent helicase PF08_0048	PF08_0048	EQFNHETKDDIIKNSSYEHIDNKNYYNKTGE	UID341	1	84	AMP-activated protein kinase substrate motif;Calmodulin-dependent protein kinase II substrate motif;Casein kinase II substrate motif;Chk1 kinase substrate motif;HMGCoA Reductase kinase substrate motif;MDC1 BRCT domain binding motif;PKA kinase substrate motif;PKC kinase substrate motif;Plk1 PBD domain binding motif
	20.89	15.7044	21.8295	22.9102	21.2221	21.9222	S	508	3	___1		0.998932	5.97589e-08	0.265492	1	-2.54351	Probable ATP-dependent helicase PF08_0048 OS=Plasmodium falciparum (isolate 3D7) GN=PF08_0048 PE=3 SV=1	C0H4W3	508	C0H4W3	C0H4W3	Probable ATP-dependent helicase PF08_0048	PF08_0048	EEENKNYEKDEHEYESDNYDKEKINKKKELI	UID342	1	84	b-Adrenergic Receptor kinase substrate motif;Casein kinase I substrate motif;Casein kinase II substrate motif
	23.4206	23.6558	22.4143	24.156	23.1915	22.9793	S	461	3	___1		0.999988	4.49701e-26	0.623898	1	-0.278688	Probable ATP-dependent helicase PF08_0048 OS=Plasmodium falciparum (isolate 3D7) GN=PF08_0048 PE=3 SV=1	C0H4W3	461	C0H4W3	C0H4W3	Probable ATP-dependent helicase PF08_0048	PF08_0048	IDNKNYYNKTGEDYKSDKENYSPTRFHNKLK	UID343	1;2	84	Casein kinase I substrate motif;Casein kinase II substrate motif;PKA kinase substrate motif;PKC kinase substrate motif
	21.2212	21	19.7083	21.7272	20.7212	20.3952	S	35	2	___1		0.997617	1.7945e-10	0.648366	1	-0.304716	Sec61 beta subunit, putative OS=Plasmodium falciparum (isolate 3D7) GN=MAL8P1.51 PE=4 SV=1	C0H4W6	35	C0H4W6	C0H4W6		MAL8P1.51	SNASANGNNSKQRRNSNGNSNSIVKFYGDDS	UID348	1	85	14-3-3 domain binding motif;Calmodulin-dependent protein kinase II substrate motif;G protein-coupled receptor kinase 1 substrate motif;GSK3 kinase substrate motif;MAPKAPK1 kinase substrate motif;PAK2 kinase substrate motif;PKA kinase substrate motif;PKA, PKG kinase substrate motif;PKC epsilon kinase substrate motif;PKC kinase substrate motif;PKG kinase substrate motif
	23.2644	22.8829	21.7224	21.6417	22.0063	22.0115	S	390	2	___1		1	2.65606e-130	0.199303	1	0.73672	Putative uncharacterized protein OS=Plasmodium falciparum (isolate 3D7) GN=MAL8P1.29 PE=4 SV=1	C0H4X7	390	C0H4X7	C0H4X7		MAL8P1.29	KYNKYEKDHNIYNDLSDDGKSIDRTNVYDNN	UID351	1	86
	21.8774	21.9962	21.1331	18.7246	20.502	20.6143	S	395	3	___1		0.994203	6.16408e-07	0.0617229	1	1.72194	Putative uncharacterized protein OS=Plasmodium falciparum (isolate 3D7) GN=MAL8P1.29 PE=4 SV=1	C0H4X7	395	C0H4X7	C0H4X7		MAL8P1.29	EKDHNIYNDLSDDGKSIDRTNVYDNNSSSHN	UID352	1	86	Casein kinase I substrate motif;G protein-coupled receptor kinase 1 substrate motif
	15.3234	20.3065	19.586	20.9519	19.65	19.8544	S	341	2	___1		0.9998	0.000122886	0.338055	1	-1.7468	Putative uncharacterized protein OS=Plasmodium falciparum (isolate 3D7) GN=MAL8P1.29 PE=4 SV=1	C0H4X7	341	C0H4X7	C0H4X7		MAL8P1.29	EKKDKNEILNNLDINSYNEEKCLSYNNMKEN	UID353	1	86	Casein kinase I substrate motif;Casein kinase II substrate motif
	21.9338	21.5453	19.1768	16.7146	19.7281	19.7287	S	250	2	___1		0.992438	0.000319977	0.177754	1	2.16154	Putative uncharacterized protein OS=Plasmodium falciparum (isolate 3D7) GN=MAL8P1.29 PE=4 SV=1	C0H4X7	250	C0H4X7	C0H4X7		MAL8P1.29	MDKINNEMKEYSTKDSIDLRRVESISHGSKE	UID355	1	86	b-Adrenergic Receptor kinase substrate motif;MAPKAPK2 kinase substrate motif;PKA kinase substrate motif;PKC kinase substrate motif
	19.2509	19.3795	18.0671	20.7386	16.7985	19.7156	S	1242	4	___1		0.965668	0.000484022	0.889636	1	-0.185088	Putative uncharacterized protein OS=Plasmodium falciparum (isolate 3D7) GN=MAL8P1.29 PE=4 SV=1	C0H4X7	1242	C0H4X7	C0H4X7		MAL8P1.29	KFDDFDYNYLNELHKSVSKTKERKRSNYSDF	UID356	1;2	86	Casein kinase II substrate motif;G protein-coupled receptor kinase 1 substrate motif
	21.1197	20.5904	20.4673	21.163	20.0186	20.2378	S	197	2	___1		0.999875	0.000939374	0.565407	1	0.252661	Putative uncharacterized protein OS=Plasmodium falciparum (isolate 3D7) GN=MAL8P1.29 PE=4 SV=1	C0H4X7	197	C0H4X7	C0H4X7		MAL8P1.29	EENDEKYSNKGSFNISDDDEMDNKSSNYNIS	UID358	1	86	Casein kinase II substrate motif;MAPKAPK2 kinase substrate motif;Pyruvate dehydrogenase kinase substrate motif
	21.9471	21.446	21.0968	21.966	21.2885	20.6497	S	1438	3	___1		0.999787	9.29732e-05	0.688748	1	0.19524	Putative uncharacterized protein OS=Plasmodium falciparum (isolate 3D7) GN=MAL8P1.29 PE=4 SV=1	C0H4X7	1438	C0H4X7	C0H4X7		MAL8P1.29	NKLLTIKYENKIRNDSLSIKEDNIHNTKEGS	UID362	1;2	86	14-3-3 domain binding motif;AMP-activated protein kinase 2 substrate motif;b-Adrenergic Receptor kinase substrate motif;Calmodulin-dependent protein kinase II substrate motif;Casein kinase II substrate motif;MAPKAPK1 kinase substrate motif;p70 Ribosomal S6 kinase substrate motif;Phosphorylase kinase substrate motif;PKA kinase substrate motif;PKC kinase substrate motif
	23.9586	23.4566	22.5201	23.5417	22.9287	22.4601	S	448	2	___1		1	1.51294e-60	0.55824	1	0.334976	Putative uncharacterized protein OS=Plasmodium falciparum (isolate 3D7) GN=MAL8P1.29 PE=4 SV=1	C0H4X7	448	C0H4X7	C0H4X7		MAL8P1.29	FKEVKLIEKSLERNNSEIYENELKEGETHKK	UID364	1	86	14-3-3 domain binding motif;Calmodulin-dependent protein kinase II substrate motif;Calmodulin-dependent protein kinase IV substrate motif;Casein kinase II substrate motif;Chk1 kinase substrate motif;G protein-coupled receptor kinase 1 substrate motif;PKA kinase substrate motif;PKC kinase substrate motif
	20.9667	18.8842	17.7315	21.0344	19.4337	18.3686	S	933	2	___1		0.996876	0.0015847	0.749698	1	-0.418129	Putative uncharacterized protein OS=Plasmodium falciparum (isolate 3D7) GN=MAL8P1.29 PE=4 SV=1	C0H4X7	933	C0H4X7	C0H4X7		MAL8P1.29	NKCKEKNPLFYSVDFSNQKKNDIDKRMCDDL	UID365	1	86	MAPKAPK2 kinase substrate motif
	22.3343	21.6547	19.5313	21.6823	21.5589	19.2892	S	985	2	___1		0.999986	1.98985e-57	0.788046	1	0.329988	Putative uncharacterized protein OS=Plasmodium falciparum (isolate 3D7) GN=MAL8P1.29 PE=4 SV=1	C0H4X7	985	C0H4X7	C0H4X7		MAL8P1.29	SKRNVNNEHELVDTYSDGKKKKEKSNERLKE	UID367	1	86	Casein kinase I substrate motif
	23.3116	22.0203	21.5419	21.5265	21.3848	21.4305	S	263	3	___1		0.998088	3.62051e-05	0.186619	1	0.843996	Putative uncharacterized protein OS=Plasmodium falciparum (isolate 3D7) GN=MAL8P1.29 PE=4 SV=1	C0H4X7	263	C0H4X7	C0H4X7		MAL8P1.29	KDSIDLRRVESISHGSKENNNIDKLKCHNLI	UID369	1	86	Casein kinase II substrate motif
	23.157	22.3107	20.5746	22.5151	21.831	21.4546	S	1519	3	___1		0.988378	1.5604e-124	0.926594	1	0.0805194	Putative uncharacterized protein OS=Plasmodium falciparum (isolate 3D7) GN=MAL8P1.29 PE=4 SV=1	C0H4X7	1519	C0H4X7	C0H4X7		MAL8P1.29	NKSDFNNENMDELNVSPTHTEIDKEEKQNVL	UID370	1;2	86	Casein kinase II substrate motif;ERK1,2 kinase substrate motif;G protein-coupled receptor kinase 1 substrate motif;GSK-3, ERK1, ERK2, CDK5 substrate motif;WW domain binding motif
	19.968	20.1589	19.2457	21.1059	19.3953	15.2132	S	608	2	___1		0.994518	0.000110126	0.529223	1	1.21943	Putative uncharacterized protein OS=Plasmodium falciparum (isolate 3D7) GN=MAL8P1.29 PE=4 SV=1	C0H4X7	608	C0H4X7	C0H4X7		MAL8P1.29	IKKSNSGNYNIDANLSDGISNDEANLKNVTN	UID372	1	86	G protein-coupled receptor kinase 1 substrate motif;GSK3 kinase substrate motif
	20.4932	19.1293	20.6087	18.3189	20.5595	18.4584	S	172	2	___1		0.992106	0.000340701	0.327952	1	0.964772	Putative uncharacterized protein OS=Plasmodium falciparum (isolate 3D7) GN=MAL8P1.20 PE=4 SV=1	C0H4Y1	172	C0H4Y1	C0H4Y1		MAL8P1.20	TIHNFHKKHRDFSINSINESINNCRRNRSMS	UID379	1	87	Casein kinase II substrate motif;G protein-coupled receptor kinase 1 substrate motif;GSK3 kinase substrate motif
	20.2504	19.9339	20.143	19.2523	20.6144	18.6336	S	176	2	___1		0.997607	0.000332607	0.362084	1	0.608937	Putative uncharacterized protein OS=Plasmodium falciparum (isolate 3D7) GN=MAL8P1.20 PE=4 SV=1	C0H4Y1	176	C0H4Y1	C0H4Y1		MAL8P1.20	FHKKHRDFSINSINESINNCRRNRSMSNTLL	UID380	1	87	b-Adrenergic Receptor kinase substrate motif;MAPKAPK2 kinase substrate motif
	22.5271	22.7153	21.8566	18.6328	22.3492	21.9396	S	365	2	___1		1	2.45835e-57	0.312187	1	1.39249	Putative uncharacterized protein OS=Plasmodium falciparum (isolate 3D7) GN=MAL8P1.20 PE=4 SV=1	C0H4Y1	365	C0H4Y1	C0H4Y1		MAL8P1.20	TRDIQNYHKTRQRILSNNNISEKSTGTLLNK	UID383	1	87	14-3-3 domain binding motif;Akt kinase substrate motif;Calmodulin-dependent protein kinase II substrate motif;MAPKAPK1 kinase substrate motif;PKA kinase substrate motif;PKC kinase substrate motif
	22.0619	20.7859	21.0582	20.6144	19.6591	19.3036	S	370	2	___1		0.997979	0.00386588	0.0589057	1	1.44296	Putative uncharacterized protein OS=Plasmodium falciparum (isolate 3D7) GN=MAL8P1.20 PE=4 SV=1	C0H4Y1	370	C0H4Y1	C0H4Y1		MAL8P1.20	NYHKTRQRILSNNNISEKSTGTLLNKLSTLN	UID384	1	87	Casein kinase II substrate motif;G protein-coupled receptor kinase 1 substrate motif;PKA kinase substrate motif;PKC kinase substrate motif
	22.8916	22.1677	20.0254	22.9934	21.1195	20.3744	S	574	2	___1		0.950632	3.65988e-05	0.872104	1	0.199162	Putative uncharacterized protein OS=Plasmodium falciparum (isolate 3D7) GN=MAL8P1.20 PE=4 SV=1	C0H4Y1	574	C0H4Y1	C0H4Y1		MAL8P1.20	TSGRLNEQTNLQNVTSEKNMTYTSKSNHDSF	UID387	1	87	G protein-coupled receptor kinase 1 substrate motif;PKA kinase substrate motif;PKC kinase substrate motif
	16.8442	22.493	21.3234	23.3294	22.2571	21.2527	S	331	2	___1		0.986541	0.0099566	0.32172	1	-2.05949	Putative uncharacterized protein OS=Plasmodium falciparum (isolate 3D7) GN=MAL8P1.20 PE=4 SV=1	C0H4Y1	331	C0H4Y1	C0H4Y1		MAL8P1.20	SLASFSKYELKQHLISNSKHKRDNLLTNKIN	UID388	1	87	Casein kinase II substrate motif
	21.6946	20.1317	19.0058	16.5261	20.6061	20.2742	S	299	2	___1		0.949716	0.00220497	0.495052	1	1.14191	Putative uncharacterized protein OS=Plasmodium falciparum (isolate 3D7) GN=MAL8P1.20 PE=4 SV=1	C0H4Y1	299	C0H4Y1	C0H4Y1		MAL8P1.20	LCSNKNINLSRKSLISNTMHNNKTNNIFSSN	UID389	1	87	Casein kinase II substrate motif;PKA kinase substrate motif
	24.4684	24.2207	22.5913	24.9654	22.8194	22.6231	S	592	2	___1		0.879802	5.96234e-81	0.775606	1	0.290824	Putative uncharacterized protein OS=Plasmodium falciparum (isolate 3D7) GN=MAL8P1.20 PE=4 SV=1	C0H4Y1	592	C0H4Y1	C0H4Y1		MAL8P1.20	NMTYTSKSNHDSFISSENERVKEYLNKCRLK	UID391	1	87	Casein kinase II substrate motif;G protein-coupled receptor kinase 1 substrate motif;MAPKAPK2 kinase substrate motif;MDC1 BRCT domain binding motif;Plk1 PBD domain binding motif
	19.6992	21.4315	20.7591	15.2468	19.6818	20.6268	S	279	2	___1		0.944943	2.40186e-15	0.290116	1	2.11146	Putative uncharacterized protein OS=Plasmodium falciparum (isolate 3D7) GN=MAL8P1.20 PE=4 SV=1	C0H4Y1	279	C0H4Y1	C0H4Y1		MAL8P1.20	SYYINNNNNNMKRYNSSTSLLCSNKNINLSR	UID392	1	87	14-3-3 domain binding motif;AMP-activated protein kinase substrate motif;Calmodulin-dependent protein kinase I substrate motif;Calmodulin-dependent protein kinase II substrate motif;Calmodulin-dependent protein kinase IV substrate motif;Casein kinase II substrate motif;Chk1 kinase substrate motif;PKA kinase substrate motif;PKC kinase substrate motif
	20.0339	15.911	19.6474	22.3418	19.3888	20.0482	S	1011	4	___1		0.999637	0.000469302	0.264482	1	-2.06216	Ubiquitin-like protease 1 homolog, Ulp1 homolog, putative OS=Plasmodium falciparum (isolate 3D7) GN=MAL8P1.157 PE=4 SV=1	C0H4Y4	1011	C0H4Y4	C0H4Y4		MAL8P1.157	NLKHHSNEKFTSKDKSNDKDLITNHHQINQS	UID394	1	88	MAPKAPK2 kinase substrate motif;PKA kinase substrate motif;PKC kinase substrate motif
	20.8378	20.2462	19.4418	17.4227	19.5018	19.3131	S	1561	2	___1		1	4.40989e-07	0.139809	1	1.42941	Ubiquitin-like protease 1 homolog, Ulp1 homolog, putative OS=Plasmodium falciparum (isolate 3D7) GN=MAL8P1.157 PE=4 SV=1	C0H4Y4	1561	C0H4Y4	C0H4Y4		MAL8P1.157	DDSNNNMNHFHNKINSLNNNFIQNKMKELKE	UID395	1	88	Phosphorylase kinase substrate motif;PKA kinase substrate motif;PKC kinase substrate motif
	23.3968	23.0187	21.3687	22.958	22.2612	21.617	S	1369	2	___1		0.998501	0.00231078	0.688718	1	0.315979	Ubiquitin-like protease 1 homolog, Ulp1 homolog, putative OS=Plasmodium falciparum (isolate 3D7) GN=MAL8P1.157 PE=4 SV=1	C0H4Y4	1369	C0H4Y4	C0H4Y4		MAL8P1.157	LDKKGEKKNPSDKKQSNEISLKGTNNDSKNK	UID396	1	88	Casein kinase II substrate motif;G protein-coupled receptor kinase 1 substrate motif;GSK3 kinase substrate motif;PKA kinase substrate motif;PKC kinase substrate motif
	21.4777	21.6036	20.8654	21.1375	21.33	21.0931	S	1401	2	___1		0.999996	1.57306e-15	0.619187	1	0.128728	Ubiquitin-like protease 1 homolog, Ulp1 homolog, putative OS=Plasmodium falciparum (isolate 3D7) GN=MAL8P1.157 PE=4 SV=1	C0H4Y4	1401	C0H4Y4	C0H4Y4		MAL8P1.157	KGNLKSKWYIKLRNRSYDSYFFNRYCINADK	UID397	1	88	14-3-3 domain binding motif;Calmodulin-dependent protein kinase II substrate motif;Casein kinase II substrate motif;MAPKAPK1 kinase substrate motif;PKA kinase substrate motif;PKC kinase substrate motif
	23.0118	22.0615	21.3692	22.9295	21.1927	19.8413	S	940	2	___1		0.956901	0.000972021	0.460319	1	0.826328	Ubiquitin-like protease 1 homolog, Ulp1 homolog, putative OS=Plasmodium falciparum (isolate 3D7) GN=MAL8P1.157 PE=4 SV=1	C0H4Y4	940	C0H4Y4	C0H4Y4		MAL8P1.157	RNTESINEENISIKGSDPGKVTNYVINKQSL	UID398	1	88	MAPKAPK2 kinase substrate motif;PKA kinase substrate motif;PKC kinase substrate motif
	19.6789	16.5857	18.6235	20.1904	20.8099	18.7741	S	8	2	___1		0.999288	0.000546551	0.209264	1	-1.62875	Rhomboid protease ROM3, putative OS=Plasmodium falciparum (isolate 3D7) GN=ROM3 PE=4 SV=1	C0H4Y7	8	C0H4Y7	C0H4Y7		ROM3	________MLRKDIESDEDGVVSSENIKLLE	UID399	1	90	b-Adrenergic Receptor kinase substrate motif;Casein kinase I substrate motif;Casein kinase II substrate motif;PKA kinase substrate motif;Pyruvate dehydrogenase kinase substrate motif
	23.59	22.6757	22.7202	22.2356	21.5412	22.8529	S	575	2	___1		0.999968	8.53259e-14	0.178413	1	0.785397	Serine/Threonine protein kinase, FIKK family OS=Plasmodium falciparum (isolate 3D7) GN=FIKK9.3 PE=4 SV=1	C0H514	575	C0H514	C0H514		FIKK9.3	IWLWNEGHLWDKATASQDEIFFKIVEKGMNL	UID400	1	91	ATM kinase substrate motif;Casein kinase II substrate motif;DNA dependent Protein kinase substrate motif;PKA kinase substrate motif
	19.7306	19.7671	18.9213	19.4065	19.5993	19.1325	S	72	2	___1		0.999532	0.0165604	0.775992	1	0.0935955	Putative Rab7 GTPase OS=Plasmodium falciparum GN=rab7 PE=2 SV=2;PfRab7, GTPase OS=Plasmodium falciparum (isolate 3D7) GN=Rab7 PE=3 SV=1;Ras-related protein Rab-7a OS=Homo sapiens GN=RAB7A PE=1 SV=1	Q9NFG0;C0H516;P51149	72;72;72	Q9NFG0	Q9NFG0	Ras-related protein Rab-7a	rab7;Rab7;RAB7A	ITMQIWDTAGQERFQSLGVAFYRGADCCVLV	UID401	1	92	14-3-3 domain binding motif;Calmodulin-dependent protein kinase II substrate motif;G protein-coupled receptor kinase 1 substrate motif;Phosphorylase kinase substrate motif;PKA kinase substrate motif;PKC kinase substrate motif
	18.7491	18.9293	19.3049	19.9476	19.1816	19.659	S	196	3	___1		0.895005	0.000277327	0.0955249	1	-0.60165	Putative Rab7 GTPase OS=Plasmodium falciparum GN=rab7 PE=2 SV=2;PfRab7, GTPase OS=Plasmodium falciparum (isolate 3D7) GN=Rab7 PE=3 SV=1	Q9NFG0;C0H516	196;196	Q9NFG0	Q9NFG0		rab7;Rab7	EEQIYLPETFALNNQSEQKMYKSRCC_____	UID402	1	92	G protein-coupled receptor kinase 1 substrate motif
	22.3652	21.1718	15.1958	20.2448	21.2904	21.2298	S	284	2	___1		0.978628	8.77854e-26	0.581409	1	-1.34404	Putative uncharacterized protein OS=Plasmodium falciparum (isolate 3D7) GN=PFI0400c PE=4 SV=1	C0H526	284	C0H526	C0H526		PFI0400c	KEKSAMDFKYTTPLCSETFNPYNLKFKKKKT	UID403	1;2	93	Casein kinase II substrate motif;G protein-coupled receptor kinase 1 substrate motif
	19.6205	20.3067	20.8307	19.5197	21.9687	20.4885	S	429	3	___1		0.912242	2.95009e-05	0.635631	1	-0.406322	Ran-binding protein, putative OS=Plasmodium falciparum (isolate 3D7) GN=PFI0490c PE=4 SV=1	C0H530	429	C0H530	C0H530		PFI0490c	LKDVLSNKNIFAKKNSISDNFNSHDIDNKYL	UID404	1	94	Calmodulin-dependent protein kinase II substrate motif;Casein kinase II substrate motif;Phosphorylase kinase substrate motif;PKA kinase substrate motif;PKC kinase substrate motif;Pyruvate dehydrogenase kinase substrate motif
	20.7719	21.1727	19.4578	17.7889	15.5586	20.7115	S	7	2	___1		0.93267	0.00624075	0.196088	1	2.44784	DNA primase large subunit, putative OS=Plasmodium falciparum (isolate 3D7) GN=PFI0530c PE=4 SV=1	C0H531	7	C0H531	C0H531	DNA primase large subunit	PFI0530c	_________MIIRKKSLSGIPHEKGKLNEKK	UID406	1	95	14-3-3 domain binding motif;AMP-activated protein kinase substrate motif;Calmodulin-dependent protein kinase I substrate motif;Calmodulin-dependent protein kinase II alpha substrate motif;Calmodulin-dependent protein kinase II substrate motif;Calmodulin-dependent protein kinase IV substrate motif;Casein kinase II substrate motif;Chk1 kinase substrate motif;HMGCoA Reductase kinase substrate motif;…
	21.6567	21.0495	19.8464	22.3262	21.4959	19.7652	S	201	2	___1		0.998774	1.68031e-49	0.727636	1	-0.344886	Putative uncharacterized protein OS=Plasmodium falciparum (isolate 3D7) GN=PFI0610w PE=4 SV=1	C0H535	201	C0H535	C0H535		PFI0610w	LQRNIISTDDNDSYLSEEKKRELRRKRFGVV	UID408	1	96	Casein kinase II substrate motif;G protein-coupled receptor kinase 1 substrate motif
	21.8483	18.4144	14.9893	23.2108	19.8508	18.3596	S	116	2	___1		0.999983	3.97319e-06	0.447673	1	-2.05643	Putative uncharacterized protein OS=Plasmodium falciparum (isolate 3D7) GN=PFI0610w PE=4 SV=1	C0H535	116	C0H535	C0H535		PFI0610w	DNNKKTIPSVNNKEDSNNKIGLNKMKNYIRN	UID409	1	96	b-Adrenergic Receptor kinase substrate motif;PKA kinase substrate motif;PKC kinase substrate motif
	16.4522	20.8299	15.1538	23.7695	21.3587	21.7369	S	616	3	___1		0.767467	0.00041893	0.0621263	0.737143	-4.8097	Putative uncharacterized protein OS=Plasmodium falciparum (isolate 3D7) GN=PFI1205c PE=4 SV=1	C0H557	616	C0H557	C0H557		PFI1205c	LPRVDHNNNNLLERNSSYEKKKKKNRRRRRR	UID410	1	97	Casein kinase I substrate motif;Casein kinase II substrate motif;PKA kinase substrate motif;PKC kinase substrate motif
	22.9807	21.7447	21.3032	23.7409	21.6086	21.4893	S	242	2	___1		0.975129	4.8454e-39	0.775961	1	-0.270098	Monocarboxylate transporter, putative OS=Plasmodium falciparum (isolate 3D7) GN=PFI1295c PE=4 SV=1	C0H564	242	C0H564	C0H564		PFI1295c	EIKKQKKNLLSEEKNSNTNNVDKNIVDLEKN	UID414	1	99	Casein kinase I substrate motif;Casein kinase II substrate motif;PKA kinase substrate motif;PKC kinase substrate motif
	26.0827	23.9507	24.3718	24.8956	24.4878	24.9339	S	275	2	___1		0.999955	0	0.967075	1	0.0293083	Monocarboxylate transporter, putative OS=Plasmodium falciparum (isolate 3D7) GN=PFI1295c PE=4 SV=1	C0H564	275	C0H564	C0H564		PFI1295c	GYVATDKHKYNTNTDSNNIDIKNDNSRSAKS	UID415	1	99	b-Adrenergic Receptor kinase substrate motif
	20.6827	21.3532	21.5721	15.6368	22.6218	20.2637	S	899	2	___1		0.999747	0.00249754	0.458586	1	1.69522	Putative uncharacterized protein OS=Plasmodium falciparum (isolate 3D7) GN=PFI1335w PE=4 SV=1	C0H566	899	C0H566	C0H566		PFI1335w	NANKYNNQYIISRNCSATINDHLIKNHEMKN	UID416	1	100	14-3-3 domain binding motif;Calmodulin-dependent protein kinase II substrate motif;Calmodulin-dependent protein kinase IV substrate motif;Casein kinase II substrate motif;Chk1 kinase substrate motif;MAPKAPK2 kinase substrate motif;PKA kinase substrate motif;PKC kinase substrate motif
	21.5106	21.2369	20.4216	22.4746	20.9385	20.1644	S	189	3	___1		0.807854	0.00764429	0.865465	1	-0.136091	Putative uncharacterized protein OS=Plasmodium falciparum (isolate 3D7) GN=PFI1500w PE=4 SV=1	C0H577	189	C0H577	C0H577		PFI1500w	GSNKKMSTVKVVKERSNSLLHFKKKNISNTL	UID418	1	101	AMP-activated protein kinase substrate motif;Calmodulin-dependent protein kinase II substrate motif;Casein kinase II substrate motif;Chk1 kinase substrate motif;HMGCoA Reductase kinase substrate motif;PKA kinase substrate motif;PKC kinase substrate motif
	21.1539	20.6174	19.6595	16.1119	20.5676	20.5903	S	191	2	___1		0.99994	0.000448673	0.421964	1	1.38699	Putative uncharacterized protein OS=Plasmodium falciparum (isolate 3D7) GN=PFI1500w PE=4 SV=1	C0H577	191	C0H577	C0H577		PFI1500w	NKKMSTVKVVKERSNSLLHFKKKNISNTLRD	UID419	1	101	14-3-3 domain binding motif;Akt kinase substrate motif;Calmodulin-dependent protein kinase II substrate motif;MAPKAPK1 kinase substrate motif;p70 Ribosomal S6 kinase substrate motif;Phosphorylase kinase substrate motif;PKA kinase substrate motif;PKC kinase substrate motif
	20.9978	19.9405	18.4379	19.2674	18.2092	18.2646	S	3507	2	___1		0.997654	0.0096001	0.212864	1	1.21165	Putative uncharacterized protein OS=Plasmodium falciparum (isolate 3D7) GN=PFI1500w PE=4 SV=1	C0H577	3507	C0H577	C0H577		PFI1500w	KNNDEYENSQRYLEESEYGKTSKGYYKNSST	UID423	1	101	b-Adrenergic Receptor kinase substrate motif;G protein-coupled receptor kinase 1 substrate motif
	21.0795	18.7884	21.0691	19.9219	18.8173	15.1138	S	30	2	___1		1	2.54072e-46	0.223692	1	2.36132	Putative uncharacterized protein OS=Plasmodium falciparum (isolate 3D7) GN=PFI1555w PE=4 SV=1	C0H583	30	C0H583	C0H583		PFI1555w	PSSSEKADKSFCSEKSAEILSESKSFENKGG	UID424	1;2	102	Casein kinase II substrate motif
	21.5096	20.3282	20.3741	19.7531	18.9525	20.0114	S	39	2	___1		0.978445	1.43803e-11	0.0806311	1	1.16499	Putative uncharacterized protein OS=Plasmodium falciparum (isolate 3D7) GN=PFI1555w PE=4 SV=1	C0H583	39	C0H583	C0H583		PFI1555w	SFCSEKSAEILSESKSFENKGGYGIVNNILY	UID427	1;2	102	Casein kinase I substrate motif;Casein kinase II substrate motif;MAPKAPK2 kinase substrate motif
	22.2045	21.3349	21.029	23.0861	21.9775	21.7201	S	23	2	___1		1	2.18218e-165	0.248603	1	-0.738445	Putative uncharacterized protein (Fragment) OS=Plasmodium falciparum PE=2 SV=1;REX2 protein OS=Plasmodium falciparum (isolate 3D7) GN=REX2 PE=4 SV=1	Q9NFH5;C0H592	23;77	Q9NFH5	Q9NFH5		REX2	KNKLKKQQRLTNMNDSYDAKNSGFAEQYDQQ	UID432	1	104	b-Adrenergic Receptor kinase substrate motif
	24.2315	24.2876	23.3839	24.1815	23.5909	23.4679	S	29	2	___1		1	1.99843e-130	0.578682	1	0.220917	Putative uncharacterized protein (Fragment) OS=Plasmodium falciparum PE=2 SV=1;REX2 protein OS=Plasmodium falciparum (isolate 3D7) GN=REX2 PE=4 SV=1	Q9NFH5;C0H592	29;83	Q9NFH5	Q9NFH5		REX2	QQRLTNMNDSYDAKNSGFAEQYDQQQH____	UID433	1	104	PKA kinase substrate motif;PKC kinase substrate motif
	21.7005	19.3558	19.9947	21.6799	19.7703	20.7447	S	47	2	___1		0.99905	1.98053e-26	0.690702	1	-0.381294	Uncharacterized protein OS=Plasmodium falciparum (isolate 3D7) GN=MAL13P1.21 PE=4 SV=1	C0H598	47	C0H598	C0H598		MAL13P1.21	KNMRRLTFLNNESNDSIEGNKNKYDKNKVKE	UID435	1	105	b-Adrenergic Receptor kinase substrate motif;Casein kinase II substrate motif
	22.539	20.6877	20.0659	18.6632	20.4604	20.2806	S	72	2	___1		0.99979	2.17783e-07	0.238843	1	1.29609	Plasmodium falciparum 3D7 chromosome 13 OS=Plasmodium falciparum (isolate 3D7) GN=MAL13P1.23 PE=4 SV=1	C0H599	72	C0H599	C0H599		MAL13P1.23	KKVHDNGDCLSRKENSINSSTLMNREKSSIN	UID436	1	106	Casein kinase II substrate motif;G protein-coupled receptor kinase 1 substrate motif;GSK3 kinase substrate motif;Phosphorylase kinase substrate motif;PKA kinase substrate motif;PKC kinase substrate motif
	20.8224	20.5252	19.3048	19.338	20.3504	20.9065	S	38	3	___1		0.999658	0.000390282	0.978008	1	0.0191504	Plasmodium falciparum 3D7 chromosome 13 OS=Plasmodium falciparum (isolate 3D7) GN=MAL13P1.23 PE=4 SV=1	C0H599	38	C0H599	C0H599		MAL13P1.23	EIDLNDDDDDIIDNKSFDKNNYSYNIKNRLF	UID437	1	106	Casein kinase I substrate motif
	20.0885	19.6832	20.3648	15.1006	20.2466	19.9711	S	67	2	___1		1	0.0176233	0.393968	1	1.60608	Plasmodium falciparum 3D7 chromosome 13 OS=Plasmodium falciparum (isolate 3D7) GN=MAL13P1.23 PE=4 SV=1	C0H599	67	C0H599	C0H599		MAL13P1.23	LFKHYKKVHDNGDCLSRKENSINSSTLMNRE	UID438	1	106	Casein kinase I substrate motif;Casein kinase II substrate motif;PKA kinase substrate motif;PKC kinase substrate motif
	21.709	20.9018	20.4914	20.1459	21.4827	20.3714	S	63	2	___1		1	9.45605e-26	0.538247	1	0.367378	Uncharacterized protein OS=Plasmodium falciparum (isolate 3D7) GN=MAL13P1.38 PE=4 SV=1	C0H5A5	63	C0H5A5	C0H5A5		MAL13P1.38	EMNYDENDNRYILLESQDIENECGLKKVSFG	UID439	1	107	ATM kinase substrate motif;b-Adrenergic Receptor kinase substrate motif;DNA dependent Protein kinase substrate motif
	21.9748	21.1628	19.6342	22.4675	21.0171	20.4457	S	864	2	___1		1	1.81099e-13	0.693944	1	-0.386196	Uncharacterized protein OS=Plasmodium falciparum (isolate 3D7) GN=MAL13P1.39 PE=4 SV=1	C0H5A6	864	C0H5A6	C0H5A6		MAL13P1.39	SGQNVHMNIDIKEKHSDINIEEKHKEFNIAQ	UID440	1	108	AMP-activated protein kinase substrate motif;Casein kinase I substrate motif;PKA kinase substrate motif;PKC kinase substrate motif
	19.9618	21.2984	19.3987	16.0311	19.8363	19.4673	S	4389	2	___1		0.926501	0.00724655	0.254813	1	1.77474	Uncharacterized protein OS=Plasmodium falciparum (isolate 3D7) GN=MAL13P1.39 PE=4 SV=1	C0H5A6	4389	C0H5A6	C0H5A6		MAL13P1.39	TKEKMNEKIKMGKFYSSDNIKYDQNGCNKYE	UID443	1	108	Calmodulin-dependent protein kinase II substrate motif;Chk1 kinase substrate motif;PKA kinase substrate motif;PKC kinase substrate motif
	19.2083	18.0356	19.3161	20.5977	18.9263	17.0173	S	1281	2	___1		0.993241	0.00436926	0.995773	0.999256	0.00627073	Uncharacterized protein OS=Plasmodium falciparum (isolate 3D7) GN=MAL13P1.39 PE=4 SV=1	C0H5A6	1281	C0H5A6	C0H5A6		MAL13P1.39	HNPRYVCDKGNYSIISDMRKEKRQRQYIEHM	UID444	1	108
	21.027	20.7289	19.7009	20.0491	18.338	19.8265	S	1190	2	___1		1	3.15732e-24	0.182307	1	1.08103	Uncharacterized protein OS=Plasmodium falciparum (isolate 3D7) GN=MAL13P1.39 PE=4 SV=1	C0H5A6	1190	C0H5A6	C0H5A6		MAL13P1.39	YENKNKCKCKYKHVYSLDNLEKYHNKLLHLP	UID446	1	108	PKA kinase substrate motif
	22.4149	21.8105	21.4935	18.0768	19.9519	21.0443	S	1206	2	___1		1	0.00458097	0.0711604	0.995471	2.21534	Uncharacterized protein OS=Plasmodium falciparum (isolate 3D7) GN=MAL13P1.39 PE=4 SV=1	C0H5A6	1206	C0H5A6	C0H5A6		MAL13P1.39	LDNLEKYHNKLLHLPSNRKQYITSNYHINED	UID447	1	108	DNA dependent Protein kinase substrate motif;PKA kinase substrate motif;PKC kinase substrate motif
	20.8534	21.3243	19.394	20.7055	19.9687	15.6411	S	4866	3	___1		0.958718	6.7247e-08	0.356679	1	1.7521	Uncharacterized protein OS=Plasmodium falciparum (isolate 3D7) GN=MAL13P1.39 PE=4 SV=1	C0H5A6	4866	C0H5A6	C0H5A6		MAL13P1.39	NCVINDDYIKDIEEDSENDNNSRQGKSNIII	UID448	1	108	b-Adrenergic Receptor kinase substrate motif;Casein kinase I substrate motif;Casein kinase II substrate motif;G protein-coupled receptor kinase 1 substrate motif;Pyruvate dehydrogenase kinase substrate motif
	22.1574	21.1737	19.6489	22.1895	21.0321	20.2879	S	795	2	___1		1	2.69531e-06	0.856549	1	-0.176503	Uncharacterized protein OS=Plasmodium falciparum (isolate 3D7) GN=MAL13P1.39 PE=4 SV=1	C0H5A6	795	C0H5A6	C0H5A6		MAL13P1.39	VKIPQLTFNNNQRLNSVNIPQRGSLNIISSS	UID449	1	108	14-3-3 domain binding motif;Calmodulin-dependent protein kinase II substrate motif;G protein-coupled receptor kinase 1 substrate motif;MAPKAPK2 kinase substrate motif;Phosphorylase kinase substrate motif;PKA kinase substrate motif;PKC kinase substrate motif
	22.1949	21.0026	20.3966	21.6506	15.7349	21.0697	S	2017	3	___1		1	0.000751016	0.43044	1	1.713	Uncharacterized protein OS=Plasmodium falciparum (isolate 3D7) GN=MAL13P1.39 PE=4 SV=1	C0H5A6	2017	C0H5A6	C0H5A6		MAL13P1.39	KKTQNKRQHEDFLVNSLDKRRKKKNFLIKNE	UID454	1	108
	21.2268	21.2624	21.0971	21.6318	20.4793	16.1707	S	1227	3	___1		0.8007	0.000456568	0.347526	1	1.76814	Uncharacterized protein OS=Plasmodium falciparum (isolate 3D7) GN=MAL13P1.39 PE=4 SV=1	C0H5A6	1227	C0H5A6	C0H5A6		MAL13P1.39	ITSNYHINEDQSINQSNSKQLIIKSNTSNMN	UID455	1	108	Casein kinase II substrate motif;MAPKAPK2 kinase substrate motif
	19.3877	19.9306	17.9754	21.3917	19.9597	16.1671	S	769	2	___1		0.971257	0.0124657	0.96624	1	-0.0749365	Uncharacterized protein OS=Plasmodium falciparum (isolate 3D7) GN=MAL13P1.39 PE=4 SV=1	C0H5A6	769	C0H5A6	C0H5A6		MAL13P1.39	MSMNKSASMSMNKSASMSMNRLPNSVVKIPQ	UID458	1	108	Calmodulin-dependent protein kinase II substrate motif;Casein kinase II substrate motif;Chk1 kinase substrate motif;PKA kinase substrate motif;PKC kinase substrate motif
	22.3488	22.8235	20.9339	21.4018	22.883	22.2275	S	318	3	___1		0.999998	2.22339e-32	0.858283	1	-0.135391	Uncharacterized protein OS=Plasmodium falciparum (isolate 3D7) GN=MAL13P1.70 PE=4 SV=1	C0H5B3	318	C0H5B3	C0H5B3		MAL13P1.70	FLFNLNIMKKKKKKYSDEDIRDEDYIDEKKK	UID465	1	109	Casein kinase II substrate motif;Pim1 kinase substrate sequence;PKA kinase substrate motif;PKC kinase substrate motif;Pyruvate dehydrogenase kinase substrate motif
	22.9038	22.944	22.0065	21.7277	22.3271	21.9288	S	77	2	___1		1	2.62541e-06	0.152147	1	0.623571	Uncharacterized protein OS=Plasmodium falciparum (isolate 3D7) GN=MAL13P1.88 PE=4 SV=1	C0H5C0	77	C0H5C0	C0H5C0	Enhancer of polycomb-like protein	MAL13P1.88	KKRNIVIPRFKICEDSEEEKNIKNKDTINND	UID466	1	110	b-Adrenergic Receptor kinase substrate motif;BARD1 BRCT domain binding motif;Casein kinase II substrate motif;G protein-coupled receptor kinase 1 substrate motif
	23.4432	23.3924	23.9638	24.9513	23.6638	23.1942	S	29	2	___1		1	1.21926e-15	0.577533	1	-0.336677	40S ribosomal protein S15/S19, putative OS=Plasmodium falciparum (isolate 3D7) GN=MAL13P1.92 PE=3 SV=1	C0H5C2	29	C0H5C2	C0H5C2		MAL13P1.92	TFQYRGVDLDKLLDLSQDELIKLFKARQRRK	UID467	1	111	ATM kinase substrate motif;Casein kinase II substrate motif;DNA dependent Protein kinase substrate motif
	19.1374	18.9597	17.3335	15.3994	20.3289	17.8305	S	1197	2	___1		1	0.00508652	0.705111	1	0.623932	Uncharacterized protein OS=Plasmodium falciparum (isolate 3D7) GN=MAL13P1.124 PE=4 SV=1	C0H5D0	1197	C0H5D0	C0H5D0		MAL13P1.124	KDEEMLDIIIKKRDFSLEGEEKTNKKGTVKS	UID468	1	112	14-3-3 domain binding motif;Calmodulin-dependent protein kinase II substrate motif;Casein kinase II substrate motif;MAPKAPK1 kinase substrate motif;p70 Ribosomal S6 kinase substrate motif;Phosphorylase kinase substrate motif;PKA kinase substrate motif;PKC kinase substrate motif
	23.2724	22.5415	21.3348	24.1528	22.2912	21.7868	S	1212	2	___1		0.999999	7.02174e-32	0.713515	1	-0.360641	Uncharacterized protein OS=Plasmodium falciparum (isolate 3D7) GN=MAL13P1.124 PE=4 SV=1	C0H5D0	1212	C0H5D0	C0H5D0		MAL13P1.124	SLEGEEKTNKKGTVKSPINNSSKLNNIQIDY	UID469	1	112	ERK1,2 kinase substrate motif;Growth associated histone HI kinase substrate motif;GSK-3, ERK1, ERK2, CDK5 substrate motif;WW domain binding motif
	20.3021	20.035	15.5444	22.1163	19.7348	19.9037	S	1588	2	___1		0.828175	1.6012e-15	0.31942	1	-1.95781	Uncharacterized protein OS=Plasmodium falciparum (isolate 3D7) GN=MAL13P1.124 PE=4 SV=1	C0H5D0	1588	C0H5D0	C0H5D0		MAL13P1.124	NNSQLKRISMNESNLSGTTPTLSKTKSVKRL	UID471	1	112	Casein kinase II substrate motif;G protein-coupled receptor kinase 1 substrate motif
	23.586	22.9576	22.2148	24.3067	22.4282	22.5565	S	3151	2	___1		0.998873	9.25636e-32	0.818218	1	-0.177677	Uncharacterized protein OS=Plasmodium falciparum (isolate 3D7) GN=MAL13P1.124 PE=4 SV=1	C0H5D0	3151	C0H5D0	C0H5D0		MAL13P1.124	NRNNSSYNNCNEKKKSNESASSVLNKEITRN	UID472	1;2	112	Casein kinase II substrate motif;G protein-coupled receptor kinase 1 substrate motif;PKA kinase substrate motif;PKC kinase substrate motif
	24.5686	23.6299	22.9387	23.7976	23.8965	23.1416	S	790	2	___1		1	1.83428e-190	0.858452	1	0.100473	Uncharacterized protein OS=Plasmodium falciparum (isolate 3D7) GN=MAL13P1.124 PE=4 SV=1	C0H5D0	790	C0H5D0	C0H5D0		MAL13P1.124	TTLKGNNMKHTKNNISDDAEDIISGGKKNIN	UID476	1	112	PKA kinase substrate motif
	20.3005	16.7335	19.7634	20.4907	19.8542	20.2574	S	2730	3	___1		0.99966	5.44039e-05	0.322939	1	-1.2683	Uncharacterized protein OS=Plasmodium falciparum (isolate 3D7) GN=MAL13P1.124 PE=4 SV=1	C0H5D0	2730	C0H5D0	C0H5D0		MAL13P1.124	NLDRRQEQIPLNAHISPIYYEEKNNIQFINK	UID477	1	112	Casein kinase II substrate motif;ERK1,2 kinase substrate motif;GSK-3, ERK1, ERK2, CDK5 substrate motif;WW domain binding motif
	21.7283	21.3324	19.9011	22.4179	20.9501	20.5287	S	1605	2	___1		0.98729	0.0193407	0.715862	1	-0.311637	Uncharacterized protein OS=Plasmodium falciparum (isolate 3D7) GN=MAL13P1.124 PE=4 SV=1	C0H5D0	1605	C0H5D0	C0H5D0		MAL13P1.124	TTPTLSKTKSVKRLNSFTKNKTMNIDFPTNY	UID478	1	112	14-3-3 domain binding motif;Calmodulin-dependent protein kinase II alpha substrate motif;Calmodulin-dependent protein kinase II substrate motif;Calmodulin-dependent protein kinase IV substrate motif;Casein kinase II substrate motif;Chk1 kinase substrate motif;PKA kinase substrate motif;PKC kinase substrate motif
	24.4716	23.2456	21.5713	23.7884	23.1798	22.2989	S	3351	2	___1		0.999034	8.93064e-202	0.994358	0.999813	0.00711123	Uncharacterized protein OS=Plasmodium falciparum (isolate 3D7) GN=MAL13P1.124 PE=4 SV=1	C0H5D0	3351	C0H5D0	C0H5D0		MAL13P1.124	VTKSNIGSANLVSNVSPEPLSANTTKNNNTY	UID479	1	112	Casein kinase II substrate motif;ERK1,2 kinase substrate motif;GSK-3, ERK1, ERK2, CDK5 substrate motif;WW domain binding motif
	21.7603	20.6631	19.7361	20.4542	21.9346	20.9773	S	3186	2	___1		0.999736	0.00320236	0.61008	1	-0.402215	Uncharacterized protein OS=Plasmodium falciparum (isolate 3D7) GN=MAL13P1.124 PE=4 SV=1	C0H5D0	3186	C0H5D0	C0H5D0		MAL13P1.124	NIIKNTHQTFLRSNKSNVQNLIKKYDNRRES	UID480	1	112
	18.7097	20.4975	19.8711	16.5449	19.2404	19.3269	S	2517	2	___1		0.756911	0.0123543	0.277561	1	1.32202	Uncharacterized protein OS=Plasmodium falciparum (isolate 3D7) GN=MAL13P1.140 PE=4 SV=1	C0H5D6	2517	C0H5D6	C0H5D6		MAL13P1.140	SVCSHMSSPSPSRISSNSIFHFKQTDNQNVE	UID481	1	113	14-3-3 domain binding motif;Calmodulin-dependent protein kinase II substrate motif;Casein kinase II substrate motif;MAPKAPK2 kinase substrate motif;MDC1 BRCT domain binding motif;PKA kinase substrate motif;PKC kinase substrate motif;Plk1 PBD domain binding motif
	20.9679	21.6221	20.3244	16.7374	19.0278	15.9283	S	2554	2	___1		0.977977	0.00191265	0.0201769	0.300421	3.74029	Uncharacterized protein OS=Plasmodium falciparum (isolate 3D7) GN=MAL13P1.140 PE=4 SV=1	C0H5D6	2554	C0H5D6	C0H5D6		MAL13P1.140	IIDNNNSNTKEKKKNSLTNLILKDKNDKLKN	UID482	1	113	Casein kinase II substrate motif;Phosphorylase kinase substrate motif;Pim1 kinase substrate sequence;PKA kinase substrate motif;PKC kinase substrate motif
	19.7716	19.0831	16.9533	20.0334	19.8464	18.7767	S	752	2	___1		0.999416	0.00355721	0.366981	1	-0.94945	Uncharacterized protein OS=Plasmodium falciparum (isolate 3D7) GN=MAL13P1.145 PE=4 SV=1	C0H5D8	752	C0H5D8	C0H5D8		MAL13P1.145	SIDKNKETKLFPLYFSDNRLNIIYNDRAEKN	UID485	1	114
	22.4323	21.6575	19.4233	20.2264	15.3693	15.2282	S	3155	2	___1		1	3.51374e-05	0.0870035	0.886713	4.22974	Uncharacterized protein OS=Plasmodium falciparum (isolate 3D7) GN=PF13_0148 PE=4 SV=1	C0H5D9	3155	C0H5D9	C0H5D9		PF13_0148	SSSSSSKSYKSSRNISDVNNDLDKKRGDKKV	UID489	1	115	14-3-3 domain binding motif;Calmodulin-dependent protein kinase II substrate motif;MAPKAPK2 kinase substrate motif;PKA kinase substrate motif;PKC kinase substrate motif
	22.5647	20.2535	19.2286	23.7091	16.5993	21.0877	S	222	2	___1		0.999967	2.83216e-25	0.929361	1	0.21688	Uncharacterized protein OS=Plasmodium falciparum (isolate 3D7) GN=MAL13P1.360 PE=4 SV=1	C0H5E0	222	C0H5E0	C0H5E0		MAL13P1.360	INSMNNVTHTNRKSTSDLLNDLTNKNNTNYI	UID491	1	116	PKA kinase substrate motif;PKC kinase substrate motif
	23.6023	15.1468	21.7034	23.0199	20.7596	20.7564	S	119	2	___1		0.999999	1.86081e-73	0.637047	1	-1.36112	Uncharacterized protein OS=Plasmodium falciparum (isolate 3D7) GN=MAL13P1.152 PE=4 SV=1	C0H5E5	119	C0H5E5	C0H5E5		MAL13P1.152	QKDKKRQINKLGEQDSNNEELTSKEVFSKLK	UID494	1	117	b-Adrenergic Receptor kinase substrate motif;Casein kinase I substrate motif;Casein kinase II substrate motif
	19.3749	19.7963	19.582	16.2861	19.6353	18.356	S	772	2	___1		0.959819	0.00437488	0.203813	1	1.49193	Transcription factor with AP2 domain(S), putative OS=Plasmodium falciparum (isolate 3D7) GN=ApiAP2 PE=4 SV=1	C0H5G5	772	C0H5G5	C0H5G5		ApiAP2	NNCISNKSKYTNRSNSYELSLFKDNKKNNIN	UID495	1	118	14-3-3 domain binding motif;Calmodulin-dependent protein kinase II substrate motif;Casein kinase II substrate motif;G protein-coupled receptor kinase 1 substrate motif;GSK3 kinase substrate motif;PKA kinase substrate motif;PKC kinase substrate motif
	19.2875	16.0189	21.9463	24.4467	22.0548	21.8827	S	665	3	___1		0.999998	3.36073e-16	0.123042	1	-3.71049	Uncharacterized protein OS=Plasmodium falciparum (isolate 3D7) GN=MAL13P1.380 PE=4 SV=1	C0H5G6	665	C0H5G6	C0H5G6		MAL13P1.380	KKDEEKYYDVKDKNQSDEHISTFHHSKNTDK	UID496	1	119	Casein kinase II substrate motif;PKA kinase substrate motif;PKC kinase substrate motif
	20.8194	18.4224	21.2066	14.5224	20.594	20.7053	S	2397	2	___1		1	4.02846e-57	0.525569	1	1.54227	Uncharacterized protein OS=Plasmodium falciparum (isolate 3D7) GN=MAL13P1.380 PE=4 SV=1	C0H5G6	2397	C0H5G6	C0H5G6		MAL13P1.380	HKKERHNIIEDDDNISLCNKNFIILNEHLQK	UID497	1	119	Casein kinase I substrate motif
	18.7687	19.1193	21.2286	15.4922	17.3577	21.5824	S	2630	2	___1		0.842251	1.0577e-05	0.469948	1	1.56142	Uncharacterized protein OS=Plasmodium falciparum (isolate 3D7) GN=MAL13P1.380 PE=4 SV=1	C0H5G6	2630	C0H5G6	C0H5G6		MAL13P1.380	IQKINYDILNVKKLSSSFSTNVGFKIPFHIL	UID499	1	119	Calmodulin-dependent protein kinase II substrate motif;Casein kinase II substrate motif;Chk1 kinase substrate motif;G protein-coupled receptor kinase 1 substrate motif;MDC1 BRCT domain binding motif;PKA kinase substrate motif;PKC kinase substrate motif;Plk1 PBD domain binding motif
	21.8054	18.6318	19.3807	21.9442	17.9879	20.6208	S	543	2	___1		0.99753	3.93281e-12	0.878686	1	-0.245007	Uncharacterized protein OS=Plasmodium falciparum (isolate 3D7) GN=MAL13P1.380 PE=4 SV=1	C0H5G6	543	C0H5G6	C0H5G6		MAL13P1.380	KDNNNNNNKNNPSFNSDISNTRKLTSNYYLN	UID502	1	119	Casein kinase II substrate motif
	21.2468	19.6967	19.5997	21.3696	20.0342	20.217	S	743	3	___1		0.999909	6.08861e-05	0.624228	1	-0.359203	Uncharacterized protein OS=Plasmodium falciparum (isolate 3D7) GN=MAL13P1.380 PE=4 SV=1	C0H5G6	743	C0H5G6	C0H5G6		MAL13P1.380	DKTNNESYKNQNFNDSAHNLISNYEKCIQLN	UID503	1	119	b-Adrenergic Receptor kinase substrate motif
	21.5654	19.7903	18.8543	23.0507	20.9075	20.6951	S	1980	2	___1		0.999977	0.00498137	0.247429	1	-1.48105	Uncharacterized protein OS=Plasmodium falciparum (isolate 3D7) GN=MAL13P1.380 PE=4 SV=1	C0H5G6	1980	C0H5G6	C0H5G6		MAL13P1.380	EVNFSILKKTNKRNYSLQGQRNKEDIKKYNM	UID504	1	119	14-3-3 domain binding motif;Calmodulin-dependent protein kinase II substrate motif;MAPKAPK2 kinase substrate motif;Phosphorylase kinase substrate motif;PKA kinase substrate motif;PKC kinase substrate motif
	20.2145	17.2889	17.5315	18.7267	19.5343	18.3339	S	2816	2	___1		0.998731	7.11319e-08	0.631145	1	-0.51994	Uncharacterized protein OS=Plasmodium falciparum (isolate 3D7) GN=MAL13P1.380 PE=4 SV=1	C0H5G6	2816	C0H5G6	C0H5G6		MAL13P1.380	LKDNNVTIKSNEELLSNEYLFEPSTNNAKII	UID505	1	119	Casein kinase I substrate motif;Casein kinase II substrate motif
	22.8438	23.0118	22.2568	23.2481	22.7946	22.0942	S	223	2	___1		0.962277	4.92399e-107	0.984836	1	-0.00821431	Krox-like protein. putative OS=Plasmodium falciparum (isolate 3D7) GN=MAL13P1.395 PE=4 SV=1	C0H5G9	223	C0H5G9	C0H5G9		MAL13P1.395	DNSLDKKRNSFDLVYSDSNVNTINKNNKKER	UID506	1	120	Casein kinase II substrate motif
	22.2404	21.4172	20.9101	22.1568	21.0466	20.375	S	78	2	___1		0.999965	5.81844e-80	0.637722	1	0.329762	Uncharacterized protein OS=Plasmodium falciparum (isolate 3D7) GN=MAL13P1.226 PE=4 SV=1	C0H5H4	78	C0H5H4	C0H5H4		MAL13P1.226	IEDSHILNKENIQYKSDDITAASQIIKNDMD	UID509	1	122	G protein-coupled receptor kinase 1 substrate motif
	20.9005	19.9171	15.661	19.7769	20.1226	20.4175	S	1140	3	___1		1	0.00536745	0.473449	1	-1.27947	Uncharacterized protein OS=Plasmodium falciparum (isolate 3D7) GN=MAL13P1.226 PE=4 SV=1	C0H5H4	1140	C0H5H4	C0H5H4		MAL13P1.226	NPFLKESRNKEDDLDSENLEEAKEKKKIKEE	UID514	1	122	b-Adrenergic Receptor kinase substrate motif;Casein kinase I substrate motif;G protein-coupled receptor kinase 1 substrate motif
	17.6863	18.363	17.9496	17.8553	16.4921	16.3432	S	1331	2	___1		0.894092	0.00326494	0.101207	1	1.10277	Uncharacterized protein OS=Plasmodium falciparum (isolate 3D7) GN=MAL13P1.226 PE=4 SV=1	C0H5H4	1331	C0H5H4	C0H5H4		MAL13P1.226	YNESEHTDILKKNNNSFEYLYNDNVFQKGEC	UID515	1	122	Casein kinase II substrate motif;PKA kinase substrate motif
	24.1144	24.181	23.4471	22.0596	23.4804	23.1715	S	1902	2	___1		0.998253	1.58802e-105	0.10871	1	1.01035	Uncharacterized protein OS=Plasmodium falciparum (isolate 3D7) GN=MAL13P1.234 PE=4 SV=1	C0H5H6	1902	C0H5H6	C0H5H6		MAL13P1.234	KYDLFISKDRKRFGSSDIENEDRNMLSHLKY	UID518	1	123	Casein kinase II substrate motif;MDC1 BRCT domain binding motif;Plk1 PBD domain binding motif
	20.5494	18.6745	20.1085	18.1811	17.0276	15.6747	S	1469	3	___1		0.992026	0.000239668	0.0375185	0.744839	2.81633	Uncharacterized protein OS=Plasmodium falciparum (isolate 3D7) GN=MAL13P1.234 PE=4 SV=1	C0H5H6	1469	C0H5H6	C0H5H6		MAL13P1.234	NNNNINNNSSHIRKNSFNIGSNAFGSLERFE	UID521	1	123	14-3-3 domain binding motif;Calmodulin-dependent protein kinase II substrate motif;PKA kinase substrate motif;PKC epsilon kinase substrate motif;PKC kinase substrate motif
	21.7317	16.3295	16.8021	20.8605	20.2462	19.8089	S	1479	2	___1		0.992752	0.000217274	0.314175	1	-2.01742	Uncharacterized protein OS=Plasmodium falciparum (isolate 3D7) GN=MAL13P1.234 PE=4 SV=1	C0H5H6	1479	C0H5H6	C0H5H6		MAL13P1.234	HIRKNSFNIGSNAFGSLERFESAKVMDDNVY	UID522	1	123	Casein kinase II substrate motif
	22.9067	21.8049	21.8117	22.3466	21.621	21.471	S	2104	3	___1		0.829075	0.00694805	0.471461	1	0.361548	Uncharacterized protein OS=Plasmodium falciparum (isolate 3D7) GN=MAL13P1.234 PE=4 SV=1	C0H5H6	2104	C0H5H6	C0H5H6		MAL13P1.234	NTKENEDTNDIAKRSSKEYILSNEKKDTKTE	UID524	1	123	AMP-activated protein kinase substrate motif;Calmodulin-dependent protein kinase II substrate motif;Casein kinase II substrate motif;Chk1 kinase substrate motif;MDC1 BRCT domain binding motif;PAK2 kinase substrate motif;PKA kinase substrate motif;PKC kinase substrate motif;Plk1 PBD domain binding motif
	20.4671	20.4385	20.3339	19.1823	20.1494	20.6766	S	2229	3	___1		0.99943	0.00299881	0.403221	1	0.410377	Uncharacterized protein OS=Plasmodium falciparum (isolate 3D7) GN=MAL13P1.234 PE=4 SV=1	C0H5H6	2229	C0H5H6	C0H5H6		MAL13P1.234	KNKYENESFIRSDIVSKEQLRPLERKRNSVN	UID525	1	123	Casein kinase I substrate motif;Casein kinase II substrate motif;MAPKAPK2 kinase substrate motif
	21.1676	20.334	20.4508	19.867	19.8286	20.6705	S	1411	2	___1		0.958152	0.00464833	0.234883	1	0.528783	Uncharacterized protein OS=Plasmodium falciparum (isolate 3D7) GN=MAL13P1.234 PE=4 SV=1	C0H5H6	1411	C0H5H6	C0H5H6		MAL13P1.234	TKDINSKDIFLFRSLSTYLEEKSHNNNSIEQ	UID526	1	123	14-3-3 domain binding motif;Calmodulin-dependent protein kinase II substrate motif;Calmodulin-dependent protein kinase IV substrate motif;Chk1 kinase substrate motif;PKA kinase substrate motif;PKC kinase substrate motif
	20.5336	21.0587	20.5963	16.0569	20.8114	20.1803	S	2432	2	___1		0.999999	1.19001e-33	0.317082	1	1.71335	Uncharacterized protein OS=Plasmodium falciparum (isolate 3D7) GN=MAL13P1.234 PE=4 SV=1	C0H5H6	2432	C0H5H6	C0H5H6		MAL13P1.234	NYEIGDGAINNNVYDSDRTIDKEMDHGKNKL	UID527	1	123	b-Adrenergic Receptor kinase substrate motif;Casein kinase II substrate motif;PKA kinase substrate motif;PKC kinase substrate motif
	22.0782	22.8968	21.941	22.1794	22.9115	21.5951	S	1243	2	___1		1	2.28802e-239	0.88185	1	0.0766099	Uncharacterized protein OS=Plasmodium falciparum (isolate 3D7) GN=MAL13P1.266 PE=4 SV=1	C0H5I2	1243	C0H5I2	C0H5I2		MAL13P1.266	RLLSRRNKLIDKDYLSENDESYLLGNKYKDK	UID528	1	124	Casein kinase I substrate motif;Casein kinase II substrate motif;G protein-coupled receptor kinase 1 substrate motif;PKA kinase substrate motif;Pyruvate dehydrogenase kinase substrate motif
	21.7108	20.6451	18.4712	18.9227	20.2214	19.0262	S	404	2	___1		0.99968	0.00535326	0.442595	1	0.885606	Uncharacterized protein OS=Plasmodium falciparum (isolate 3D7) GN=MAL13P1.266 PE=4 SV=1	C0H5I2	404	C0H5I2	C0H5I2		MAL13P1.266	DKNNVNNMTSRIRNQSEYSEFLKKFESSINE	UID529	1	124	14-3-3 domain binding motif;Akt kinase substrate motif;Calmodulin-dependent protein kinase II substrate motif;Casein kinase II substrate motif;G protein-coupled receptor kinase 1 substrate motif;MAPKAPK1 kinase substrate motif;PKA kinase substrate motif;PKC kinase substrate motif
	20.6105	22.5779	22.1972	22.8279	16.1193	21.3722	S	951	3	___1		0.945185	0.000183231	0.471191	1	1.68876	Uncharacterized protein OS=Plasmodium falciparum (isolate 3D7) GN=MAL13P1.266 PE=4 SV=1	C0H5I2	951	C0H5I2	C0H5I2		MAL13P1.266	STIKTLGNNLYMNNESGDEHMLEYDPTKADE	UID530	1	124	b-Adrenergic Receptor kinase substrate motif;Casein kinase II substrate motif
	22.5948	22.4913	20.4059	22.249	16.1369	20.9493	S	117	2	___1		0.999991	2.25671e-07	0.360895	1	2.05229	Uncharacterized protein OS=Plasmodium falciparum (isolate 3D7) GN=MAL13P1.286 PE=4 SV=1	C0H5I8	117	C0H5I8	C0H5I8		MAL13P1.286	YNLKKQYFKRDHYIHSEEEYMKNKIQKNQII	UID531	1	125	BARD1 BRCT domain binding motif;Casein kinase II substrate motif;G protein-coupled receptor kinase 1 substrate motif
	21.8784	20.742	18.8728	19.1923	20.4295	14.671	S	1905	2	___1		0.997282	0.00115799	0.287345	1	2.40008	Uncharacterized protein OS=Plasmodium falciparum (isolate 3D7) GN=MAL13P1.293 PE=4 SV=1	C0H5J0	1905	C0H5J0	C0H5J0		MAL13P1.293	DNNDDVSIVKENDDNSDHLDTPVEQAKKRKL	UID534	1	126	Casein kinase I substrate motif
	22.9186	22.7575	22.2615	21.6236	22.2809	22.1209	S	347	3	___1		0.767225	1.65956e-13	0.0849286	1	0.6374	Uncharacterized protein OS=Plasmodium falciparum (isolate 3D7) GN=MAL13P1.295 PE=4 SV=1	C0H5J2	347	C0H5J2	C0H5J2		MAL13P1.295	VTNNNESNQDITLETSSNEKGNNSSKKNKKK	UID535	1	127	Casein kinase II substrate motif
	22.76	22.4655	21.3923	23.123	22.0649	21.5148	S	1008	2	___1		1	5.26476e-69	0.96628	1	-0.0282847	Uncharacterized protein OS=Plasmodium falciparum (isolate 3D7) GN=MAL13P1.295 PE=4 SV=1	C0H5J2	1008	C0H5J2	C0H5J2		MAL13P1.295	VEIIQNIPYKKEIYDSIQEDDYFNDKAKQSD	UID536	1	127	b-Adrenergic Receptor kinase substrate motif;Casein kinase II substrate motif
	21.1653	22.3675	20.7667	15.7842	21.6371	21.5254	S	1301	2	___1		1	0.000137613	0.420944	1	1.7843	Uncharacterized protein OS=Plasmodium falciparum (isolate 3D7) GN=MAL13P1.295 PE=4 SV=1	C0H5J2	1301	C0H5J2	C0H5J2		MAL13P1.295	CNKGTSKNKKFIKFPSCNLFNNKLNDFINNS	UID537	1	127	AMP-activated protein kinase substrate motif;Calmodulin-dependent protein kinase II substrate motif;DNA dependent Protein kinase substrate motif;HMGCoA Reductase kinase substrate motif;PKA kinase substrate motif;PKC kinase substrate motif
	23.5658	22.2134	22.2823	24.0653	22.1488	22.894	S	1193	2	___1		0.871285	1.86986e-119	0.649024	1	-0.348886	Uncharacterized protein OS=Plasmodium falciparum (isolate 3D7) GN=MAL13P1.295 PE=4 SV=1	C0H5J2	1193	C0H5J2	C0H5J2		MAL13P1.295	EEDQITHKINNINPPSSDINSRKNDEKYVNG	UID539	1	127	DNA dependent Protein kinase substrate motif
	19.4899	19.3807	19.7598	16.5779	19.2148	19.5727	S	1779	2	___1		0.990295	0.0161688	0.316274	1	1.08835	Uncharacterized protein OS=Plasmodium falciparum (isolate 3D7) GN=MAL13P1.295 PE=4 SV=1	C0H5J2	1779	C0H5J2	C0H5J2		MAL13P1.295	KELNDVKNMHLKKKQSVILNSLGNKNDDINT	UID541	1	127	Calmodulin-dependent protein kinase II substrate motif;Chk1 kinase substrate motif;Phosphorylase kinase substrate motif;Pim1 kinase substrate sequence;PKA kinase substrate motif;PKC kinase substrate motif
	23.183	23.4548	22.157	23.922	23.7885	22.9883	S	1554	2	___1		0.978833	0.00043754	0.265836	1	-0.63463	Uncharacterized protein OS=Plasmodium falciparum (isolate 3D7) GN=MAL13P1.295 PE=4 SV=1	C0H5J2	1554	C0H5J2	C0H5J2		MAL13P1.295	EYINDLKNEFPTHTNSRFRIFKTNDENVQYP	UID543	1	127
	21.5867	22.29	19.9023	23.1716	20.8382	19.5074	S	939	2	___1		0.817984	1.23649e-10	0.949086	1	0.0872485	Uncharacterized protein OS=Plasmodium falciparum (isolate 3D7) GN=MAL13P1.295 PE=4 SV=1	C0H5J2	939	C0H5J2	C0H5J2		MAL13P1.295	EKNTIHEDKNMITTNSNTRGLMNYMNHLNDL	UID545	1	127	Casein kinase II substrate motif
	23.3148	22.4393	21.8244	23.813	22.4207	22.0238	S	1537	2	___1		1	1.35614e-266	0.760584	1	-0.226345	Uncharacterized protein OS=Plasmodium falciparum (isolate 3D7) GN=MAL13P1.295 PE=4 SV=1	C0H5J2	1537	C0H5J2	C0H5J2		MAL13P1.295	NYNNKNNLNNDYILGSQEYINDLKNEFPTHT	UID546	1	127	ATM kinase substrate motif;Casein kinase II substrate motif;DNA dependent Protein kinase substrate motif
	21.0837	20.4911	15.4609	19.842	18.2689	18.1536	S	493	2	___1		0.999593	0.00436068	0.897025	1	0.257077	Uncharacterized protein OS=Plasmodium falciparum (isolate 3D7) GN=MAL13P1.295 PE=4 SV=1	C0H5J2	493	C0H5J2	C0H5J2		MAL13P1.295	YFNSTFLNYVHNKNNSKDTFNTYERNNVLNS	UID547	1	127	Casein kinase II substrate motif;PKA kinase substrate motif;PKC kinase substrate motif
	22.0693	21.8769	20.6132	15.9108	21.4956	21.2703	S	1467	2	___1		0.999476	0.00125327	0.356162	1	1.96088	Uncharacterized protein OS=Plasmodium falciparum (isolate 3D7) GN=MAL13P1.295 PE=4 SV=1	C0H5J2	1467	C0H5J2	C0H5J2		MAL13P1.295	NSNNNDERNSTHRTISMNLNKNMKKSHSLNN	UID551	1	127	14-3-3 domain binding motif;Calmodulin-dependent protein kinase II substrate motif;PKA kinase substrate motif;PKC kinase substrate motif
	23.1751	22.9806	21.8508	23.2836	21.3829	21.2101	S	1582	2	___1		0.999908	1.60837e-19	0.415356	1	0.709953	Uncharacterized protein OS=Plasmodium falciparum (isolate 3D7) GN=MAL13P1.295 PE=4 SV=1	C0H5J2	1582	C0H5J2	C0H5J2		MAL13P1.295	QYPSGNTEPIHGIMNSNEKGVFNVDEEYNVY	UID553	1	127	Casein kinase II substrate motif
	16.0688	15.3367	20.1695	21.5197	22.1476	21.5288	S	1475	2	___1		1	1.25498e-07	0.0403071	0.504909	-4.54037	Uncharacterized protein OS=Plasmodium falciparum (isolate 3D7) GN=MAL13P1.308 PE=4 SV=1	C0H5J9	1475	C0H5J9	C0H5J9		MAL13P1.308	LLDEKVASEALKKINSLVAEENLSKYTEENR	UID558	1	130	Calmodulin-dependent protein kinase II substrate motif;Chk1 kinase substrate motif;Phosphorylase kinase substrate motif;PKA kinase substrate motif;PKC kinase substrate motif
	16.9095	18.5754	18.2094	16.8297	20.9494	16.7303	S	663	2	___1		0.999967	0.00388122	0.863207	1	-0.271679	Uncharacterized protein OS=Plasmodium falciparum (isolate 3D7) GN=MAL13P1.313 PE=4 SV=1	C0H5K2	663	C0H5K2	C0H5K2		MAL13P1.313	NVKSYPLDKLHKHVKSIILENQVYKHNNESE	UID560	1	131	PKA kinase substrate motif
	26.9575	26.4712	25.6627	26.5885	26.0521	25.458	S	558	2	___1		1	5.68437e-54	0.543604	1	0.330942	Uncharacterized protein OS=Plasmodium falciparum (isolate 3D7) GN=MAL13P1.348 PE=4 SV=1	C0H5L4	558	C0H5L4	C0H5L4		MAL13P1.348	GEVKKNILVKPKIINSDDEDFLLEKKNSEFI	UID564	1	134	BARD1 BRCT domain binding motif;Casein kinase II substrate motif;PKA kinase substrate motif
	21.8355	15.5726	21.6088	22.0079	21.415	20.5387	S	861	3	___1		0.990996	0.000306842	0.475398	1	-1.64821	Surface protein (Fragment) OS=Plasmodium falciparum PE=4 SV=1;Surface protein (Fragment) OS=Plasmodium falciparum PE=4 SV=1;Surface protein (Fragment) OS=Plasmodium falciparum PE=4 SV=1;Surface protein (Fragment) OS=Plasmodium falciparum PE=4 SV=1;Surface	C5HDY0;C5HDZ1;C5HDX8;C5HDY4;C5HDY6;C5HDY9;C5HDX7;C5HDY1;C5HDX9;C5HDZ3;C5HDY8;Q8ILP3;C5HDY3;Q9U0N8	861;861;863;863;863;866;863;865;879;884;882;901;869;462	C5HDY0	C5HDY0		Pf113;PR7	KNEVKGEEHLQGSEQSIEASESSQKDETKET	UID566	1	141	Casein kinase II substrate motif;G protein-coupled receptor kinase 1 substrate motif;GSK3 kinase substrate motif
	20.3352	14.88	19.9061	21.1522	19.1047	19.1834	S	684	3	___1		0.927724	0.000150351	0.485393	1	-1.4397	Surface protein (Fragment) OS=Plasmodium falciparum PE=4 SV=1;Surface protein (Fragment) OS=Plasmodium falciparum PE=4 SV=1;Surface protein (Fragment) OS=Plasmodium falciparum PE=4 SV=1;Surface protein (Fragment) OS=Plasmodium falciparum PE=4 SV=1;Surface	C5HDY0;C5HDZ1;C5HDX8;C5HDY4;C5HDY6;C5HDY9;C5HDX7;C5HDY1;C5HDX9;C5HDZ3;C5HDY8;Q8ILP3;C5HDZ2;C5HDY3	684;684;686;686;686;689;686;688;702;707;705;724;688;692	C5HDY0	C5HDY0		Pf113	KQDDQLLNNNNDDVLSESNNENKEKTSDDAT	UID567	1	141	Casein kinase I substrate motif;Casein kinase II substrate motif;G protein-coupled receptor kinase 1 substrate motif
	23.1734	23.0988	22.4501	20.1959	22.1597	22.6699	S	275	2	___1		0.864044	4.20809e-168	0.193079	1	1.23223	Merozoite-related surface protein 5 (Fragment) OS=Plasmodium falciparum PE=4 SV=1;Merozoite-related surface protein 5 (Fragment) OS=Plasmodium falciparum PE=4 SV=1;Merozoite-related surface protein 5 (Fragment) OS=Plasmodium falciparum PE=4 SV=1;Merozoite-	C5HEA0;C5HE99;C5HE90;C5HE96;C5HE91;C5HE88;C5HEA1;C5HE98;C5HE94;C5HEA4;C5HE87;C5HE97;C5HEA3;C5HEA2;C5HE92;C5HE89;C5HE93;C5HE95;Q8IDY5	275;273;278;270;283;276;279;291;280;286;284;283;287;286;288;288;292;291;303	C5HEA0	C5HEA0		PF13_0191	GNTPTKLSTQNTKSNSTSNQLITQLQSEKSS	UID570	1	142	Casein kinase II substrate motif;PKA kinase substrate motif;PKC kinase substrate motif
	23.1247	23.3791	22.4831	22.0728	22.5206	22.3152	S	300	2	___1		0.999956	4.1518e-59	0.079568	1	0.692785	Putative uncharacterized protein (Fragment) OS=Plasmodium falciparum PE=4 SV=1;Putative uncharacterized protein (Fragment) OS=Plasmodium falciparum PE=4 SV=1;Putative uncharacterized protein (Fragment) OS=Plasmodium falciparum PE=4 SV=1;Putative uncharacte	C5HEM9;C5HEM3;C5HEM8;C5HEL8;C5HEM5;C5HEL6;C5HEM2;Q8IDY3;C5HEL9;C5HEM7;C5HEM6;C5HEM1;C5HEM4;C5HEL7	300;300;301;302;307;307;312;343;297;302;304;300;303;300	C5HEM9	C5HEM9		PF13_0192	RNKKRNNKKRTNIYDSDEESESSEETSKDPY	UID571	1	145	b-Adrenergic Receptor kinase substrate motif;BARD1 BRCT domain binding motif;Casein kinase II substrate motif;G protein-coupled receptor kinase 1 substrate motif;GSK3 kinase substrate motif
	24.9141	24.8408	23.8616	22.5499	24.2037	23.6285	S	120	2	___1		0.999994	3.51447e-32	0.142497	1	1.07816	Rhoptry protein (Fragment) OS=Plasmodium falciparum PE=4 SV=1;Rhoptry protein (Fragment) OS=Plasmodium falciparum PE=4 SV=1;Rhoptry protein (Fragment) OS=Plasmodium falciparum PE=4 SV=1;Rhoptry protein (Fragment) OS=Plasmodium falciparum PE=4 SV=1;Rhoptry	C5HXV3;C5HXZ6;C5HXY4;C5HXX8;C5HXW9;C5HY17;C5HY04;C5HXW3;C5HXW5;C5HY02;C5HXZ7;C5HXW6;C5HXW4;C5HXY3;C5HXX6;C5HXZ0;C5HXV8;C5HY00;C5HY24;C5HY18;C5HY07;C5HXZ5;C5HXY2;C5HXX3;C5HY13;C5HXY7;C5HXY1;C5HXW0;C5HXV0;C5HXX5;C5HXU7;C5HXV2;C5HXW8;C5HXV7;C5HXY9;C5HY19;C5HXZ8;C5HXZ3;C5HXW7;C5HY25;C5HXU9;C5HXZ1;C5HXV9;C5HXU8;C5HY26;C5HXX4;C5HY01;C5HXY8;C5HXX0;C5HXX1;C5HXY6;C5HXY5;C5HY15;C5HY08;C5HXV1;C5HXZ4;C5HY23;…	120;120;120;120;120;120;120;120;120;120;120;120;120;120;120;120;120;120;120;120;120;120;120;120;120;120;120;120;120;120;120;120;120;120;120;120;120;120;120;120;120;120;120;120;120;120;120;120;120;120;120;120;120;120;120;120;120;120;120;120;120;120;120;120;120;120;120;227;219;219;227;227;227;227;228;236;234;227;227;227	C5HXV3	C5HXV3		PfRhop148;Rhop148	RNNIGEMQTSTNKYNSDSGIGVTAKTNTDIN	UID573	1	146	Casein kinase II substrate motif;PKA kinase substrate motif;PKC kinase substrate motif
	19.6949	17.9048	18.3807	18.5443	20.3632	17.403	S	145	3	___1		1	0.000457923	0.918854	1	-0.11005	Early transcribed membrane protein 10.2 (Fragment) OS=Plasmodium falciparum PE=4 SV=1;Early transcribed membrane protein 10.2 (Fragment) OS=Plasmodium falciparum PE=4 SV=1;Early transcribed membrane protein 10.2 (Fragment) OS=Plasmodium falciparum PE=4 SV=	C5HWX6;C5HWV1;C5HWU8;C5HWU0;C5HWT3;C5HWS9;C5HWS5;C5HWR7;Q8IJ76;C5HWV5;C5HWU9;C5HWS2;C5HWR8;C5HWR6;Q9NFG3;Q8WT09	145;145;145;145;145;145;145;145;164;145;145;145;145;145;32;87	C5HWX6	C5HWX6		PF10_0323;etramp10.2	DLLKFNDNDLLLAAESLKELNPKYDENTQGN	UID578	1	147	b-Adrenergic Receptor kinase substrate motif;Casein kinase II substrate motif;PKA kinase substrate motif;PKC kinase substrate motif
	29.5755	27.7696	25.1815	31.0473	27.5686	26.8616	S	174	2	___1		0.999998	0	0.616898	1	-0.98363	Early transcribed membrane protein 10.2 (Fragment) OS=Plasmodium falciparum PE=4 SV=1;Early transcribed membrane protein 10.2 (Fragment) OS=Plasmodium falciparum PE=4 SV=1;Early transcribed membrane protein 10.2 (Fragment) OS=Plasmodium falciparum PE=4 SV=	C5HWX6;C5HWV1;C5HWU8;C5HWU0;C5HWT3;C5HWS9;C5HWS5;C5HWR7;Q8IJ76;C5HWV5;C5HWU9;C5HWS2;C5HWR8;C5HWR6;Q9NFG3;Q8WT09	174;174;174;174;174;174;174;174;193;174;174;174;174;174;61;116	C5HWX6	C5HWX6		PF10_0323;etramp10.2	GNDSFKNINEPRKLASFSLYDALADASEQNK	UID579	1	147	Casein kinase II substrate motif;PKA kinase substrate motif;PKC kinase substrate motif
	21.5956	21.2432	21.0669	21.8032	21.202	19.6562	S	67	2	___1		1	1.67292e-82	0.562708	1	0.414794	Early transcribed membrane protein 10.2 (Fragment) OS=Plasmodium falciparum PE=4 SV=1;Early transcribed membrane protein 10.2 (Fragment) OS=Plasmodium falciparum PE=4 SV=1;Early transcribed membrane protein 10.2 (Fragment) OS=Plasmodium falciparum PE=4 SV=	C5HWX6;C5HWV1;C5HWU8;C5HWU0;C5HWT3;C5HWS9;C5HWS5;C5HWR7;Q8IJ76;C5HWV5;C5HWU9;C5HWS2;C5HWR8;C5HWR6;Q8WT09	67;67;67;67;67;67;67;67;86;67;67;67;67;67;9	C5HWX6	C5HWX6		PF10_0323;etramp10.2	TGIGLNMYMKKKNVDSEVQEIIDEKDEKVKE	UID581	1	147	b-Adrenergic Receptor kinase substrate motif;G protein-coupled receptor kinase 1 substrate motif;PKA kinase substrate motif
	21.1895	19.8397	14.791	21.1306	20.0813	19.9589	S	162	3	___1		0.995272	4.31474e-05	0.41917	1	-1.78351	Early transcribed membrane protein 10.2 (Fragment) OS=Plasmodium falciparum PE=4 SV=1;Early transcribed membrane protein 10.2 (Fragment) OS=Plasmodium falciparum PE=4 SV=1;Early transcribed membrane protein 10.2 (Fragment) OS=Plasmodium falciparum PE=4 SV=	C5HWX6;C5HWV1;C5HWU8;C5HWU0;C5HWT3;C5HWS9;C5HWS5;C5HWR7;Q8IJ76;C5HWV5;C5HWU9;C5HWS2;C5HWR8;C5HWR6;Q9NFG3;Q8WT09	162;162;162;162;162;162;162;162;181;162;162;162;162;162;49;104	C5HWX6	C5HWX6		PF10_0323;etramp10.2	KELNPKYDENTQGNDSFKNINEPRKLASFSL	UID582	1	147	b-Adrenergic Receptor kinase substrate motif;PKA kinase substrate motif;PKC kinase substrate motif
	26.7144	26.6193	25.304	27.4988	26.3665	25.9356	S	96	2	___1		0.995778	7.63948e-05	0.583775	1	-0.387741	Putative uncharacterized protein OS=Plasmodium falciparum (isolate 3D7) GN=PFF0090w PE=4 SV=1	C6KSL9	96	C6KSL9	C6KSL9		PFF0090w	EDDDDDDDYQPPRHSSLPNERKTSSSSRQAA	UID584	1	149	14-3-3 domain binding motif;Calmodulin-dependent protein kinase II substrate motif;MDC1 BRCT domain binding motif;Phosphorylase kinase substrate motif;PKA kinase substrate motif;PKC kinase substrate motif;Plk1 PBD domain binding motif
	21.9545	22.1644	22.2022	20.5209	22.6256	22.859	S	64	2	___1		1	4.60204e-10	0.894868	1	0.10521	Putative uncharacterized protein OS=Plasmodium falciparum (isolate 3D7) GN=PFF0090w PE=4 SV=1	C6KSL9	64	C6KSL9	C6KSL9		PFF0090w	LHALLYMKYKKNFKLSGLFKKSKKRTKMSKH	UID585	1	149	PKA kinase substrate motif;PKC kinase substrate motif
	27.9357	27.6457	25.9707	28.8628	25.8343	26.9103	S	115	2	___1		0.894719	0	0.987178	1	-0.0184193	Putative uncharacterized protein OS=Plasmodium falciparum (isolate 3D7) GN=PFF0090w PE=4 SV=1	C6KSL9	115	C6KSL9	C6KSL9		PFF0090w	ERKTSSSSRQAARSHSSSSSVYASANAEN__	UID587	1;2	149	14-3-3 domain binding motif;Calmodulin-dependent protein kinase II substrate motif;Casein kinase II substrate motif;G protein-coupled receptor kinase 1 substrate motif;GSK3 kinase substrate motif;PKA kinase substrate motif;PKC kinase substrate motif
	25.2296	25.2604	23.5602	25.4126	23.9888	14.897	S	118	2	___1		0.844025	0	0.385698	1	3.25063	Putative uncharacterized protein OS=Plasmodium falciparum (isolate 3D7) GN=PFF0090w PE=4 SV=1	C6KSL9	118	C6KSL9	C6KSL9		PFF0090w	TSSSSRQAARSHSSSSSVYASANAEN_____	UID590	1;2	149	Casein kinase II substrate motif;G protein-coupled receptor kinase 1 substrate motif;MDC1 BRCT domain binding motif;Plk1 PBD domain binding motif
	21.281	21.8851	22.0794	21.5907	21.7599	20.7675	S	473	2	___1		0.997716	3.94962e-40	0.389286	1	0.375816	Putative uncharacterized protein OS=Plasmodium falciparum (isolate 3D7) GN=PFF0125c PE=4 SV=1	C6KSM6	473	C6KSM6	C6KSM6		PFF0125c	NNKSISDAVSEVSDLSDDNKNEKGKEKVRNN	UID593	1	151
	23.4631	22.3849	21.1951	25.2196	22.5256	21.9952	S	17	2	___1		0.999997	3.2179e-32	0.493321	1	-0.899054	Calcium antiporter, putative OS=Plasmodium falciparum (isolate 3D7) GN=PFF0170w PE=4 SV=1	C6KSN3	17	C6KSN3	C6KSN3		PFF0170w	VMGRVRATSYVRRTISQPLNKNVPPMKNMKN	UID594	1	152	14-3-3 domain binding motif;ATM kinase substrate motif;Calmodulin-dependent protein kinase II substrate motif;Calmodulin-dependent protein kinase IV substrate motif;Chk1 kinase substrate motif;DNA dependent Protein kinase substrate motif;PKA kinase substrate motif;PKC kinase substrate motif;ZIP kinase substrate motif
	23.1735	22.4549	20.2468	15.8385	20.6945	19.4944	S	1598	3	___1		0.999961	1.79246e-11	0.126548	1	3.2826	Putative uncharacterized protein OS=Plasmodium falciparum (isolate 3D7) GN=PFF0185c PE=4 SV=1	C6KSN6	1598	C6KSN6	C6KSN6		PFF0185c	NREIINEHITNNCDISNDEELVASRNKKKFV	UID595	1	154	Casein kinase II substrate motif
	20.9245	18.8232	19.1727	21.2571	20.6114	19.714	S	943	2	___1		0.999999	2.90904e-08	0.323738	1	-0.887353	Transcription factor with AP2 domain(S), putative OS=Plasmodium falciparum (isolate 3D7) GN=ApiAP2 PE=4 SV=1	C6KSN9	943	C6KSN9	C6KSN9		ApiAP2	RIKSSKFYDNDEYIYSLDKTYNKKKASQYNN	UID596	1	155	G protein-coupled receptor kinase 1 substrate motif
	23.5835	22.3031	22.5729	21.7925	23.0609	22.2045	S	48	2	___1		1	0.00296094	0.435625	1	0.467183	Transcription factor with AP2 domain(S), putative OS=Plasmodium falciparum (isolate 3D7) GN=ApiAP2 PE=4 SV=1	C6KSN9	48	C6KSN9	C6KSN9		ApiAP2	SDIILDDTNSKSLCDSNKLKKDNEKGIDENI	UID599	1	155	b-Adrenergic Receptor kinase substrate motif;MAPKAPK2 kinase substrate motif;PKA kinase substrate motif;PKC kinase substrate motif
	20.7419	20.2474	19.5908	20.8685	19.7717	15.9336	S	1813	2	___1		0.940967	2.45687e-32	0.432771	1	1.33544	Transcription factor with AP2 domain(S), putative OS=Plasmodium falciparum (isolate 3D7) GN=ApiAP2 PE=4 SV=1	C6KSN9	1813	C6KSN9	C6KSN9		ApiAP2	NNTNKNKVNGDNDIESNTLLGEDNNKINEKT	UID603	1	155	b-Adrenergic Receptor kinase substrate motif;Casein kinase I substrate motif;Casein kinase II substrate motif
	21.8629	19.9177	16.9618	23.0146	20.5915	19.9958	S	1865	2	___1		0.999467	0.00480133	0.394058	1	-1.61982	Transcription factor with AP2 domain(S), putative OS=Plasmodium falciparum (isolate 3D7) GN=ApiAP2 PE=4 SV=1	C6KSN9	1865	C6KSN9	C6KSN9		ApiAP2	ENSDHLYFMEKEKYASDNVVNRNAHNQFKDS	UID604	1	155	PKA kinase substrate motif;PKC kinase substrate motif
	20.4851	20.9722	18.8247	21.3022	20.5581	15.5813	S	338	3	___1		0.864378	0.00421205	0.646074	1	0.946808	Putative uncharacterized protein OS=Plasmodium falciparum (isolate 3D7) GN=PFF0210w PE=4 SV=1	C6KSP1	338	C6KSP1	C6KSP1		PFF0210w	VKKMKKHNDKIMNKDSDSDYNKNENRENHNE	UID605	1	156	b-Adrenergic Receptor kinase substrate motif;Casein kinase II substrate motif;PKA kinase substrate motif;PKC kinase substrate motif;Pyruvate dehydrogenase kinase substrate motif
	19.2193	19.1662	15.2879	20.8596	20.2353	18.6009	S	17	3	___1		1	1.33355e-23	0.242628	1	-2.00746	Putative uncharacterized protein OS=Plasmodium falciparum (isolate 3D7) GN=PFF0220w PE=4 SV=1	C6KSP3	17	C6KSP3	C6KSP3		PFF0220w	EKYNLKEDNIMDPDNSDNPNINDNLNINDNP	UID606	1	157
	22.0273	22.4956	21.87	18.9066	22.2329	21.8574	S	1275	3	___1		0.834982	0.000478436	0.34912	1	1.13198	Putative uncharacterized protein OS=Plasmodium falciparum (isolate 3D7) GN=PFF0220w PE=4 SV=1	C6KSP3	1275	C6KSP3	C6KSP3		PFF0220w	NMEMMNISKNIKKEHSNECFTHNDNEVYNTE	UID607	1	157	AMP-activated protein kinase substrate motif;Calmodulin-dependent protein kinase II substrate motif;Casein kinase II substrate motif;Chk1 kinase substrate motif;PKA kinase substrate motif;PKC kinase substrate motif
	23.2013	18.9708	16.1249	23.4074	20.1368	20.1467	S	2572	3	___1		1	1.33999e-70	0.482708	1	-1.79796	Putative uncharacterized protein OS=Plasmodium falciparum (isolate 3D7) GN=PFF0220w PE=4 SV=1	C6KSP3	2572	C6KSP3	C6KSP3		PFF0220w	KNNQNNHIINNNQVLSNNLEEKKKGSIIEIS	UID612	1	157
	21.2931	21.1021	18.3828	21.3968	20.4511	19.8654	S	813	2	___1		0.985456	0.00215115	0.779356	1	-0.31177	Putative uncharacterized protein OS=Plasmodium falciparum (isolate 3D7) GN=PFF0220w PE=4 SV=1	C6KSP3	813	C6KSP3	C6KSP3		PFF0220w	NLAKKSEKSNTPSHHSFDNAKNQTTNFTGSH	UID623	1;2	157	G protein-coupled receptor kinase 1 substrate motif
	23.6336	23.2452	21.8278	24.4759	22.3328	20.8056	S	22	3	___1		0.999991	0	0.776288	1	0.364071	RNA binding protein, putative OS=Plasmodium falciparum (isolate 3D7) GN=PFF0250w PE=4 SV=1	C6KSP9	22	C6KSP9	C6KSP9		PFF0250w	RSYALVDNEVGNSNISDEENIIKRQRNESRS	UID625	1	158	BARD1 BRCT domain binding motif;Casein kinase II substrate motif
	22.6309	22.0741	21.1044	20.403	21.7657	21.6592	S	362	2	___1		0.998533	9.5567e-14	0.350073	1	0.66048	Cyclin dependent kinase binding protein, putative OS=Plasmodium falciparum (isolate 3D7) GN=PFF0270c PE=3 SV=1	C6KSQ3	362	C6KSQ3	C6KSQ3		PFF0270c	KQNHMLTKKEMYKSTSVNNLDIDTKKTEEDY	UID626	1	159	Calmodulin-dependent protein kinase II substrate motif;Chk1 kinase substrate motif;Phosphorylase kinase substrate motif;PKA kinase substrate motif;PKC kinase substrate motif
	22.1451	22.0928	20.5275	23.1231	21.5887	21.1644	S	1358	2	___1		1	0.00613077	0.666511	1	-0.37023	Probable DNA repair protein RAD50 OS=Plasmodium falciparum (isolate 3D7) GN=PFF0285c PE=3 SV=1	C6KSQ6	1358	C6KSQ6	C6KSQ6	Probable DNA repair protein RAD50	PFF0285c	NLYKINNANYICKLLSPHQKVSLKDCYSSDQ	UID627	1	160	Calmodulin-dependent protein kinase II substrate motif;Chk1 kinase substrate motif;ERK1,2 kinase substrate motif;GSK-3, ERK1, ERK2, CDK5 substrate motif;PKA kinase substrate motif;PKC kinase substrate motif;WW domain binding motif
	21.5384	20.9891	21.0257	21.6169	20.9843	20.4085	S	832	3	___1		0.990455	6.91877e-39	0.667563	1	0.181149	Putative uncharacterized protein OS=Plasmodium falciparum (isolate 3D7) GN=PFF0295c PE=4 SV=1	C6KSQ8	832	C6KSQ8	C6KSQ8		PFF0295c	PHVADVDRVNVDEKESISLDGTGRSARKIIM	UID628	1	161	b-Adrenergic Receptor kinase substrate motif;Casein kinase I substrate motif;Casein kinase II substrate motif;PKA kinase substrate motif;PKC kinase substrate motif
	23.3473	22.9437	21.8318	22.2923	21.7855	22.3687	S	834	2	___1		0.999789	1.33162e-57	0.316656	1	0.558776	Putative uncharacterized protein OS=Plasmodium falciparum (isolate 3D7) GN=PFF0295c PE=4 SV=1	C6KSQ8	834	C6KSQ8	C6KSQ8		PFF0295c	VADVDRVNVDEKESISLDGTGRSARKIIMHP	UID629	1	161	Casein kinase I substrate motif;G protein-coupled receptor kinase 1 substrate motif;PKA kinase substrate motif
	21.8769	21.1989	20.6656	22.1541	22.0327	15.9394	S	57	2	___1		0.981325	1.56064e-31	0.593639	1	1.20509	Putative uncharacterized protein OS=Plasmodium falciparum (isolate 3D7) GN=PFF0295c PE=4 SV=1	C6KSQ8	57	C6KSQ8	C6KSQ8		PFF0295c	NYIENSLFNFCKGVSSNEELSYDLSNRRMSD	UID631	1	161	Casein kinase II substrate motif;MDC1 BRCT domain binding motif;PKA kinase substrate motif;Plk1 PBD domain binding motif
	20.8523	20.8892	18.9236	18.1062	20.9049	19.8901	S	380	2	___1		0.856568	0.00138867	0.60347	1	0.587983	Putative uncharacterized protein OS=Plasmodium falciparum (isolate 3D7) GN=PFF0295c PE=4 SV=1	C6KSQ8	380	C6KSQ8	C6KSQ8		PFF0295c	ITSYNFLKKHNSTFDSLEKLDMLLKSKYKSI	UID632	1	161	b-Adrenergic Receptor kinase substrate motif;Casein kinase II substrate motif;MAPKAPK2 kinase substrate motif
	22.8541	22.6075	20.5434	22.9379	22.3163	20.8791	S	458	2	___1		1	4.54827e-48	0.966349	1	-0.0427806	Putative uncharacterized protein OS=Plasmodium falciparum (isolate 3D7) GN=PFF0295c PE=4 SV=1	C6KSQ8	458	C6KSQ8	C6KSQ8		PFF0295c	SFLSGEHNYKIGSVMSEIYNRNTDVDKSDES	UID635	1	161	Casein kinase II substrate motif;G protein-coupled receptor kinase 1 substrate motif
	20.5799	20.3276	15.6057	16.1935	19.6877	21.0811	S	628	3	___1		1	4.09574e-33	0.948434	1	-0.149681	Putative uncharacterized protein OS=Plasmodium falciparum (isolate 3D7) GN=PFF0295c PE=4 SV=1	C6KSQ8	628	C6KSQ8	C6KSQ8		PFF0295c	DDNDNDNCRGQKSKISDHGLNNDNVEQNICN	UID636	1	161	PKA kinase substrate motif;PKC kinase substrate motif
	16.8748	22.346	22.128	19.1606	19.8199	22.4625	S	361	2	___1		0.971696	0.0143749	0.988531	1	-0.0314013	Putative uncharacterized protein OS=Plasmodium falciparum (isolate 3D7) GN=PFF0295c PE=4 SV=1	C6KSQ8	361	C6KSQ8	C6KSQ8		PFF0295c	SVIFPMEKYRNFTLPSEEKITSYNFLKKHNS	UID637	1	161	Casein kinase II substrate motif;DNA dependent Protein kinase substrate motif;G protein-coupled receptor kinase 1 substrate motif
	20.9753	20.4401	19.4381	18.9044	20.7235	19.4496	S	528	2	___1		0.999667	0.00183521	0.446816	1	0.59201	Putative uncharacterized protein OS=Plasmodium falciparum (isolate 3D7) GN=PFF0295c PE=4 SV=1	C6KSQ8	528	C6KSQ8	C6KSQ8		PFF0295c	NMNDLYINKKGDRNNSIYDNICDSFKRQESV	UID639	1	161	14-3-3 domain binding motif;Calmodulin-dependent protein kinase II substrate motif;Casein kinase II substrate motif;Phosphorylase kinase substrate motif;PKA kinase substrate motif;PKC kinase substrate motif;Pyruvate dehydrogenase kinase substrate motif
	20.0839	20.4619	18.7058	14.6687	20.3273	19.829	S	536	3	___1		0.999846	0.00351649	0.477704	1	1.47558	Putative uncharacterized protein OS=Plasmodium falciparum (isolate 3D7) GN=PFF0295c PE=4 SV=1	C6KSQ8	536	C6KSQ8	C6KSQ8		PFF0295c	KKGDRNNSIYDNICDSFKRQESVSKSLLFSD	UID640	1	161	b-Adrenergic Receptor kinase substrate motif;PKA kinase substrate motif;PKC kinase substrate motif
	22.7103	19.8041	22.5817	21.7537	21.8423	22.1297	S	476	4	___1		0.998868	1.59816e-52	0.836812	1	-0.209834	Putative uncharacterized protein OS=Plasmodium falciparum (isolate 3D7) GN=PFF0295c PE=4 SV=1	C6KSQ8	476	C6KSQ8	C6KSQ8		PFF0295c	YNRNTDVDKSDESPLSEQNAEIDNHNVLINR	UID643	1;2	161	G protein-coupled receptor kinase 1 substrate motif
	22.3775	18.6738	19.5004	18.4266	18.7212	19.9488	S	248	2	___1		0.868897	0.00544301	0.396989	1	1.1517	Putative uncharacterized protein OS=Plasmodium falciparum (isolate 3D7) GN=PFF0295c PE=4 SV=1	C6KSQ8	248	C6KSQ8	C6KSQ8		PFF0295c	NYFLFNNNKDGLRRSSLFNLKSKSCHNFSLP	UID645	1	161	14-3-3 domain binding motif;AMP-activated protein kinase substrate motif;Aurora-A kinase substrate motif;Calmodulin-dependent protein kinase II substrate motif;HMGCoA Reductase kinase substrate motif;MDC1 BRCT domain binding motif;PAK2 kinase substrate motif;Phosphorylase kinase substrate motif;PKA kinase substrate motif;PKC epsilon kinase substrate motif;PKC kinase substrate motif;Plk1 PBD domai…
	22.6199	23.1707	23.747	21.1453	22.2285	23.0933	S	446	2	___1		1	5.6567e-71	0.190849	1	1.02353	Putative uncharacterized protein OS=Plasmodium falciparum (isolate 3D7) GN=PFF0295c PE=4 SV=1	C6KSQ8	446	C6KSQ8	C6KSQ8		PFF0295c	PKENIKKNHFLKSFLSGEHNYKIGSVMSEIY	UID646	1	161	Casein kinase II substrate motif;PKA kinase substrate motif
	22.1125	19.9455	17.2132	21.0417	19.3579	18.078	S	550	2	___1		1	0.000831843	0.880895	1	0.264537	Putative uncharacterized protein OS=Plasmodium falciparum (isolate 3D7) GN=PFF0295c PE=4 SV=1	C6KSQ8	550	C6KSQ8	C6KSQ8		PFF0295c	DSFKRQESVSKSLLFSDKNKQIEPIEISKND	UID647	1	161	MAPKAPK2 kinase substrate motif;PKA kinase substrate motif;PKC kinase substrate motif
	22.8276	22.7312	21.397	22.636	22.2077	22.2008	S	289	2	___1		0.997307	8.25931e-67	0.954226	1	-0.0295359	Putative uncharacterized protein OS=Plasmodium falciparum (isolate 3D7) GN=PFF0295c PE=4 SV=1	C6KSQ8	289	C6KSQ8	C6KSQ8		PFF0295c	NNNNNDNNNNNNKSNSNYYISNDFSKNKLLL	UID649	1	161	Casein kinase II substrate motif;PKA kinase substrate motif;PKC kinase substrate motif
	22.3455	22.3467	21.2855	22.1685	21.7229	21.378	S	1569	3	___1		0.787581	0.00169613	0.605008	1	0.236066	Putative uncharacterized protein OS=Plasmodium falciparum (isolate 3D7) GN=PFF0325c PE=4 SV=1	C6KSR4	1569	C6KSR4	C6KSR4		PFF0325c	NILNHGDDKREDDVDSHDREGSLNKKDIFEK	UID652	1	162	b-Adrenergic Receptor kinase substrate motif;Casein kinase I substrate motif
	22.5904	23.1523	22.3418	21.1485	21.8051	21.6005	S	1968	2	___1		1	1.13521e-09	0.018842	1	1.17682	Putative uncharacterized protein OS=Plasmodium falciparum (isolate 3D7) GN=PFF0325c PE=4 SV=1	C6KSR4	1968	C6KSR4	C6KSR4		PFF0325c	WEEMNKVPKELNDCNSYQHKSIMDEKEIMDN	UID653	1	162	Casein kinase I substrate motif
	23.1627	21.633	21.3525	24.3467	22.5737	22.211	S	754	2	___1		0.997149	6.72541e-48	0.315358	1	-0.994432	Putative uncharacterized protein OS=Plasmodium falciparum (isolate 3D7) GN=PFF0325c PE=4 SV=1	C6KSR4	754	C6KSR4	C6KSR4		PFF0325c	EIDDINHHYNFVKKNSLSEPYENIVNILKYK	UID654	1	162	Calmodulin-dependent protein kinase II substrate motif;Casein kinase II substrate motif;G protein-coupled receptor kinase 1 substrate motif;Phosphorylase kinase substrate motif;PKA kinase substrate motif;PKC kinase substrate motif
	20.9193	23.0149	22.9615	15.6073	22.4054	22.8451	S	1272	2	___1		0.999799	2.51408e-89	0.456186	1	2.01261	Putative uncharacterized protein OS=Plasmodium falciparum (isolate 3D7) GN=PFF0325c PE=4 SV=1	C6KSR4	1272	C6KSR4	C6KSR4		PFF0325c	NDDNMCDKKVSILSLSENEKLLEEKKKESFI	UID659	1	162	Casein kinase II substrate motif;G protein-coupled receptor kinase 1 substrate motif
	20.4017	21.2504	22.0512	15.6962	20.3652	20.479	S	1167	2	___1		0.999699	0.00116335	0.220526	1	2.38762	Coatomer alpha subunit, putative OS=Plasmodium falciparum (isolate 3D7) GN=PFF0330w PE=4 SV=1	C6KSR5	1167	C6KSR5	C6KSR5		PFF0330w	SYNSEVNKFEGKSDFSDENDIWKNDVNDEDI	UID661	1	163	Casein kinase II substrate motif;PKA kinase substrate motif
	19.0783	18.7838	19.1201	18.1143	20.1055	19.101	S	1133	3	___1		0.908047	0.00199235	0.856307	1	-0.112849	Coatomer alpha subunit, putative OS=Plasmodium falciparum (isolate 3D7) GN=PFF0330w PE=4 SV=1	C6KSR5	1133	C6KSR5	C6KSR5		PFF0330w	TNYKDHLTRGDKTNISQEHITNILTDEKKKK	UID662	1	163	ATM kinase substrate motif;Casein kinase II substrate motif;DNA dependent Protein kinase substrate motif;PKA kinase substrate motif
	22.8368	22.2446	21.7767	20.2419	21.7812	21.8997	S	223	2	___1		1	2.43479e-17	0.18729	1	0.978406	Putative uncharacterized protein OS=Plasmodium falciparum (isolate 3D7) GN=PFF0355c PE=4 SV=1	C6KSS0	223	C6KSS0	C6KSS0		PFF0355c	NKNGKSGVKTFIKKPSFELILDKVKSVIIDN	UID666	1	165	AMP-activated protein kinase substrate motif;Calmodulin-dependent protein kinase II substrate motif;Casein kinase II substrate motif;DNA dependent Protein kinase substrate motif;HMGCoA Reductase kinase substrate motif;PKA kinase substrate motif;PKC kinase substrate motif
	20.3609	17.697	17.6007	21.527	18.8903	15.5036	S	241	2	___1		0.999999	0.000992756	0.966627	1	-0.0874259	Putative uncharacterized protein OS=Plasmodium falciparum (isolate 3D7) GN=PFF0355c PE=4 SV=1	C6KSS0	241	C6KSS0	C6KSS0		PFF0355c	LILDKVKSVIIDNDNSPNHKTQKNKNEIIKC	UID667	1	165	ERK1,2 kinase substrate motif;GSK-3, ERK1, ERK2, CDK5 substrate motif;WW domain binding motif
	20.092	18.6928	18.4445	20.5897	19.7931	20.3171	S	48	2	___1		0.999999	1.14465e-09	0.109355	1	-1.15684	Putative uncharacterized protein OS=Plasmodium falciparum (isolate 3D7) GN=PFF0375c PE=4 SV=1	C6KSS4	48	C6KSS4	C6KSS4		PFF0375c	NNNTNYFDTREKRNDSLNNTNDNSLYRSKVS	UID670	1	166	14-3-3 domain binding motif;b-Adrenergic Receptor kinase substrate motif;Calmodulin-dependent protein kinase II substrate motif;G protein-coupled receptor kinase 1 substrate motif;Phosphorylase kinase substrate motif;PKA kinase substrate motif;PKC kinase substrate motif
	19.8463	21.5755	21.7713	16.6168	22.1637	21.1748	S	136	2	___1		1	5.17427e-53	0.583981	1	1.07922	Putative uncharacterized protein OS=Plasmodium falciparum (isolate 3D7) GN=PFF0425w PE=4 SV=1	C6KST4	136	C6KST4	C6KST4		PFF0425w	NNNLGTKNLEENEGFSQYKMNQEDLVNDNKK	UID672	1	168	ATM kinase substrate motif;Casein kinase I substrate motif;DNA dependent Protein kinase substrate motif
	16.4821	22.9582	21.6564	20.0355	22.6987	21.63	S	4684	3	___1		1	2.14288e-21	0.635067	1	-1.08921	Putative uncharacterized protein OS=Plasmodium falciparum (isolate 3D7) GN=PFF0445w PE=4 SV=1	C6KST7	4684	C6KST7	C6KST7		PFF0445w	LFKNKKNFMLRCIEQSDNEDDYDKEWREQEK	UID673	1	169	Casein kinase II substrate motif
	22.4796	21.5373	20.4655	23.5701	21.2477	21.1842	S	5144	2	___1		1	3.91566e-39	0.631545	1	-0.506492	Putative uncharacterized protein OS=Plasmodium falciparum (isolate 3D7) GN=PFF0445w PE=4 SV=1	C6KST7	5144	C6KST7	C6KST7		PFF0445w	YYNAQKSVHFLLRGESNQMNNTNIMNVNKKK	UID674	1	169	14-3-3 domain binding motif;b-Adrenergic Receptor kinase substrate motif;Calmodulin-dependent protein kinase II substrate motif;Calmodulin-dependent protein kinase IV substrate motif;Chk1 kinase substrate motif;PKA kinase substrate motif;PKC kinase substrate motif
	19.2356	18.9271	15.5237	20.5548	18.5166	17.8577	S	5167	2	___1		0.999735	0.00436736	0.494598	1	-1.08087	Putative uncharacterized protein OS=Plasmodium falciparum (isolate 3D7) GN=PFF0445w PE=4 SV=1	C6KST7	5167	C6KST7	C6KST7		PFF0445w	IMNVNKKKSNFISRKSQLFTDTEDLLDRKKK	UID676	1	169	ATM kinase substrate motif;DNA dependent Protein kinase substrate motif;G protein-coupled receptor kinase 1 substrate motif;PKA kinase substrate motif;PKC kinase substrate motif
	21.5981	20.9718	18.4523	21.8817	19.4386	18.6731	S	820	2	___1		1	1.34057e-84	0.813865	1	0.34294	Putative uncharacterized protein OS=Plasmodium falciparum (isolate 3D7) GN=PFF0445w PE=4 SV=1	C6KST7	820	C6KST7	C6KST7		PFF0445w	LKNNNINNNDDALVDSVYGDIEKYVQYNHNN	UID677	1	169	b-Adrenergic Receptor kinase substrate motif
	22.6518	21.7235	20.4231	23.4705	21.4616	19.4858	S	4833	2	___1		1	5.19661e-18	0.928059	1	0.126808	Putative uncharacterized protein OS=Plasmodium falciparum (isolate 3D7) GN=PFF0445w PE=4 SV=1	C6KST7	4833	C6KST7	C6KST7		PFF0445w	YPYMDVRNSVNELRGSNNKNFMSLNNINDSN	UID678	1	169	PKA kinase substrate motif;PKC kinase substrate motif
	22.6679	22.9766	21.909	22.1993	22.6315	22.3407	S	4476	2	___1		0.998559	1.46354e-150	0.728455	1	0.127282	Putative uncharacterized protein OS=Plasmodium falciparum (isolate 3D7) GN=PFF0445w PE=4 SV=1	C6KST7	4476	C6KST7	C6KST7		PFF0445w	FDSYYINKVEEDEIDSIGDSRNDNNHNKKND	UID681	1	169	b-Adrenergic Receptor kinase substrate motif;Casein kinase I substrate motif;Casein kinase II substrate motif;G protein-coupled receptor kinase 1 substrate motif;GSK3 kinase substrate motif;Pyruvate dehydrogenase kinase substrate motif
	23.97	24.1224	23.2293	25.3069	22.9669	20.0807	S	3505	2	___1		1	5.39584e-241	0.554779	1	0.98907	Putative uncharacterized protein OS=Plasmodium falciparum (isolate 3D7) GN=PFF0445w PE=4 SV=1	C6KST7	3505	C6KST7	C6KST7		PFF0445w	KLREKYESKYIYDYLSDNDLIDTIKSKKICV	UID682	1	169	Casein kinase I substrate motif;Casein kinase II substrate motif;Pyruvate dehydrogenase kinase substrate motif
	23.1845	21.0544	19.8717	24.0052	20.9622	21.4803	S	136	2	___1		0.998568	6.08429e-37	0.594882	1	-0.779013	Zn2+ or Fe2+ permease OS=Plasmodium falciparum (isolate 3D7) GN=PFF0450c PE=4 SV=1	C6KST8	136	C6KST8	C6KST8		PFF0450c	CVSNLDSKKKLEDTLSQHITKNASTTVNIEM	UID683	1	170	ATM kinase substrate motif;Casein kinase I substrate motif;DNA dependent Protein kinase substrate motif;G protein-coupled receptor kinase 1 substrate motif
	21.7599	20.6129	21.1998	16.4953	20.8436	19.959	S	1698	2	___1		1	6.51979e-41	0.200885	1	2.09153	Putative uncharacterized protein OS=Plasmodium falciparum (isolate 3D7) GN=PFF0480w PE=4 SV=1	C6KSU4	1698	C6KSU4	C6KSU4		PFF0480w	CDNKINCDDNNLEGDSFNVANRNDSIVLHGS	UID686	1	171	b-Adrenergic Receptor kinase substrate motif;Casein kinase I substrate motif;G protein-coupled receptor kinase 1 substrate motif
	19.1001	20.3109	16.2875	19.4963	20.03	18.4686	S	824	3	___1		0.999515	0.0047446	0.581124	1	-0.765474	Putative uncharacterized protein OS=Plasmodium falciparum (isolate 3D7) GN=PFF0480w PE=4 SV=1	C6KSU4	824	C6KSU4	C6KSU4		PFF0480w	FGNNKKGEKKLEEKGSDVFIDDTEKGDVIIY	UID687	1	171	AMP-activated protein kinase substrate motif;Casein kinase I substrate motif;PKA kinase substrate motif;PKC kinase substrate motif
	23.3815	22.4235	22.7849	24.0562	22.6168	22.477	S	1729	2	___1		1	4.37964e-25	0.762442	1	-0.186684	Putative uncharacterized protein OS=Plasmodium falciparum (isolate 3D7) GN=PFF0480w PE=4 SV=1	C6KSU4	1729	C6KSU4	C6KSU4		PFF0480w	NTEEGNKLLSSEPINSNEIKNTVEDISAKND	UID690	1;2	171	Casein kinase II substrate motif
	23.7056	22.4196	21.6099	23.2392	22.2648	21.4773	S	1713	2	___1		0.964874	1.91701e-96	0.767759	1	0.251254	Putative uncharacterized protein OS=Plasmodium falciparum (isolate 3D7) GN=PFF0480w PE=4 SV=1	C6KSU4	1713	C6KSU4	C6KSU4		PFF0480w	SFNVANRNDSIVLHGSNTEEGNKLLSSEPIN	UID692	1;2	171	Casein kinase II substrate motif
	27.5441	26.4342	25.0734	27.9156	26.2474	25.4962	S	29	2	___1		1	0.000626562	0.850975	1	-0.202506	Histone H3 OS=Plasmodium falciparum PE=3 SV=1;Histone H3 OS=Plasmodium falciparum (isolate 3D7) GN=PFF0510w PE=3 SV=1	Q86QI3;C6KSV0	29;29	Q86QI3	Q86QI3	Histone H3	PFF0510w	GKAPRKQLASKAARKSAPISAGIKKPHRYRP	UID693	1;2	172	G protein-coupled receptor kinase 1 substrate motif;GSK3 kinase substrate motif;PKA kinase substrate motif;PKC kinase substrate motif
	28.8546	27.1959	25.9253	29.8791	26.8386	26.8104	S	33	1	___1		1	5.55123e-82	0.716083	1	-0.517456	Histone H3 OS=Plasmodium falciparum PE=3 SV=1;Histone H3 OS=Plasmodium falciparum (isolate 3D7) GN=PFF0510w PE=3 SV=1	Q86QI3;C6KSV0	33;33	Q86QI3	Q86QI3	Histone H3	PFF0510w	RKQLASKAARKSAPISAGIKKPHRYRPGTVA	UID694	1;2	172	MAPKAPK2 kinase substrate motif
	21.2325	21.9278	20.6073	15.3053	21.2682	14.3074	S	512	3	___1		1	3.26388e-24	0.123393	0.998523	4.29556	Trancription factor, putative OS=Plasmodium falciparum (isolate 3D7) GN=PFF0535c PE=4 SV=1	C6KSV4	512	C6KSV4	C6KSV4		PFF0535c	EENLKKKTKQKKKKDSLDEALQLRKKKKERP	UID695	1	173	b-Adrenergic Receptor kinase substrate motif;Casein kinase II substrate motif;G protein-coupled receptor kinase 1 substrate motif;Phosphorylase kinase substrate motif;Pim1 kinase substrate sequence;PKA kinase substrate motif;PKC kinase substrate motif
	15.4317	21.9979	20.4063	22.7191	21.3184	21.1533	S	42	3	___1		1	3.33515e-05	0.295534	1	-2.4516	Trancription factor, putative OS=Plasmodium falciparum (isolate 3D7) GN=PFF0535c PE=4 SV=1	C6KSV4	42	C6KSV4	C6KSV4		PFF0535c	IKNNKRKNDNNNDDISEHDAKNIEMSRKRKK	UID696	1	173	Casein kinase I substrate motif;Casein kinase II substrate motif;G protein-coupled receptor kinase 1 substrate motif;Pyruvate dehydrogenase kinase substrate motif
	23.2964	22.7062	21.2632	16.0912	21.8449	20.683	S	20	2	___1		1	3.98057e-82	0.195689	1	2.88222	Trancription factor, putative OS=Plasmodium falciparum (isolate 3D7) GN=PFF0535c PE=4 SV=1	C6KSV4	20	C6KSV4	C6KSV4		PFF0535c	EKEQNFTKNIFSDDESDVDKEMIKNNKRKND	UID698	1;2	173	b-Adrenergic Receptor kinase substrate motif;Casein kinase I substrate motif;Casein kinase II substrate motif;MAPKAPK2 kinase substrate motif;Pyruvate dehydrogenase kinase substrate motif
	26.9942	26.2073	25.4645	24.8968	25.782	25.353	S	455	2	___1		1	0	0.160402	1	0.878055	SWI/SNF-related matrix-associated actin-dependent regulator of chromatin OS=Plasmodium falciparum (isolate 3D7) GN=PFF0560c PE=4 SV=1	C6KSV9	455	C6KSV9	C6KSV9		PFF0560c	ETEKDIMQKENLDNNSEDISLSNIKESNNLT	UID699	1;2	174	Casein kinase I substrate motif;G protein-coupled receptor kinase 1 substrate motif;GSK3 kinase substrate motif
	21.7428	21.717	20.0614	21.4514	21.273	20.5451	S	459	2	___1		0.993999	1.98985e-57	0.899108	1	0.0839138	SWI/SNF-related matrix-associated actin-dependent regulator of chromatin OS=Plasmodium falciparum (isolate 3D7) GN=PFF0560c PE=4 SV=1	C6KSV9	459	C6KSV9	C6KSV9		PFF0560c	DIMQKENLDNNSEDISLSNIKESNNLTDVEN	UID700	1;2	174	Casein kinase I substrate motif;Casein kinase II substrate motif;MAPKAPK2 kinase substrate motif
	21.888	19.7683	21.0544	21.7772	20.1099	20.5275	S	169	4	___1		1	1.38911e-32	0.907091	1	0.0987186	Putative uncharacterized protein OS=Plasmodium falciparum (isolate 3D7) GN=PFF0570c PE=4 SV=1	C6KSW1	169	C6KSW1	C6KSW1		PFF0570c	KNTIYDIYEKTLKKLSIQEENVVEKNEEHLY	UID703	1	175	Casein kinase II substrate motif;Phosphorylase kinase substrate motif;PKA kinase substrate motif;PKC kinase substrate motif
	21.3135	20.6333	20.1905	22.9695	20.6518	20.8721	S	186	4	___1		1	2.92321e-33	0.385845	1	-0.785382	Putative uncharacterized protein OS=Plasmodium falciparum (isolate 3D7) GN=PFF0570c PE=4 SV=1	C6KSW1	186	C6KSW1	C6KSW1		PFF0570c	QEENVVEKNEEHLYNSKSLEHKKSTTSEGSK	UID704	1	175	Casein kinase II substrate motif
	27.3232	26.3058	26.139	27.2982	25.7897	26.1373	S	413	3	___1		0.998367	7.52727e-255	0.773414	1	0.180929	Putative uncharacterized protein OS=Plasmodium falciparum (isolate 3D7) GN=PFF0570c PE=4 SV=1	C6KSW1	413	C6KSW1	C6KSW1		PFF0570c	NQNSSHENIYYQKKTSQNENINHSLNDQTYK	UID705	1;2	175	ATM kinase substrate motif;Casein kinase II substrate motif;DNA dependent Protein kinase substrate motif;PKA kinase substrate motif;PKC kinase substrate motif
	21.3244	21.3032	21.2882	19.7809	21.3377	21.3212	S	465	2	___1		0.999991	1.78593e-06	0.394566	1	0.492034	Putative uncharacterized protein OS=Plasmodium falciparum (isolate 3D7) GN=PFF0570c PE=4 SV=1	C6KSW1	465	C6KSW1	C6KSW1		PFF0570c	TTTDSDSSINEKLNISYEIFKSKNENKMFSI	UID707	1	175	Casein kinase II substrate motif;PKA kinase substrate motif
	23.7208	23.5414	22.9047	23.9325	23.428	15.0323	S	397	2	___1		0.999811	1.09772e-06	0.421602	1	2.59136	Putative uncharacterized protein OS=Plasmodium falciparum (isolate 3D7) GN=PFF0570c PE=4 SV=1	C6KSW1	397	C6KSW1	C6KSW1		PFF0570c	EIKNNEEKLNTNKNESNQNSSHENIYYQKKT	UID708	1;2	175	b-Adrenergic Receptor kinase substrate motif;G protein-coupled receptor kinase 1 substrate motif;GSK3 kinase substrate motif;PKA kinase substrate motif;PKC kinase substrate motif
	19.7089	19.1451	18.6294	20.3891	15.0261	18.8106	S	401	3	___1		0.867755	1.69331e-15	0.53973	1	1.08589	Putative uncharacterized protein OS=Plasmodium falciparum (isolate 3D7) GN=PFF0570c PE=4 SV=1	C6KSW1	401	C6KSW1	C6KSW1		PFF0570c	NEEKLNTNKNESNQNSSHENIYYQKKTSQNE	UID709	1;2	175	Casein kinase II substrate motif;MAPKAPK2 kinase substrate motif
	21.5265	19.4903	20.6055	22.1141	20.7949	18.0211	S	22	2	___1		1	0	0.871845	1	0.230748	Putative uncharacterized protein OS=Plasmodium falciparum (isolate 3D7) GN=PFF0570c PE=4 SV=1	C6KSW1	22	C6KSW1	C6KSW1		PFF0570c	NNNIQSDTLSVNINNSNDFNKVLHEIKKKET	UID711	1	175
	24.3217	21.6958	19.9329	21.2375	21.781	20.4308	S	339	2	___1		0.999999	1.51276e-183	0.565903	1	0.833671	Putative uncharacterized protein OS=Plasmodium falciparum (isolate 3D7) GN=PFF0570c PE=4 SV=1	C6KSW1	339	C6KSW1	C6KSW1		PFF0570c	AFDDYYIDEEHFRQRSITIMQDKKKKKKNDR	UID712	1	175	14-3-3 domain binding motif;AMP-activated protein kinase substrate motif;Calmodulin-dependent protein kinase II substrate motif;Casein kinase II substrate motif;HMGCoA Reductase kinase substrate motif;Phosphorylase kinase substrate motif;PKA kinase substrate motif;PKC kinase substrate motif
	25.1613	24.7844	25.1829	24.9963	24.2557	25.0863	S	365	2	___1		1	8.26412e-33	0.419818	1	0.263422	Putative uncharacterized protein OS=Plasmodium falciparum (isolate 3D7) GN=PFF0570c PE=4 SV=1	C6KSW1	365	C6KSW1	C6KSW1		PFF0570c	KKNDRSYSLDSKSIISDELKEKNNEKEDLKK	UID716	1	175	Casein kinase II substrate motif;PKA kinase substrate motif
	24.2765	15.093	14.9631	25.6357	21.386	22.1413	S	81	2	___1		0.9996	3.74373e-25	0.214007	1	-4.94346	Putative uncharacterized protein OS=Plasmodium falciparum (isolate 3D7) GN=PFF0570c PE=4 SV=1	C6KSW1	81	C6KSW1	C6KSW1		PFF0570c	TKEYEKNNIKNVRSLSNNKNNTTYLKKQNIE	UID717	1	175	14-3-3 domain binding motif;Calmodulin-dependent protein kinase II substrate motif;MAPKAPK2 kinase substrate motif;PKA kinase substrate motif;PKC kinase substrate motif
	23.3429	23.2764	22.6867	21.7023	23.0845	22.5299	S	2249	2	___1		0.999997	5.8782e-47	0.216696	1	0.663081	Putative uncharacterized protein OS=Plasmodium falciparum (isolate 3D7) GN=PFF0575c PE=4 SV=1	C6KSW2	2249	C6KSW2	C6KSW2		PFF0575c	KVVPKRRKQENKSNESPNTVNVLGGTKRPRK	UID719	1	176	b-Adrenergic Receptor kinase substrate motif;Casein kinase II substrate motif;ERK1,2 kinase substrate motif;GSK-3, ERK1, ERK2, CDK5 substrate motif;PKA kinase substrate motif;WW domain binding motif
	22.1526	21.0804	20.3569	22.7975	20.9368	20.5547	S	1117	2	___1		0.999568	0.000937446	0.801467	1	-0.232991	Leucine-rich repeat protein 6 OS=Plasmodium falciparum PE=2 SV=1;Leucine-rich repeat protein 5, LRR5 OS=Plasmodium falciparum (isolate 3D7) GN=PFF0595c PE=4 SV=1	Q1L6A2;C6KSW6	1117;1117	Q1L6A2	Q1L6A2		PFF0595c	DYNIHNCNIKELSNFSDKNKNHSSSKQKGNS	UID720	1	177	PKA kinase substrate motif;PKC kinase substrate motif
	24.5591	24.5244	23.989	24.5505	24.2397	23.9689	S	615	2	___1		0.998735	0	0.696924	1	0.104494	Leucine-rich repeat protein 6 OS=Plasmodium falciparum PE=2 SV=1;Leucine-rich repeat protein 5, LRR5 OS=Plasmodium falciparum (isolate 3D7) GN=PFF0595c PE=4 SV=1	Q1L6A2;C6KSW6	615;615	Q1L6A2	Q1L6A2		PFF0595c	LSDITYEEKEVYDDTSQDNGESNINRSSKCS	UID721	1	177	ATM kinase substrate motif;Casein kinase I substrate motif;DNA dependent Protein kinase substrate motif
	22.0842	21.6091	20.8376	23.7592	21.2617	21.6898	S	1132	2	___1		1	1.40305e-41	0.442005	1	-0.726599	Leucine-rich repeat protein 6 OS=Plasmodium falciparum PE=2 SV=1;Leucine-rich repeat protein 5, LRR5 OS=Plasmodium falciparum (isolate 3D7) GN=PFF0595c PE=4 SV=1	Q1L6A2;C6KSW6	1132;1132	Q1L6A2	Q1L6A2		PFF0595c	SDKNKNHSSSKQKGNSNPLTINYGKEDKYNM	UID722	1	177	G protein-coupled receptor kinase 1 substrate motif;PKA kinase substrate motif;PKC kinase substrate motif
	20.3099	20.5018	20.8805	23.5395	20.5999	20.4805	S	418	3	___1		1	2.91068e-124	0.390469	1	-0.975918	Leucine-rich repeat protein 6 OS=Plasmodium falciparum PE=2 SV=1;Leucine-rich repeat protein 5, LRR5 OS=Plasmodium falciparum (isolate 3D7) GN=PFF0595c PE=4 SV=1	Q1L6A2;C6KSW6	418;418	Q1L6A2	Q1L6A2		PFF0595c	SKKKKKKNNFVHNGESDDERNEAGRYVDCEG	UID723	1	177	b-Adrenergic Receptor kinase substrate motif;BARD1 BRCT domain binding motif;Casein kinase II substrate motif
	22.504	19.7937	20.3762	17.3294	19.6606	20.5911	S	1319	2	___1		1	0.000290488	0.253102	1	1.6976	Leucine-rich repeat protein 6 OS=Plasmodium falciparum PE=2 SV=1;Leucine-rich repeat protein 5, LRR5 OS=Plasmodium falciparum (isolate 3D7) GN=PFF0595c PE=4 SV=1	Q1L6A2;C6KSW6	1319;1319	Q1L6A2	Q1L6A2		PFF0595c	ENVTYKCNNKNKLPMSNPQNRKLYHACSSFK	UID724	1	177	PKA kinase substrate motif
	23.7783	23.6039	22.809	23.7025	23.3905	22.7844	S	601	2	___1		0.995445	2.61763e-87	0.807643	1	0.104559	Leucine-rich repeat protein 6 OS=Plasmodium falciparum PE=2 SV=1;Leucine-rich repeat protein 5, LRR5 OS=Plasmodium falciparum (isolate 3D7) GN=PFF0595c PE=4 SV=1	Q1L6A2;C6KSW6	601;601	Q1L6A2	Q1L6A2		PFF0595c	KINKLENNKNTNNYLSDITYEEKEVYDDTSQ	UID726	1;2	177	Casein kinase II substrate motif
	21.8111	20.723	20.3396	21.9216	20.7718	20.5783	S	193	2	___1		0.981318	3.28199e-13	0.838062	1	-0.132639	Leucine-rich repeat protein 6 OS=Plasmodium falciparum PE=2 SV=1;Leucine-rich repeat protein 5, LRR5 OS=Plasmodium falciparum (isolate 3D7) GN=PFF0595c PE=4 SV=1	Q1L6A2;C6KSW6	193;193	Q1L6A2	Q1L6A2		PFF0595c	NHEKKKVTRNRSIYDSFNSNILNEKNMYTNK	UID727	1	177	b-Adrenergic Receptor kinase substrate motif;Casein kinase II substrate motif;MAPKAPK2 kinase substrate motif
	22.38	21.707	20.8489	22.9817	21.3797	20.8484	S	196	2	___1		0.998901	7.95932e-15	0.912399	1	-0.0912902	Leucine-rich repeat protein 6 OS=Plasmodium falciparum PE=2 SV=1;Leucine-rich repeat protein 5, LRR5 OS=Plasmodium falciparum (isolate 3D7) GN=PFF0595c PE=4 SV=1	Q1L6A2;C6KSW6	196;196	Q1L6A2	Q1L6A2		PFF0595c	KKKVTRNRSIYDSFNSNILNEKNMYTNKNLP	UID728	1	177
	23.0627	21.0873	21.5606	23.7844	21.7626	21.46	S	488	2	___1		0.976792	0.0011012	0.670156	1	-0.432147	Integral membrane protein, putative OS=Plasmodium falciparum (isolate 3D7) GN=PFF0645c PE=4 SV=1	C6KSX6	488	C6KSX6	C6KSX6		PFF0645c	KEQQQQYRALIPKSSSKEINLFYKKQNILKS	UID729	1	178	Calmodulin-dependent protein kinase II substrate motif;Casein kinase II substrate motif;Chk1 kinase substrate motif;MDC1 BRCT domain binding motif;PKA kinase substrate motif;PKC kinase substrate motif;Plk1 PBD domain binding motif
	24.6416	24.7655	24.5532	22.9811	24.552	23.8321	S	1303	3	___1		0.999988	2.09793e-43	0.132049	1	0.864992	Transcription factor with AP2 domain(S), putative OS=Plasmodium falciparum (isolate 3D7) GN=ApiAP2 PE=4 SV=1	C6KSY0	1303	C6KSY0	C6KSY0		ApiAP2	NNVHNNNFIKCIEKESNDGNTPHASPLIIKH	UID730	1;2	179	b-Adrenergic Receptor kinase substrate motif;Casein kinase I substrate motif;PKA kinase substrate motif;PKC kinase substrate motif
	21.752	21.8395	19.9277	17.8487	22.0049	21.5246	S	761	2	___1		1	0.000235459	0.649086	1	0.713625	Transcription factor with AP2 domain(S), putative OS=Plasmodium falciparum (isolate 3D7) GN=ApiAP2 PE=4 SV=1	C6KSY0	761	C6KSY0	C6KSY0		ApiAP2	EWMLPTIYNKDDDIQSDQLNKHTNKHNGKVY	UID732	1	179	Casein kinase I substrate motif
	18.7295	17.3444	18.253	20.3094	19.4559	18.5541	S	843	2	___1		0.789351	1.40986e-119	0.10982	1	-1.33085	Transcription factor with AP2 domain(S), putative OS=Plasmodium falciparum (isolate 3D7) GN=ApiAP2 PE=4 SV=1	C6KSY0	843	C6KSY0	C6KSY0		ApiAP2	TSPLERHNKDKDTITSSNISFLKNTPSEYML	UID733	1	179	G protein-coupled receptor kinase 1 substrate motif;GSK3 kinase substrate motif
	20.0003	19.5551	19.9146	20.5431	16.1494	17.6514	S	2833	2	___1		0.873384	7.92854e-11	0.25794	1	1.70871	Transcription factor with AP2 domain(S), putative OS=Plasmodium falciparum (isolate 3D7) GN=ApiAP2 PE=4 SV=1	C6KSY0	2833	C6KSY0	C6KSY0		ApiAP2	FINKDLYNSFEDLNESSNDEDTLRHDNYFRK	UID736	1	179	b-Adrenergic Receptor kinase substrate motif;Casein kinase II substrate motif;Pyruvate dehydrogenase kinase substrate motif
	19.7061	19.3444	18.5731	19.7541	18.6641	19.0618	S	2834	2	___1		0.833688	5.65472e-33	0.922393	1	0.04787	Transcription factor with AP2 domain(S), putative OS=Plasmodium falciparum (isolate 3D7) GN=ApiAP2 PE=4 SV=1	C6KSY0	2834	C6KSY0	C6KSY0		ApiAP2	INKDLYNSFEDLNESSNDEDTLRHDNYFRKR	UID737	1	179	Casein kinase II substrate motif;MDC1 BRCT domain binding motif;Plk1 PBD domain binding motif
	21.9721	16.5968	19.3849	22.915	21.9606	20.875	S	3964	2	___1		1	3.83345e-190	0.192527	1	-2.59897	Transcription factor with AP2 domain(S), putative OS=Plasmodium falciparum (isolate 3D7) GN=ApiAP2 PE=4 SV=1	C6KSY0	3964	C6KSY0	C6KSY0		ApiAP2	LNITKEITDNNNLHLSNNEKINKNISYENLN	UID741	1	179	Casein kinase II substrate motif
	20.7848	21.5237	21.0381	20.9551	21.2667	20.9704	S	1216	3	___1		0.777811	1.6495e-15	0.840297	1	0.0514558	Transcription factor with AP2 domain(S), putative OS=Plasmodium falciparum (isolate 3D7) GN=ApiAP2 PE=4 SV=1	C6KSY0	1216	C6KSY0	C6KSY0		ApiAP2	DSTKINSTIKIKESTSFEKETLNILTRSSKD	UID743	1;2	179	Casein kinase I substrate motif;Casein kinase II substrate motif;PKA kinase substrate motif
	21.2512	20.2484	19.9307	18.9893	15.9109	21.9631	S	130	2	___1		1	1.05516e-21	0.443432	1	1.52236	Transcription factor with AP2 domain(S), putative OS=Plasmodium falciparum (isolate 3D7) GN=ApiAP2 PE=4 SV=1	C6KSY0	130	C6KSY0	C6KSY0		ApiAP2	YNHNIGKDKKLEKFKSFIIEDSNSSSSGKKK	UID744	1	179	Calmodulin-dependent protein kinase II substrate motif;Chk1 kinase substrate motif;PKA kinase substrate motif;PKC kinase substrate motif
	21.9026	19.6653	17.7498	23.1121	20.1993	20.1672	S	136	2	___1		0.970218	2.14761e-39	0.420653	1	-1.38693	Transcription factor with AP2 domain(S), putative OS=Plasmodium falciparum (isolate 3D7) GN=ApiAP2 PE=4 SV=1	C6KSY0	136	C6KSY0	C6KSY0		ApiAP2	KDKKLEKFKSFIIEDSNSSSSGKKKYNINDV	UID745	1	179	b-Adrenergic Receptor kinase substrate motif;Casein kinase II substrate motif;G protein-coupled receptor kinase 1 substrate motif;GSK3 kinase substrate motif
	20.3653	21.3061	21.3174	22.0661	20.5898	21.2259	S	1756	2	___1		0.999822	0.000149252	0.6052	1	-0.297683	Transcription factor with AP2 domain(S), putative OS=Plasmodium falciparum (isolate 3D7) GN=ApiAP2 PE=4 SV=1	C6KSY0	1756	C6KSY0	C6KSY0		ApiAP2	VYNFCNSDHRFSHDISNEKGENINNMSNSLC	UID750	1	179	Casein kinase II substrate motif;MAPKAPK2 kinase substrate motif
	20.904	21.3756	21.0965	20.6248	20.9574	20.0955	S	1767	2	___1		0.981577	3.16036e-10	0.118765	1	0.566141	Transcription factor with AP2 domain(S), putative OS=Plasmodium falciparum (isolate 3D7) GN=ApiAP2 PE=4 SV=1	C6KSY0	1767	C6KSY0	C6KSY0		ApiAP2	SHDISNEKGENINNMSNSLCQYKRTHMHNYI	UID751	1	179	Casein kinase II substrate motif
	20.0194	19.8201	16.8866	16.7143	18.2567	16.9761	S	1882	2	___1		0.971167	0.00176751	0.227741	1	1.593	Transcription factor with AP2 domain(S), putative OS=Plasmodium falciparum (isolate 3D7) GN=ApiAP2 PE=4 SV=1	C6KSY0	1882	C6KSY0	C6KSY0		ApiAP2	NDLENYYFYNKHIYNSMDDLYVEKENGHNVN	UID753	1	179	Casein kinase II substrate motif;Pyruvate dehydrogenase kinase substrate motif
	21.7161	21.5017	19.842	23.0292	20.6058	20.4159	S	542	2	___1		1	0.00159891	0.764197	1	-0.330363	Transcription factor with AP2 domain(S), putative OS=Plasmodium falciparum (isolate 3D7) GN=ApiAP2 PE=4 SV=1	C6KSY0	542	C6KSY0	C6KSY0		ApiAP2	SQNNNTPHKKHQINNSIKKNSNIIRTFGPFN	UID755	1	179	PKA kinase substrate motif;PKC kinase substrate motif
	23.745	23.1249	22.4298	24.1828	22.4516	21.2909	S	697	3	___1		1	1.40466e-38	0.645383	1	0.458106	Transcription factor with AP2 domain(S), putative OS=Plasmodium falciparum (isolate 3D7) GN=ApiAP2 PE=4 SV=1	C6KSY0	697	C6KSY0	C6KSY0		ApiAP2	DKIKKKIIKRIRNRISSDEFNDEHNKIVTED	UID756	1;2	179	AMP-activated protein kinase substrate motif;Casein kinase II substrate motif;PKA kinase substrate motif;PKC kinase substrate motif
	22.2979	21.4212	20.7585	22.5611	21.2886	20.163	S	698	3	___1		1	6.29075e-24	0.859944	1	0.154963	Transcription factor with AP2 domain(S), putative OS=Plasmodium falciparum (isolate 3D7) GN=ApiAP2 PE=4 SV=1	C6KSY0	698	C6KSY0	C6KSY0		ApiAP2	KIKKKIIKRIRNRISSDEFNDEHNKIVTEDI	UID757	1;2	179	14-3-3 domain binding motif;Akt kinase substrate motif;Calmodulin-dependent protein kinase II substrate motif;Casein kinase II substrate motif;MAPKAPK1 kinase substrate motif;MDC1 BRCT domain binding motif;PKA kinase substrate motif;PKC kinase substrate motif;Plk1 PBD domain binding motif
	22.3256	22.5612	21.8571	24.1352	21.618	20.6919	S	1111	2	___1		0.985018	0.0101411	0.928946	1	0.0995998	Transcription factor with AP2 domain(S), putative OS=Plasmodium falciparum (isolate 3D7) GN=ApiAP2 PE=4 SV=1	C6KSY0	1111	C6KSY0	C6KSY0		ApiAP2	MEYTKEMYDNVGKISSYEDIKKQRKRKRTRR	UID758	1	179	Calmodulin-dependent protein kinase II substrate motif;Casein kinase II substrate motif;Chk1 kinase substrate motif;MDC1 BRCT domain binding motif;PKA kinase substrate motif;PKC kinase substrate motif;Plk1 PBD domain binding motif;Pyruvate dehydrogenase kinase substrate motif
	22.3778	20.5915	18.7282	19.5658	19.1243	19.4728	S	813	2	___1		0.845308	0.000121324	0.32951	1	1.17822	Transcription factor with AP2 domain(S), putative OS=Plasmodium falciparum (isolate 3D7) GN=ApiAP2 PE=4 SV=1	C6KSY0	813	C6KSY0	C6KSY0		ApiAP2	PFDNMTHKQIKLDSVSTDMNSKKYYLLKNET	UID759	1	179	Casein kinase I substrate motif
	20.8175	19.9268	16.1595	21.3406	19.8288	20.2599	S	1498	3	___1		0.99998	0.000292803	0.370535	1	-1.50849	Transcription factor with AP2 domain(S), putative OS=Plasmodium falciparum (isolate 3D7) GN=ApiAP2 PE=4 SV=1	C6KSY0	1498	C6KSY0	C6KSY0		ApiAP2	RNYDKMDEFYNTKNESDIEIIQNLNNMSTAE	UID760	1	179	b-Adrenergic Receptor kinase substrate motif;Casein kinase II substrate motif;PKA kinase substrate motif;PKC kinase substrate motif
	21.2604	19.9826	19.1324	20.0787	19.4476	19.7303	S	3974	2	___1		0.999933	5.45119e-41	0.594038	1	0.372908	Transcription factor with AP2 domain(S), putative OS=Plasmodium falciparum (isolate 3D7) GN=ApiAP2 PE=4 SV=1	C6KSY0	3974	C6KSY0	C6KSY0		ApiAP2	NNLHLSNNEKINKNISYENLNIDHTTDDLLK	UID761	1	179	Calmodulin-dependent protein kinase II substrate motif;Casein kinase II substrate motif;Chk1 kinase substrate motif;PKA kinase substrate motif;PKC kinase substrate motif
	21.7275	21.1391	18.1303	21.0847	20.8289	18.5571	S	2917	2	___1		0.999997	1.74288e-48	0.904537	1	0.175407	Transcription factor with AP2 domain(S), putative OS=Plasmodium falciparum (isolate 3D7) GN=ApiAP2 PE=4 SV=1	C6KSY0	2917	C6KSY0	C6KSY0		ApiAP2	DDDENMNMLKNRNMYSQSLLNHRKLNDKEKD	UID762	1	179	ATM kinase substrate motif;Casein kinase II substrate motif;DNA dependent Protein kinase substrate motif
	25.4486	24.6173	25.0384	22.6122	25.0999	25.2215	S	2815	2	___1		0.99853	1.89928e-07	0.458776	1	0.723554	Transcription factor with AP2 domain(S), putative OS=Plasmodium falciparum (isolate 3D7) GN=ApiAP2 PE=4 SV=1	C6KSY0	2815	C6KSY0	C6KSY0		ApiAP2	DNFVRCYNRNNKNSSSPFFINKDLYNSFEDL	UID765	1;2	179	ERK1,2 kinase substrate motif;GSK-3, ERK1, ERK2, CDK5 substrate motif;MDC1 BRCT domain binding motif;PKA kinase substrate motif;Plk1 PBD domain binding motif;WW domain binding motif
	16.3059	18.4884	19.0809	15.3487	19.2774	17.365	S	2565	2	___1		0.999963	0.000582302	0.679832	1	0.628032	Transcription factor with AP2 domain(S), putative OS=Plasmodium falciparum (isolate 3D7) GN=ApiAP2 PE=4 SV=1	C6KSY0	2565	C6KSY0	C6KSY0		ApiAP2	YKNDKNYYVQEEENYSRHENDIRMLENYEKN	UID766	1	179	Casein kinase I substrate motif;Casein kinase II substrate motif
	21.1543	20.4944	20.5577	15.8192	20.1411	20.2969	S	32	2	___1		0.855073	1.95347e-15	0.251937	1	1.98306	Transcription factor with AP2 domain(S), putative OS=Plasmodium falciparum (isolate 3D7) GN=ApiAP2 PE=4 SV=1	C6KSY0	32	C6KSY0	C6KSY0		ApiAP2	KVSNIIQAKSIDCFESNSTIDENKIMNVNDI	UID768	1	179	b-Adrenergic Receptor kinase substrate motif;Casein kinase II substrate motif
	20.2233	18.3725	17.3344	19.3008	18.4116	18.6575	S	3038	2	___1		0.840749	2.59416e-15	0.876548	1	-0.146586	Transcription factor with AP2 domain(S), putative OS=Plasmodium falciparum (isolate 3D7) GN=ApiAP2 PE=4 SV=1	C6KSY0	3038	C6KSY0	C6KSY0		ApiAP2	LCDVNNKDKIKTNVDSSLINKNNKSNITTRK	UID769	1	179	b-Adrenergic Receptor kinase substrate motif
	20.5259	15.5988	16.0284	22.7364	19.33	19.701	S	1202	2	___1		0.826183	2.80739e-19	0.168615	1	-3.20479	Transcription factor with AP2 domain(S), putative OS=Plasmodium falciparum (isolate 3D7) GN=ApiAP2 PE=4 SV=1	C6KSY0	1202	C6KSY0	C6KSY0		ApiAP2	NTNSKVLSNISQNHDSTKINSTIKIKESTSF	UID771	1	179	b-Adrenergic Receptor kinase substrate motif;PKA kinase substrate motif;PKC kinase substrate motif
	25.3496	24.822	24.6099	27.1134	25.2653	24.8753	S	2770	3	___1		0.999672	1.99443e-58	0.318778	1	-0.82418	Transcription factor with AP2 domain(S), putative OS=Plasmodium falciparum (isolate 3D7) GN=ApiAP2 PE=4 SV=1	C6KSY0	2770	C6KSY0	C6KSY0		ApiAP2	HNKYNKYNEHNNIFGSNNHTNRRHLRRPHER	UID772	1	179	G protein-coupled receptor kinase 1 substrate motif
	23.5335	23.3947	21.2172	22.9798	22.5608	22.306	S	526	2	___1		0.999791	1.12801e-48	0.903975	1	0.0996087	Organic anion transporter OS=Plasmodium falciparum (isolate 3D7) GN=PFF0690c PE=4 SV=1	C6KSY4	526	C6KSY4	C6KSY4		PFF0690c	DNENDMINNDYNERHSGNNSYINNNLDKMYT	UID775	1	181	Casein kinase I substrate motif;G protein-coupled receptor kinase 1 substrate motif;GSK3 kinase substrate motif;PKA kinase substrate motif;PKC kinase substrate motif
	24.289	23.0335	20.9774	22.9121	22.3376	23.0151	S	530	2	___1		0.999965	1.19549e-24	0.991122	1	0.0116952	Organic anion transporter OS=Plasmodium falciparum (isolate 3D7) GN=PFF0690c PE=4 SV=1	C6KSY4	530	C6KSY4	C6KSY4		PFF0690c	DMINNDYNERHSGNNSYINNNLDKMYTVKAY	UID776	1	181	MAPKAPK2 kinase substrate motif
	22.9383	21.6721	21.8469	20.6739	21.3956	22.8027	S	44	2	___1		1	8.37944e-25	0.514711	1	0.528338	Organic anion transporter OS=Plasmodium falciparum (isolate 3D7) GN=PFF0690c PE=4 SV=1	C6KSY4	44	C6KSY4	C6KSY4		PFF0690c	FLKSNTTEMKGRKVVSKIDENIIDGCGKIEK	UID777	1	181	Casein kinase II substrate motif;PKA kinase substrate motif;PKC kinase substrate motif;Pyruvate dehydrogenase kinase substrate motif
	25.5782	24.8248	25.287	24.5513	24.1433	24.9003	S	490	2	___1		1	7.16191e-196	0.0872156	1	0.698361	Organic anion transporter OS=Plasmodium falciparum (isolate 3D7) GN=PFF0690c PE=4 SV=1	C6KSY4	490	C6KSY4	C6KSY4		PFF0690c	EEDAVFRNNALHKNDSNNLSFSSSQKLNNND	UID778	1;2	181	b-Adrenergic Receptor kinase substrate motif;Calmodulin-dependent protein kinase II substrate motif;Chk1 kinase substrate motif;G protein-coupled receptor kinase 1 substrate motif;GSK3 kinase substrate motif;PKA kinase substrate motif;PKC kinase substrate motif
	25.2756	24.8754	23.9853	23.5762	24.219	24.4105	S	494	2	___1		0.999218	0	0.232038	1	0.643545	Organic anion transporter OS=Plasmodium falciparum (isolate 3D7) GN=PFF0690c PE=4 SV=1	C6KSY4	494	C6KSY4	C6KSY4		PFF0690c	VFRNNALHKNDSNNLSFSSSQKLNNNDGDNS	UID779	1;2	181	Casein kinase II substrate motif;G protein-coupled receptor kinase 1 substrate motif;GSK3 kinase substrate motif;MAPKAPK2 kinase substrate motif
	23.1616	22.6004	20.125	22.6254	22.2247	21.7919	S	497	2	___1		0.956256	1.73579e-130	0.806805	1	-0.251673	Organic anion transporter OS=Plasmodium falciparum (isolate 3D7) GN=PFF0690c PE=4 SV=1	C6KSY4	497	C6KSY4	C6KSY4		PFF0690c	NNALHKNDSNNLSFSSSQKLNNNDGDNSYDN	UID781	1	181	MDC1 BRCT domain binding motif;Plk1 PBD domain binding motif
	23.6634	23.0702	22.5395	23.9498	23.3785	23.6828	S	22	3	___1		0.99988	0.000139758	0.186852	1	-0.579292	Organic anion transporter OS=Plasmodium falciparum (isolate 3D7) GN=PFF0690c PE=4 SV=1	C6KSY4	22	C6KSY4	C6KSY4		PFF0690c	NEVINSNDTRLRKNESKKYEGEFLKSNTTEM	UID782	1	181	b-Adrenergic Receptor kinase substrate motif;Calmodulin-dependent protein kinase II substrate motif;Casein kinase II substrate motif;Chk1 kinase substrate motif;PKA kinase substrate motif;PKC kinase substrate motif
	25.8118	23.736	24.5695	26.1413	24.3164	24.5098	S	12	2	___1		0.99975	1.4814e-70	0.751628	1	-0.283401	Organic anion transporter OS=Plasmodium falciparum (isolate 3D7) GN=PFF0690c PE=4 SV=1	C6KSY4	12	C6KSY4	C6KSY4		PFF0690c	____MSSTEKNEVINSNDTRLRKNESKKYEG	UID783	1;2	181	Casein kinase II substrate motif
	23.6543	20.57	21.2405	16.3042	20.598	21.513	S	452	3	___1		0.984095	2.48909e-05	0.274819	1	2.34984	Organic anion transporter OS=Plasmodium falciparum (isolate 3D7) GN=PFF0690c PE=4 SV=1	C6KSY4	452	C6KSY4	C6KSY4		PFF0690c	DDSTDNSKNKNSTDYSDHKLYNENFKLNKKS	UID787	1	181	MAPKAPK2 kinase substrate motif
	23.5609	22.262	22.305	21.7324	20.955	22.102	S	321	2	___1		1	3.86698e-42	0.110142	1	1.11282	Organic anion transporter OS=Plasmodium falciparum (isolate 3D7) GN=PFF0690c PE=4 SV=1	C6KSY4	321	C6KSY4	C6KSY4		PFF0690c	SIKDKSKSKQDDPHVSNDFKTMDANDESYKT	UID788	1	181
	23.1885	22.0323	21.8166	23.4866	22.0566	21.5864	S	398	2	___1		0.864945	0.00026478	0.967636	1	-0.0307655	Organic anion transporter OS=Plasmodium falciparum (isolate 3D7) GN=PFF0690c PE=4 SV=1	C6KSY4	398	C6KSY4	C6KSY4		PFF0690c	NNNKNNYENKNKTNTSYEHPLNKGNDNTNDT	UID791	1	181	Casein kinase II substrate motif;G protein-coupled receptor kinase 1 substrate motif;PKA kinase substrate motif
	24.3696	23.6837	22.544	24.5375	23.114	22.583	S	957	2	___1		0.999768	2.85537e-33	0.885759	1	0.120901	Ribonuclease, putative OS=Plasmodium falciparum (isolate 3D7) GN=PFF0745c PE=3 SV=1	C6KSZ5	957	C6KSZ5	C6KSZ5		PFF0745c	KKKIIYEKDMNQSIKSPRLSKDKSHRSDSNS	UID795	1	184	ERK1,2 kinase substrate motif;G protein-coupled receptor kinase 1 substrate motif;Growth associated histone HI kinase substrate motif;GSK3 kinase substrate motif;GSK-3, ERK1, ERK2, CDK5 substrate motif;PKA kinase substrate motif;PKC kinase substrate motif;WW domain binding motif
	23.2372	22.1993	22.0094	22.3431	21.4166	21.8969	S	885	2	___1		1	1.76746e-82	0.269741	1	0.596452	Ribonuclease, putative OS=Plasmodium falciparum (isolate 3D7) GN=PFF0745c PE=3 SV=1	C6KSZ5	885	C6KSZ5	C6KSZ5		PFF0745c	NNKIDAPLSFHNKEHSPYDDNSLEEPSKIIK	UID796	1;2	184	Casein kinase II substrate motif;ERK1,2 kinase substrate motif;GSK-3, ERK1, ERK2, CDK5 substrate motif;PKA kinase substrate motif;PKC kinase substrate motif;Pyruvate dehydrogenase kinase substrate motif;WW domain binding motif
	22.3136	21.6138	20.5177	21.8561	21.1683	19.0199	S	891	2	___1		0.999928	1.8338e-25	0.468953	1	0.800268	Ribonuclease, putative OS=Plasmodium falciparum (isolate 3D7) GN=PFF0745c PE=3 SV=1	C6KSZ5	891	C6KSZ5	C6KSZ5		PFF0745c	PLSFHNKEHSPYDDNSLEEPSKIIKKKRNYF	UID797	1;2	184	Casein kinase I substrate motif;Casein kinase II substrate motif;G protein-coupled receptor kinase 1 substrate motif;Plk1 kinase substrate motif
	22.5045	19.0206	20.8737	22.839	21.1824	21.0958	S	2106	2	___1		1	0.00110739	0.476647	1	-0.906179	Ribonuclease, putative OS=Plasmodium falciparum (isolate 3D7) GN=PFF0745c PE=3 SV=1	C6KSZ5	2106	C6KSZ5	C6KSZ5		PFF0745c	LINKLKKEKFNHILNSNKYSKLLQNDNDNMK	UID800	1	184	Casein kinase II substrate motif;G protein-coupled receptor kinase 1 substrate motif;GSK3 kinase substrate motif;PKA kinase substrate motif;PKC kinase substrate motif
	25.8009	25.1798	24.2061	26.3961	24.8978	24.0517	S	1872	2	___1		0.999972	2.49771e-130	0.95214	1	-0.0528692	Ribonuclease, putative OS=Plasmodium falciparum (isolate 3D7) GN=PFF0745c PE=3 SV=1	C6KSZ5	1872	C6KSZ5	C6KSZ5		PFF0745c	EKNRMLKFEKIFLDNSDYESILKNKKVLNDD	UID802	1	184	Casein kinase II substrate motif;G protein-coupled receptor kinase 1 substrate motif;GSK3 kinase substrate motif
	21.188	20.3228	15.0645	21.8079	20.0182	19.6694	S	141	2	___1		0.997579	0.0145811	0.463375	1	-1.64004	Ribonuclease, putative OS=Plasmodium falciparum (isolate 3D7) GN=PFF0745c PE=3 SV=1	C6KSZ5	141	C6KSZ5	C6KSZ5		PFF0745c	VEHTILNIPRKSTLLSEDNKNDDKKKQHKRE	UID804	1	184	G protein-coupled receptor kinase 1 substrate motif;MAPKAPK2 kinase substrate motif
	20.2514	21.0011	19.9215	15.6675	15.6744	19.4327	S	2285	2	___1		0.999928	1.68632e-06	0.055285	0.750857	3.46648	Ribonuclease, putative OS=Plasmodium falciparum (isolate 3D7) GN=PFF0745c PE=3 SV=1	C6KSZ5	2285	C6KSZ5	C6KSZ5		PFF0745c	IYAQYKTHCKESKNKSEDGYICNVFPECKWN	UID806	1	184	G protein-coupled receptor kinase 1 substrate motif;MAPKAPK2 kinase substrate motif;PKA kinase substrate motif;PKC kinase substrate motif
	23.9514	22.9721	22.7071	24.2906	23.1692	22.9937	S	615	3	___1		0.940427	3.20487e-05	0.647107	1	-0.274331	Ribonuclease, putative OS=Plasmodium falciparum (isolate 3D7) GN=PFF0745c PE=3 SV=1	C6KSZ5	615	C6KSZ5	C6KSZ5		PFF0745c	YGNMKMKNNESLTNTSGDDTSNKKETFQNKL	UID807	1	184	Casein kinase II substrate motif;G protein-coupled receptor kinase 1 substrate motif;Pyruvate dehydrogenase kinase substrate motif
	20.6086	19.5089	19.4617	21.0471	19.2152	16.0607	S	182	2	___1		0.941357	9.35135e-08	0.510339	1	1.0854	Ndc80 homologue, putative OS=Plasmodium falciparum (isolate 3D7) GN=PFF0785w PE=4 SV=1	C6KT03	182	C6KT03	C6KT03		PFF0785w	VECFNDINEEKDLSLSYDFNELNEIKMDDFI	UID812	1	186
	20.4315	20.645	19.1532	20.1361	19.983	19.2415	S	580	2	___1		0.991619	0.000374496	0.621049	1	0.289677	Putative uncharacterized protein OS=Plasmodium falciparum (isolate 3D7) GN=PFF0820w PE=4 SV=1	C6KT10	580	C6KT10	C6KT10		PFF0820w	NNEPKEEEHVKNKEYSDDDLFSLSREKDKEL	UID816	1	187	Casein kinase II substrate motif;PKA kinase substrate motif;PKC kinase substrate motif;Pyruvate dehydrogenase kinase substrate motif
	23.7461	24.0209	23.6667	22.0924	24.5846	23.3667	S	68	3	___1		1	1.03329e-110	0.558787	1	0.463348	Putative uncharacterized protein OS=Plasmodium falciparum (isolate 3D7) GN=PFF0835w PE=4 SV=1	C6KT13	68	C6KT13	C6KT13		PFF0835w	NKKKKDIVTKIDCFQSDIDKLENERRSILDD	UID819	1	188	Casein kinase II substrate motif;Pyruvate dehydrogenase kinase substrate motif
	17.9707	18.5523	21.4125	15.6831	18.7284	19.5839	S	23	2	___1		0.998188	0.000599423	0.455579	1	1.31338	Putative uncharacterized protein OS=Plasmodium falciparum (isolate 3D7) GN=PFF0835w PE=4 SV=1	C6KT13	23	C6KT13	C6KT13		PFF0835w	KIEKPDFDAYNEKLGSISQSIDEIKKKIDNL	UID820	1	188	Casein kinase II substrate motif;G protein-coupled receptor kinase 1 substrate motif;GSK3 kinase substrate motif;Phosphorylase kinase substrate motif;PKA kinase substrate motif;PKC kinase substrate motif
	21.9096	20.3741	19.9668	15.3248	21.4588	20.7862	S	276	2	___1		1	0.00826985	0.485087	1	1.5602	Putative uncharacterized protein OS=Plasmodium falciparum (isolate 3D7) GN=PFF0835w PE=4 SV=1	C6KT13	276	C6KT13	C6KT13		PFF0835w	IKEDRERKNLELEKQSLEKKLEDIDVLPYRE	UID823	1	188	Casein kinase I substrate motif;Casein kinase II substrate motif;PKA kinase substrate motif;PKC kinase substrate motif
	26.5655	25.336	23.8592	26.7745	25.0872	24.2381	S	29	2	___1		1	0.000259991	0.921706	1	-0.113063	Histone H3 OS=Plasmodium falciparum PE=2 SV=1;Histone H3 OS=Plasmodium falciparum PE=2 SV=1;Histone H3 OS=Plasmodium falciparum (isolate 3D7) GN=PFF0865w PE=3 SV=1	Q27719;Q27718;C6KT19	29;29;29	Q27719	Q27719	Histone H3	PFF0865w	GKAPRKQLASKAARKSAPVSTGIKKPHRYRP	UID824	1;2	189	G protein-coupled receptor kinase 1 substrate motif;GSK3 kinase substrate motif;PKA kinase substrate motif;PKC kinase substrate motif
	24.5495	22.9115	20.8263	25.4028	22.0988	22.2704	S	33	2	___1		0.937519	2.97267e-05	0.761225	1	-0.494904	Histone H3 OS=Plasmodium falciparum PE=2 SV=1;Histone H3 OS=Plasmodium falciparum PE=2 SV=1;Histone H3 OS=Plasmodium falciparum (isolate 3D7) GN=PFF0865w PE=3 SV=1	Q27719;Q27718;C6KT19	33;33;33	Q27719	Q27719	Histone H3	PFF0865w	RKQLASKAARKSAPVSTGIKKPHRYRPGTVA	UID825	1;2	189	MAPKAPK2 kinase substrate motif
	22.7856	16.0465	21.9077	22.1587	21.4999	20.7426	S	298	3	___1		0.845082	3.22476e-05	0.601346	1	-1.22046	Putative uncharacterized protein OS=Plasmodium falciparum (isolate 3D7) GN=PFF0870w PE=4 SV=1	C6KT20	298	C6KT20	C6KT20		PFF0870w	KNKFFFLFRKKGSIASSSHDKENEYIMKSNK	UID826	1	190	Casein kinase II substrate motif
	24.6293	23.9556	23.9409	23.4922	24.2071	24.8062	S	476	2	___1		1	2.59744e-129	0.988446	0.999926	0.0068175	Putative uncharacterized protein OS=Plasmodium falciparum (isolate 3D7) GN=PFF0870w PE=4 SV=1	C6KT20	476	C6KT20	C6KT20		PFF0870w	PDKNEKKTYSFEKIKSFVSNNTYLKDKKSLI	UID829	1	190	Calmodulin-dependent protein kinase II substrate motif;Casein kinase II substrate motif;PKA kinase substrate motif;PKC kinase substrate motif
	22.2315	20.8818	21.9668	21.6589	21.5556	22.6308	S	479	2	___1		0.997044	0.000750486	0.659298	1	-0.255043	Putative uncharacterized protein OS=Plasmodium falciparum (isolate 3D7) GN=PFF0870w PE=4 SV=1	C6KT20	479	C6KT20	C6KT20		PFF0870w	NEKKTYSFEKIKSFVSNNTYLKDKKSLILEK	UID830	1	190	Casein kinase II substrate motif;PKA kinase substrate motif
	22.0006	19.9812	21.2588	21.6348	20.3111	20.9528	S	374	2	___1		1	6.46901e-152	0.879036	1	0.113966	Putative uncharacterized protein OS=Plasmodium falciparum (isolate 3D7) GN=PFF0870w PE=4 SV=1	C6KT20	374	C6KT20	C6KT20		PFF0870w	VMNLINKYNNIKKKNSEQNTIYNNSSITNTI	UID832	1	190	Calmodulin-dependent protein kinase II substrate motif;Chk1 kinase substrate motif;G protein-coupled receptor kinase 1 substrate motif;Pim1 kinase substrate sequence;PKA kinase substrate motif;PKC kinase substrate motif
	25.0828	23.5081	24.6962	25.5131	24.4945	23.996	S	470	2	___1		0.924092	0.0216085	0.732276	1	-0.238855	Putative uncharacterized protein OS=Plasmodium falciparum (isolate 3D7) GN=PFF0870w PE=4 SV=1	C6KT20	470	C6KT20	C6KT20		PFF0870w	KKKTCYPDKNEKKTYSFEKIKSFVSNNTYLK	UID833	1	190	Casein kinase II substrate motif;PKA kinase substrate motif;PKC kinase substrate motif
	21.2008	18.8598	21.3185	16.1949	21.2384	21.3512	S	411	3	___1		1	1.82946e-06	0.669266	1	0.864923	Putative uncharacterized protein OS=Plasmodium falciparum (isolate 3D7) GN=PFF0870w PE=4 SV=1	C6KT20	411	C6KT20	C6KT20		PFF0870w	VEKNDLNIQNDENICSRENRIYSMKTDDNII	UID834	1	190	Casein kinase II substrate motif
	22.4165	18.7089	18.8299	15.9217	18.0118	19.002	S	444	2	___1		0.999616	0.00152396	0.197988	1	2.33994	Putative uncharacterized protein OS=Plasmodium falciparum (isolate 3D7) GN=PFF0870w PE=4 SV=1	C6KT20	444	C6KT20	C6KT20		PFF0870w	FQKEHMNDINYPKNISQITIKTNDDEKKKTC	UID835	1	190	ATM kinase substrate motif;Casein kinase II substrate motif;DNA dependent Protein kinase substrate motif;PKA kinase substrate motif;PKC kinase substrate motif
	20.621	18.0931	20.3944	21.9291	19.5493	20.1474	S	793	2	___1		0.999912	0.00146092	0.479957	1	-0.839137	Putative uncharacterized protein OS=Plasmodium falciparum (isolate 3D7) GN=PFF0870w PE=4 SV=1	C6KT20	793	C6KT20	C6KT20		PFF0870w	KFINFVHNKSHTIEGSMV_____________	UID836	1	190
	23.2158	21.4724	20.5677	22.5896	22.2025	21.7866	S	99	2	___1		0.972004	1.66e-68	0.61554	1	-0.440907	Putative uncharacterized protein OS=Plasmodium falciparum (isolate 3D7) GN=PFF0870w PE=4 SV=1	C6KT20	99	C6KT20	C6KT20		PFF0870w	GIMEYKSNNENPNMLSNSLKKEQGGLYENGN	UID837	1	190	Casein kinase II substrate motif
	22.2787	19.7973	22.2028	22.0601	22.7813	21.8714	S	101	2	___1		0.845397	1.68972e-167	0.399221	1	-0.811321	Putative uncharacterized protein OS=Plasmodium falciparum (isolate 3D7) GN=PFF0870w PE=4 SV=1	C6KT20	101	C6KT20	C6KT20		PFF0870w	MEYKSNNENPNMLSNSLKKEQGGLYENGNNI	UID838	1	190	PKA kinase substrate motif;PKC kinase substrate motif
	20.0891	19.8978	18.9092	19.2832	19.158	19.9433	S	8	3	___1		0.999976	1.77438e-05	0.717699	1	0.170511	Rhomboid protease ROM10 OS=Plasmodium falciparum (isolate 3D7) GN=ROM10 PE=4 SV=1	C6KT26	8	C6KT26	C6KT26		ROM10	________MSFRTRASNNFNNDYSHDSNLLI	UID839	1	191	PKA kinase substrate motif;PKC kinase substrate motif
	25.4268	24.6814	24.0159	25.4748	24.475	24.0397	S	139	2	___1		0.981597	4.27699e-191	0.942893	1	0.044878	N-acetylglucosamine transferase (Fragment) OS=Plasmodium falciparum GN=gpi1 PE=2 SV=1;N-acetylglucosamine transferase OS=Plasmodium falciparum (isolate 3D7) GN=PFF0915w PE=4 SV=1	Q9GRI3;C6KT29	139;227	Q9GRI3	Q9GRI3		gpi1;PFF0915w	DSNNKNSSLFIDPFESDSYEKNNFSNEKCAF	UID841	1	192	b-Adrenergic Receptor kinase substrate motif;Casein kinase II substrate motif
	21.3261	19.79	19.7368	16.806	18.0185	17.2045	S	1338	2	___1		0.816675	0.00711485	0.00961016	0.250588	2.94131	Putative uncharacterized protein OS=Plasmodium falciparum (isolate 3D7) GN=PFF0920c PE=4 SV=1	C6KT30	1338	C6KT30	C6KT30		PFF0920c	MKENENIGDIEKNLTSNNIMKYNELSNPILL	UID843	1	193	PKA kinase substrate motif
	21.6465	20.6624	20.4737	22.2353	20.7992	20.8579	S	3198	2	___1		0.999693	0.0106768	0.566901	1	-0.369968	Putative uncharacterized protein OS=Plasmodium falciparum (isolate 3D7) GN=PFF0935c PE=4 SV=1	C6KT33	3198	C6KT33	C6KT33		PFF0935c	NQPLNKSQDNDPNFFSPFKLQQSPKVSINKT	UID846	1	195	Cdc2 kinase substrate motif;CDK kinase substrate motif;CDK1,2,4,6 kinase substrate motif;ERK1,2 kinase substrate motif;GSK-3, ERK1, ERK2, CDK5 substrate motif;WW domain binding motif
	17.1478	15.9079	19.9072	17.9816	19.3731	18.9927	S	40	2	___1		0.83794	0.00186095	0.418736	1	-1.12819	Cell division cycle protein 48 homologue, putative OS=Plasmodium falciparum (isolate 3D7) GN=PFF0940c PE=3 SV=1	C6KT34	40	C6KT34	C6KT34		PFF0940c	NLSRLIVEEATNDDNSVVALNTKRMEELNFF	UID847	1	196	Casein kinase I substrate motif
	22.9963	22.1994	20.6595	23.8671	20.692	19.7675	S	70	2	___1		0.96023	0.00106629	0.737575	1	0.509521	Putative uncharacterized protein OS=Plasmodium falciparum (isolate 3D7) GN=PFF0960c PE=4 SV=1	C6KT37	70	C6KT37	C6KT37		PFF0960c	LYETYEEDGQKKEYMSDTENKKNYDIKINFK	UID848	1	197	Casein kinase I substrate motif;Casein kinase II substrate motif;PKA kinase substrate motif
	20.4913	20.2911	15.5252	21.7278	19.6694	20.9601	S	182	3	___1		0.998991	0.0131073	0.308672	1	-2.01652	Putative uncharacterized protein OS=Plasmodium falciparum (isolate 3D7) GN=PFF0960c PE=4 SV=1	C6KT37	182	C6KT37	C6KT37		PFF0960c	EENKITKKKYELDKDSLDIKKKHINNLNYEN	UID849	1	197	b-Adrenergic Receptor kinase substrate motif;Casein kinase I substrate motif;PKA kinase substrate motif;PKC kinase substrate motif
	20.7135	19.8692	19.5235	20.1228	15.7576	14.9407	S	260	2	___1		0.934841	0.00821083	0.133397	1	3.09504	Coronin binding protein OS=Plasmodium falciparum (isolate 3D7) GN=PFF1110c PE=4 SV=1	C6KT67	260	C6KT67	C6KT67		PFF1110c	HDNVLNVKDITYKRISDSADEYNNSEKKNKA	UID856	1	200	Casein kinase II substrate motif;PAK2 kinase substrate motif;PKA kinase substrate motif;PKC kinase substrate motif
	21.9979	22.3343	20.1713	22.6708	20.5309	15.0644	S	262	2	___1		0.996995	7.42912e-05	0.428481	1	2.07917	Coronin binding protein OS=Plasmodium falciparum (isolate 3D7) GN=PFF1110c PE=4 SV=1	C6KT67	262	C6KT67	C6KT67		PFF1110c	NVLNVKDITYKRISDSADEYNNSEKKNKAVL	UID857	1	200	b-Adrenergic Receptor kinase substrate motif;Casein kinase II substrate motif
	22.7896	22.7355	21.5682	21.8443	22.9239	20.776	S	2378	2	___1		0.999969	0.00161939	0.52214	1	0.516378	Smarca-related protein OS=Plasmodium falciparum (isolate 3D7) GN=PFF1185w PE=4 SV=1	C6KT82	2378	C6KT82	C6KT82		PFF1185w	KNTIKEKLKELNYVNSRSNSNTKNNMNTNII	UID862	1	202	Casein kinase II substrate motif;G protein-coupled receptor kinase 1 substrate motif;GSK3 kinase substrate motif
	23.0219	22.9615	22.2794	25.0973	22.277	22.5383	S	1881	3	___1		1	3.57288e-07	0.586384	1	-0.549917	Smarca-related protein OS=Plasmodium falciparum (isolate 3D7) GN=PFF1185w PE=4 SV=1	C6KT82	1881	C6KT82	C6KT82		PFF1185w	IEYNKNDDEDYNNNESKDKIMKGVGTTFLSD	UID863	1	202	b-Adrenergic Receptor kinase substrate motif
	25.6951	24.8393	22.2857	25.9994	24.1079	24.0144	S	2326	2	___1		0.987898	1.42282e-149	0.738303	1	-0.433825	Smarca-related protein OS=Plasmodium falciparum (isolate 3D7) GN=PFF1185w PE=4 SV=1	C6KT82	2326	C6KT82	C6KT82		PFF1185w	TTGNNNIFNLVSSSNSPYDKNKKLKDDEFEK	UID865	1	202	Casein kinase II substrate motif;ERK1,2 kinase substrate motif;GSK-3, ERK1, ERK2, CDK5 substrate motif;MAPKAPK2 kinase substrate motif;Pyruvate dehydrogenase kinase substrate motif;WW domain binding motif
	23.1461	22.4762	20.9962	20.3226	21.5098	22.2609	S	1895	2	___1		0.953955	1.4007e-14	0.377875	1	0.841742	Smarca-related protein OS=Plasmodium falciparum (isolate 3D7) GN=PFF1185w PE=4 SV=1	C6KT82	1895	C6KT82	C6KT82		PFF1185w	ESKDKIMKGVGTTFLSDGSMRFEKDSPENNM	UID866	1;2	202	Casein kinase II substrate motif
	21.8199	21.2899	22.1552	21.3997	21.0342	21.7693	S	1898	2	___1		0.988559	1.11161e-53	0.34306	1	0.353909	Smarca-related protein OS=Plasmodium falciparum (isolate 3D7) GN=PFF1185w PE=4 SV=1	C6KT82	1898	C6KT82	C6KT82		PFF1185w	DKIMKGVGTTFLSDGSMRFEKDSPENNMNEN	UID867	1;2	202	PKA kinase substrate motif;PKC kinase substrate motif
	23.3529	15.7144	15.3618	24.0704	22.6543	21.3636	S	2102	3	___1		0.91337	1.00193e-16	0.16965	1	-4.55307	Smarca-related protein OS=Plasmodium falciparum (isolate 3D7) GN=PFF1185w PE=4 SV=1	C6KT82	2102	C6KT82	C6KT82		PFF1185w	AKLTHFLSNQPLTISSDYSDTKDIIEIRSDL	UID870	1	202	Casein kinase II substrate motif;MDC1 BRCT domain binding motif;Plk1 PBD domain binding motif
	21.2034	23.6699	22.2079	23.9065	23.8221	23.0981	S	1751	3	___1		0.999965	1.13325e-15	0.176082	1	-1.24848	Smarca-related protein OS=Plasmodium falciparum (isolate 3D7) GN=PFF1185w PE=4 SV=1	C6KT82	1751	C6KT82	C6KT82		PFF1185w	TSFSQMGRDGFEKRVSEGKNDSCSSHIHFKD	UID873	1	202	Calmodulin-dependent protein kinase II substrate motif;G protein-coupled receptor kinase 1 substrate motif;PAK2 kinase substrate motif;PKA kinase substrate motif;PKC kinase substrate motif
	24.048	23.1022	22.1897	24.2924	21.5988	22.5497	S	1598	2	___1		0.999981	0.00026129	0.769122	1	0.299643	Smarca-related protein OS=Plasmodium falciparum (isolate 3D7) GN=PFF1185w PE=4 SV=1	C6KT82	1598	C6KT82	C6KT82		PFF1185w	NEKQLQKELRSQLHDSKQEELEAKKRKRAQQ	UID874	1	202	b-Adrenergic Receptor kinase substrate motif;Casein kinase II substrate motif
	23.7324	22.4093	21.9737	24.5584	22.525	21.7334	S	351	2	___1		0.995245	1.68585e-190	0.825555	1	-0.233791	Sec14 domain containing protein OS=Plasmodium falciparum (isolate 3D7) GN=PFF1280w PE=4 SV=1	C6KTA0	351	C6KTA0	C6KTA0		PFF1280w	RIIDNHRYNDILLNDSNSANLERTACIEADT	UID879	1	204	b-Adrenergic Receptor kinase substrate motif;Casein kinase II substrate motif
	27.5871	27.6094	28.4991	25.0225	28.5655	28.3232	S	461	2	___1		1	1.32948e-94	0.641157	1	0.594786	Pyruvate kinase OS=Plasmodium falciparum (isolate 3D7) GN=PFF1300w PE=1 SV=1	C6KTA4	461	C6KTA4	C6KTA4	Pyruvate kinase	PFF1300w	KCLNVHRGVTCIKVGSFQGTDIVIRNAIEIA	UID880	1	205	G protein-coupled receptor kinase 1 substrate motif;PKA kinase substrate motif;PKC kinase substrate motif
	19.8336	18.7847	19.4633	15.5117	19.4186	19.6084	S	220	2	___1		0.985929	0.0127757	0.437268	1	1.18098	Ankyrin-repeat protein, putative OS=Plasmodium falciparum (isolate 3D7) GN=PFF1315w PE=4 SV=1	C6KTA7	220	C6KTA7	C6KTA7		PFF1315w	GLDILNKEGLLERTHSISINDLFKLNSDICF	UID881	1	206	14-3-3 domain binding motif;Calmodulin-dependent protein kinase II alpha substrate motif;Calmodulin-dependent protein kinase II substrate motif;Calmodulin-dependent protein kinase IV substrate motif;Casein kinase II substrate motif;Chk1 kinase substrate motif;Phosphorylase kinase substrate motif;PKA kinase substrate motif;PKC kinase substrate motif
	23.8536	21.0453	23.3656	23.0101	22.0988	21.1328	S	5002	3	___1		0.999688	3.04453e-58	0.545439	1	0.674236	Putative E3 ubiquitin-protein ligase protein PFF1365c OS=Plasmodium falciparum (isolate 3D7) GN=PFF1365c PE=3 SV=1	C6KTB7	5002	C6KTB7	C6KTB7	Putative E3 ubiquitin-protein ligase protein PFF1365c	PFF1365c	KTKRSLSKDKNAGDLSNDNTEEIYHNNRYKK	UID887	1	210	G protein-coupled receptor kinase 1 substrate motif
	23.8603	19.722	22.3347	24.1719	21.4588	21.8801	S	8200	2	___1		1	4.3082e-120	0.73664	1	-0.531251	Putative E3 ubiquitin-protein ligase protein PFF1365c OS=Plasmodium falciparum (isolate 3D7) GN=PFF1365c PE=3 SV=1	C6KTB7	8200	C6KTB7	C6KTB7	Putative E3 ubiquitin-protein ligase protein PFF1365c	PFF1365c	IKDNGLKEIDQEINHSNDNIKAFLKDDDEKD	UID889	1	210
	22.4351	16.4515	15.1045	22.95	21.1802	20.8425	S	2867	2	___1		0.993402	0.000596117	0.193662	1	-3.66051	Putative E3 ubiquitin-protein ligase protein PFF1365c OS=Plasmodium falciparum (isolate 3D7) GN=PFF1365c PE=3 SV=1	C6KTB7	2867	C6KTB7	C6KTB7	Putative E3 ubiquitin-protein ligase protein PFF1365c	PFF1365c	KKNLSSNKRSQKGYNSNSDDIKKKKKSNCNE	UID890	1	210	Casein kinase II substrate motif;PKA kinase substrate motif;Pyruvate dehydrogenase kinase substrate motif
	20.7342	19.801	20.1987	19.7434	20.1851	19.9178	S	8950	2	___1		0.969415	0.014936	0.378856	1	0.295893	Putative E3 ubiquitin-protein ligase protein PFF1365c OS=Plasmodium falciparum (isolate 3D7) GN=PFF1365c PE=3 SV=1	C6KTB7	8950	C6KTB7	C6KTB7	Putative E3 ubiquitin-protein ligase protein PFF1365c	PFF1365c	DGLNNISGNGRIKFPSYSKNLLRYRNGNFLL	UID895	1	210	Casein kinase II substrate motif;DNA dependent Protein kinase substrate motif;PKA kinase substrate motif;PKC kinase substrate motif
	23.9213	15.4761	22.4609	24.6436	22.2118	22.3665	S	4886	2	___1		0.999992	0.00564701	0.418186	1	-2.45451	Putative E3 ubiquitin-protein ligase protein PFF1365c OS=Plasmodium falciparum (isolate 3D7) GN=PFF1365c PE=3 SV=1	C6KTB7	4886	C6KTB7	C6KTB7	Putative E3 ubiquitin-protein ligase protein PFF1365c	PFF1365c	PNEEYNDEFFENRKGSPYFPSRSKNGNINSD	UID896	1	210	14-3-3 domain binding motif;Calmodulin-dependent protein kinase II substrate motif;ERK1,2 kinase substrate motif;G protein-coupled receptor kinase 1 substrate motif;GSK-3, ERK1, ERK2, CDK5 substrate motif;PKA kinase substrate motif;PKC epsilon kinase substrate motif;PKC kinase substrate motif;WW domain binding motif
	21.1117	17.8144	20.6946	22.111	20.3544	20.0033	S	2427	2	___1		0.999999	2.25694e-14	0.481457	1	-0.949373	Putative E3 ubiquitin-protein ligase protein PFF1365c OS=Plasmodium falciparum (isolate 3D7) GN=PFF1365c PE=3 SV=1	C6KTB7	2427	C6KTB7	C6KTB7	Putative E3 ubiquitin-protein ligase protein PFF1365c	PFF1365c	ISQEWDEHFVFMRRNSYDIPITVRKMYSDRS	UID898	1	210	14-3-3 domain binding motif;Calmodulin-dependent protein kinase II alpha substrate motif;Calmodulin-dependent protein kinase II substrate motif;Calmodulin-dependent protein kinase IV substrate motif;G protein-coupled receptor kinase 1 substrate motif;PAK2 kinase substrate motif;PKA kinase substrate motif;PKC epsilon kinase substrate motif;PKC kinase substrate motif
	16.9001	17.3948	20.2693	20.964	18.9527	18.2202	S	2368	3	___1		0.9238	0.000297614	0.422049	1	-1.19088	Putative E3 ubiquitin-protein ligase protein PFF1365c OS=Plasmodium falciparum (isolate 3D7) GN=PFF1365c PE=3 SV=1	C6KTB7	2368	C6KTB7	C6KTB7	Putative E3 ubiquitin-protein ligase protein PFF1365c	PFF1365c	NDVHPNGEKSSHNNKSNEFLAMDSIQKKREK	UID899	1	210	Casein kinase II substrate motif
	22.3468	22.033	20.961	23.508	22.6134	22.6711	S	8997	2	___1		0.953363	3.68361e-11	0.0868466	1	-1.15054	Putative E3 ubiquitin-protein ligase protein PFF1365c OS=Plasmodium falciparum (isolate 3D7) GN=PFF1365c PE=3 SV=1	C6KTB7	8997	C6KTB7	C6KTB7	Putative E3 ubiquitin-protein ligase protein PFF1365c	PFF1365c	NSHSPRVTSNLLASYSNERHGIKLAFMNSGE	UID902	1	210	Casein kinase II substrate motif
	20.5727	19.9799	20.5727	20.993	19.6694	16.1827	S	4567	2	___1		0.992932	0.000396276	0.380303	1	1.42676	Putative E3 ubiquitin-protein ligase protein PFF1365c OS=Plasmodium falciparum (isolate 3D7) GN=PFF1365c PE=3 SV=1	C6KTB7	4567	C6KTB7	C6KTB7	Putative E3 ubiquitin-protein ligase protein PFF1365c	PFF1365c	KMNEKYELISLDTLLSNDEKKKKMNNMNILN	UID903	1	210	Casein kinase II substrate motif
	24.8281	24.3056	23.2394	25.1611	23.8181	23.4548	S	1897	3	___1		1	0.000760643	0.978207	1	-0.0202986	Protein kinase PK4 OS=Plasmodium falciparum (isolate 3D7) GN=PfPK4 PE=4 SV=1	C6KTB8	1897	C6KTB8	C6KTB8		PfPK4	IYEKELFHLYRRRAASQDVLNKKSFVMKKRI	UID906	1	211	14-3-3 domain binding motif;Akt kinase substrate motif;ATM kinase substrate motif;Calmodulin-dependent protein kinase II substrate motif;DNA dependent Protein kinase substrate motif;MAPKAPK1 kinase substrate motif;PKA kinase substrate motif;PKC kinase substrate motif;ZIP kinase substrate motif
	22.3593	20.1682	20.6948	21.9438	19.3296	20.3889	S	1994	2	___1		0.832843	4.94066e-10	0.632552	1	0.519993	Protein kinase PK4 OS=Plasmodium falciparum (isolate 3D7) GN=PfPK4 PE=4 SV=1;PK4 protein kinase OS=Plasmodium falciparum GN=PK4 PE=3 SV=1	C6KTB8;O43948	1994;87	C6KTB8	C6KTB8		PfPK4;PK4	IKMNDKAEDNYDGYNSSGSRYNNINDDGVEL	UID907	1	211	Casein kinase II substrate motif
	24.7857	23.4798	22.766	24.6667	23.5974	23.5644	S	2318	2	___1		0.999709	1.79537e-227	0.721067	1	-0.26569	Protein kinase PK4 OS=Plasmodium falciparum (isolate 3D7) GN=PfPK4 PE=4 SV=1;PK4 protein kinase OS=Plasmodium falciparum GN=PK4 PE=3 SV=1	C6KTB8;O43948	2318;411	C6KTB8	C6KTB8		PfPK4;PK4	KEVLRKNNAPNLVFYSDNDGLTSKNKENPEK	UID910	1	211	Casein kinase II substrate motif;Pyruvate dehydrogenase kinase substrate motif
	20.2272	18.3842	19.3565	16.4219	21.2546	21.3553	S	1973	3	___1		1	0.00876817	0.846092	1	-0.354606	Protein kinase PK4 OS=Plasmodium falciparum (isolate 3D7) GN=PfPK4 PE=4 SV=1	C6KTB8	1973	C6KTB8	C6KTB8		PfPK4	LNFLTNFNKKFMKKNSLVDHLIKMNDKAEDN	UID911	1	211	Calmodulin-dependent protein kinase II substrate motif;Casein kinase II substrate motif;Phosphorylase kinase substrate motif;PKA kinase substrate motif;PKC kinase substrate motif;Pyruvate dehydrogenase kinase substrate motif
	24.2132	23.7167	23.5213	15.7247	21.0927	23.37	S	2345	2	___1		0.997755	1.46374e-31	0.174308	1	3.75462	Protein kinase PK4 OS=Plasmodium falciparum (isolate 3D7) GN=PfPK4 PE=4 SV=1;PK4 protein kinase OS=Plasmodium falciparum GN=PK4 PE=3 SV=1	C6KTB8;O43948	2345;438	C6KTB8	C6KTB8		PfPK4;PK4	NPEKNHNPFLSDKNFSDSIYKKKKSHDYNSS	UID912	1;2	211	Casein kinase II substrate motif;PKA kinase substrate motif;PKC kinase substrate motif
	22.2242	21.5756	21.7642	19.6243	22.6966	20.1132	S	2340	2	___1		1	1.46374e-31	0.343718	1	1.0433	Protein kinase PK4 OS=Plasmodium falciparum (isolate 3D7) GN=PfPK4 PE=4 SV=1;PK4 protein kinase OS=Plasmodium falciparum GN=PK4 PE=3 SV=1	C6KTB8;O43948	2340;433	C6KTB8	C6KTB8		PfPK4;PK4	SKNKENPEKNHNPFLSDKNFSDSIYKKKKSH	UID913	1;2	211	PKA kinase substrate motif;PKC kinase substrate motif
	21.957	20.8551	19.8075	20.1219	19.339	18.7307	S	2022	2	___1		0.999996	7.61372e-69	0.116748	1	1.47599	Protein kinase PK4 OS=Plasmodium falciparum (isolate 3D7) GN=PfPK4 PE=4 SV=1;PK4 protein kinase OS=Plasmodium falciparum GN=PK4 PE=3 SV=1	C6KTB8;O43948	2022;115	C6KTB8	C6KTB8		PfPK4;PK4	VELCGTKRYTNNKNNSDYDNYNNNNNMKNKR	UID915	1	211	Casein kinase II substrate motif;PKA kinase substrate motif;PKC kinase substrate motif;Pyruvate dehydrogenase kinase substrate motif
	22.8804	22.92	22.6729	22.5646	23.0501	22.0801	S	2395	2	___1		1	1.1886e-119	0.421858	1	0.259539	Protein kinase PK4 OS=Plasmodium falciparum (isolate 3D7) GN=PfPK4 PE=4 SV=1;PK4 protein kinase OS=Plasmodium falciparum GN=PK4 PE=3 SV=1	C6KTB8;O43948	2395;488	C6KTB8	C6KTB8		PfPK4;PK4	SKSKIKTNAQGIYEESENDEGRDHFQYKKGK	UID916	1	211	b-Adrenergic Receptor kinase substrate motif;Casein kinase II substrate motif;G protein-coupled receptor kinase 1 substrate motif;Pyruvate dehydrogenase kinase substrate motif
	22.0813	22.765	22.1912	22.9669	22.0275	22.3151	S	140	3	___1		0.999918	6.40027e-54	0.808168	1	-0.0906512	Amino acid transporter, putative OS=Plasmodium falciparum (isolate 3D7) GN=PFF1430c PE=4 SV=1	C6KTD0	140	C6KTD0	C6KTD0		PFF1430c	KNSSNNNNNNTIVDISDGDYTNDEEGTNKPK	UID917	1;2	213	Casein kinase II substrate motif;Pyruvate dehydrogenase kinase substrate motif
	20.814	21.9369	20.7878	14.5205	22.0524	21.369	S	2966	3	___1		0.999797	0.000442658	0.486201	1	1.86561	Putative histone-lysine N-methyltransferase PFF1440w OS=Plasmodium falciparum (isolate 3D7) GN=PFF1440w PE=3 SV=1	C6KTD2	2966	C6KTD2	C6KTD2	Putative histone-lysine N-methyltransferase 1	SET1	HMNNNEFIDISKDKISEHNILDESFNSGVVC	UID919	1	214	Casein kinase I substrate motif;G protein-coupled receptor kinase 1 substrate motif;PKA kinase substrate motif;PKC kinase substrate motif
	23.3092	22.8884	21.4527	15.1802	23.2679	15.5933	S	264	2	___1		0.936769	0.000165165	0.166893	1	4.53634	Putative histone-lysine N-methyltransferase PFF1440w OS=Plasmodium falciparum (isolate 3D7) GN=PFF1440w PE=3 SV=1	C6KTD2	264	C6KTD2	C6KTD2	Putative histone-lysine N-methyltransferase 1	SET1	YYCLNNGDHIINEKDSFSDTYISYGCRKRRW	UID920	1	214	b-Adrenergic Receptor kinase substrate motif;Casein kinase I substrate motif;Casein kinase II substrate motif;G protein-coupled receptor kinase 1 substrate motif;PKA kinase substrate motif;PKC kinase substrate motif;Pyruvate dehydrogenase kinase substrate motif
	25.4349	24.6588	23.721	20.1277	23.7722	23.0154	S	3031	2	___1		0.985899	3.57261e-49	0.131546	1	2.29979	Putative histone-lysine N-methyltransferase PFF1440w OS=Plasmodium falciparum (isolate 3D7) GN=PFF1440w PE=3 SV=1	C6KTD2	3031	C6KTD2	C6KTD2	Putative histone-lysine N-methyltransferase 1	SET1	EVNNNSVLKNERDVESTSELYIGGDKHVYNK	UID922	1	214	b-Adrenergic Receptor kinase substrate motif;Casein kinase I substrate motif;Casein kinase II substrate motif
	23.8169	22.3123	20.1107	23.6116	21.9948	21.8428	S	3766	3	___1		0.997449	2.51993e-05	0.756902	1	-0.40309	Putative histone-lysine N-methyltransferase PFF1440w OS=Plasmodium falciparum (isolate 3D7) GN=PFF1440w PE=3 SV=1	C6KTD2	3766	C6KTD2	C6KTD2	Putative histone-lysine N-methyltransferase 1	SET1	NIINKENNFGTSNFNSPFHVGNLAKSYSYNN	UID925	1	214	ERK1,2 kinase substrate motif;GSK-3, ERK1, ERK2, CDK5 substrate motif;MAPKAPK2 kinase substrate motif;WW domain binding motif
	24.2139	23.8568	22.7643	24.0917	23.4717	22.6894	S	4239	3	___1		0.999999	2.43327e-10	0.760867	1	0.194085	Putative histone-lysine N-methyltransferase PFF1440w OS=Plasmodium falciparum (isolate 3D7) GN=PFF1440w PE=3 SV=1	C6KTD2	4239	C6KTD2	C6KTD2	Putative histone-lysine N-methyltransferase 1	SET1	ADDNINCKENTLQNESPKKDDELRENDLKTT	UID926	1	214	b-Adrenergic Receptor kinase substrate motif;Cdc2 kinase substrate motif;CDK kinase substrate motif;CDK1,2,4,6 kinase substrate motif;ERK1,2 kinase substrate motif;Growth associated histone HI kinase substrate motif;GSK-3, ERK1, ERK2, CDK5 substrate motif;PKA kinase substrate motif;PKC kinase substrate motif;WW domain binding motif
	22.382	20.402	19.0472	23.6533	15.9446	18.8564	S	6186	2	___1		0.991888	0.000865206	0.669416	1	1.12564	Putative histone-lysine N-methyltransferase PFF1440w OS=Plasmodium falciparum (isolate 3D7) GN=PFF1440w PE=3 SV=1	C6KTD2	6186	C6KTD2	C6KTD2	Putative histone-lysine N-methyltransferase 1	SET1	EGNFFNYEEKGNLLGSNVSKIKMNELLECNV	UID927	1	214	Casein kinase II substrate motif
	22.1839	21.3958	19.9289	21.5056	20.7014	20.8686	S	4655	3	___1		1	1.46412e-05	0.847721	1	0.144328	Putative histone-lysine N-methyltransferase PFF1440w OS=Plasmodium falciparum (isolate 3D7) GN=PFF1440w PE=3 SV=1	C6KTD2	4655	C6KTD2	C6KTD2	Putative histone-lysine N-methyltransferase 1	SET1	INYGKHNDQMKEEEESEVVLGDVDFLKNEKK	UID928	1	214	b-Adrenergic Receptor kinase substrate motif;Casein kinase I substrate motif;G protein-coupled receptor kinase 1 substrate motif
	22.8112	22.4414	21.5351	23.1079	16.9308	21.4298	S	3667	2	___1		0.839342	0.00021356	0.399629	1	1.77305	Putative histone-lysine N-methyltransferase PFF1440w OS=Plasmodium falciparum (isolate 3D7) GN=PFF1440w PE=3 SV=1	C6KTD2	3667	C6KTD2	C6KTD2	Putative histone-lysine N-methyltransferase 1	SET1	NTNNVSCFMMRRKIRSNSLHDMNDKMNKMND	UID930	1	214	Casein kinase II substrate motif;PKA kinase substrate motif;PKC kinase substrate motif
	23.7129	23.24	22.9169	23.5189	23.1049	22.7619	S	2752	2	___1		0.999984	2.80231e-158	0.638914	1	0.161343	Putative histone-lysine N-methyltransferase PFF1440w OS=Plasmodium falciparum (isolate 3D7) GN=PFF1440w PE=3 SV=1	C6KTD2	2752	C6KTD2	C6KTD2	Putative histone-lysine N-methyltransferase 1	SET1	LVDGDMNKLENDLNNSNDFSINEEKKNNKDT	UID934	1	214	G protein-coupled receptor kinase 1 substrate motif;GSK3 kinase substrate motif
	24.4611	22.6597	22.5749	25.1501	23.3246	23.1656	S	244	2	___1		0.990806	1.04125e-06	0.504646	1	-0.648156	Putative histone-lysine N-methyltransferase PFF1440w OS=Plasmodium falciparum (isolate 3D7) GN=PFF1440w PE=3 SV=1	C6KTD2	244	C6KTD2	C6KTD2	Putative histone-lysine N-methyltransferase 1	SET1	ILKNKNKDKKLFTNTSDKKNYYCLNNGDHII	UID935	1	214	PKA kinase substrate motif;PKC kinase substrate motif
	21.8756	22.7339	21.8358	19.9533	21.6083	20.63	S	735	2	___1		1	1.05537e-38	0.0653586	1	1.41791	Putative histone-lysine N-methyltransferase PFF1440w OS=Plasmodium falciparum (isolate 3D7) GN=PFF1440w PE=3 SV=1	C6KTD2	735	C6KTD2	C6KTD2	Putative histone-lysine N-methyltransferase 1	SET1	LKYMKKVKNMSEVNFSDDDECKKENKDNISE	UID937	1	214	Casein kinase II substrate motif;Pyruvate dehydrogenase kinase substrate motif
	23.6808	22.6052	20.4483	22.494	15.9818	15.9554	S	443	2	___1		1	1.39572e-24	0.159113	1	4.10104	Putative histone-lysine N-methyltransferase PFF1440w OS=Plasmodium falciparum (isolate 3D7) GN=PFF1440w PE=3 SV=1	C6KTD2	443	C6KTD2	C6KTD2	Putative histone-lysine N-methyltransferase 1	SET1	NNSRRRLNNTSKNNISNNNNNMLKKKKGKKN	UID938	1	214	PKA kinase substrate motif
	19.9998	19.7402	19.1587	21.5117	19.8787	18.6414	S	2828	3	___1		0.895364	0.0020161	0.685783	1	-0.3777	Putative histone-lysine N-methyltransferase PFF1440w OS=Plasmodium falciparum (isolate 3D7) GN=PFF1440w PE=3 SV=1	C6KTD2	2828	C6KTD2	C6KTD2	Putative histone-lysine N-methyltransferase 1	SET1	KNSCHDNDSNVLYNESVKKSFNACKIEKKEG	UID939	1	214	b-Adrenergic Receptor kinase substrate motif;G protein-coupled receptor kinase 1 substrate motif;GSK3 kinase substrate motif;PKA kinase substrate motif;PKC kinase substrate motif
	22.9237	22.6445	21.9282	22.8276	22.6769	21.5095	S	4066	2	___1		0.999987	2.18574e-06	0.768834	1	0.160813	Putative histone-lysine N-methyltransferase PFF1440w OS=Plasmodium falciparum (isolate 3D7) GN=PFF1440w PE=3 SV=1	C6KTD2	4066	C6KTD2	C6KTD2	Putative histone-lysine N-methyltransferase 1	SET1	SSDNLIYNVHNNNRNSPAEFTSDIIINKERN	UID940	1	214	Casein kinase II substrate motif;ERK1,2 kinase substrate motif;GSK-3, ERK1, ERK2, CDK5 substrate motif;PKA kinase substrate motif;PKC kinase substrate motif;WW domain binding motif
	22.3805	23.0515	21.904	17.9072	22.0116	20.5497	S	3601	2	___1		0.999993	3.96361e-48	0.140134	1	2.28915	Putative histone-lysine N-methyltransferase PFF1440w OS=Plasmodium falciparum (isolate 3D7) GN=PFF1440w PE=3 SV=1	C6KTD2	3601	C6KTD2	C6KTD2	Putative histone-lysine N-methyltransferase 1	SET1	SVIDYRKWSSVNRSVSMNNMNCIRSNTNPRI	UID950	1	214	14-3-3 domain binding motif;Calmodulin-dependent protein kinase I substrate motif;Calmodulin-dependent protein kinase II alpha substrate motif;Calmodulin-dependent protein kinase II substrate motif;Calmodulin-dependent protein kinase IV substrate motif;Chk1 kinase substrate motif;PKA kinase substrate motif;PKC kinase substrate motif
	19.9567	19.7231	18.3441	21.4707	17.7295	19.0439	S	3778	2	___1		0.992636	1.37951e-09	0.954387	1	-0.0733878	Putative histone-lysine N-methyltransferase PFF1440w OS=Plasmodium falciparum (isolate 3D7) GN=PFF1440w PE=3 SV=1	C6KTD2	3778	C6KTD2	C6KTD2	Putative histone-lysine N-methyltransferase 1	SET1	NFNSPFHVGNLAKSYSYNNTMSEKNMNEVIC	UID951	1	214	Calmodulin-dependent protein kinase II substrate motif;Chk1 kinase substrate motif;G protein-coupled receptor kinase 1 substrate motif;PKA kinase substrate motif;PKC kinase substrate motif
	22.9887	20.6387	20.992	21.6889	21.9904	21.7593	S	4260	3	___1		0.990288	3.06775e-55	0.729847	1	-0.273083	Putative histone-lysine N-methyltransferase PFF1440w OS=Plasmodium falciparum (isolate 3D7) GN=PFF1440w PE=3 SV=1	C6KTD2	4260	C6KTD2	C6KTD2	Putative histone-lysine N-methyltransferase 1	SET1	ELRENDLKTTTENIKSNEVEDKEFVDKKKKR	UID952	1	214	Casein kinase II substrate motif
	22.4361	21.8591	21.1878	22.7644	21.1817	21.0677	S	3712	2	___1		1	3.43366e-85	0.823241	1	0.156356	Putative histone-lysine N-methyltransferase PFF1440w OS=Plasmodium falciparum (isolate 3D7) GN=PFF1440w PE=3 SV=1	C6KTD2	3712	C6KTD2	C6KTD2	Putative histone-lysine N-methyltransferase 1	SET1	NINICNMNYPIDRVDSMNNTFNRNNIIISQN	UID953	1	214	14-3-3 domain binding motif;b-Adrenergic Receptor kinase substrate motif;Calmodulin-dependent protein kinase II alpha substrate motif;Calmodulin-dependent protein kinase II substrate motif;Calmodulin-dependent protein kinase IV substrate motif;Chk1 kinase substrate motif;G protein-coupled receptor kinase 1 substrate motif;PKA kinase substrate motif;PKC kinase substrate motif
	20.838	21.1531	19.6523	21.3023	21.0785	18.9908	S	2929	2	___1		1	3.21531e-05	0.921752	1	0.0905889	Putative histone-lysine N-methyltransferase PFF1440w OS=Plasmodium falciparum (isolate 3D7) GN=PFF1440w PE=3 SV=1	C6KTD2	2929	C6KTD2	C6KTD2	Putative histone-lysine N-methyltransferase 1	SET1	KKNVENKCNTKVEMNSDVILLDDNIKDHCSV	UID954	1	214	Casein kinase I substrate motif
	20.1779	19.4278	18.1385	20.9526	19.1397	14.9508	S	1376	2	___1		0.973461	0.00330275	0.656072	1	0.900343	DNA polymerase epsilon, catalytic subunit a, putative OS=Plasmodium falciparum (isolate 3D7) GN=PFF1470c PE=4 SV=1	C6KTD8	1376	C6KTD8	C6KTD8		PFF1470c	TQKESMKNKEHISNQSMEKKSPFPIEGENTI	UID958	1	215	Casein kinase II substrate motif
	20.2197	18.4186	15.8756	20.8323	20.4863	20.1362	S	1331	2	___1		0.836266	1.46809e-19	0.144026	1	-2.31362	DNA polymerase epsilon, catalytic subunit a, putative OS=Plasmodium falciparum (isolate 3D7) GN=PFF1470c PE=4 SV=1	C6KTD8	1331	C6KTD8	C6KTD8		PFF1470c	TSFFVKKNIKKEDTTSPLHSADVKLVNDIHD	UID959	1	215	Casein kinase I substrate motif;ERK1,2 kinase substrate motif;G protein-coupled receptor kinase 1 substrate motif;GSK3 kinase substrate motif;GSK-3, ERK1, ERK2, CDK5 substrate motif;WW domain binding motif
	23.2474	22.3159	19.4101	23.9739	22.4007	19.5771	S	1381	3	___1		0.993575	3.77427e-11	0.859582	1	-0.326125	DNA polymerase epsilon, catalytic subunit a, putative OS=Plasmodium falciparum (isolate 3D7) GN=PFF1470c PE=4 SV=1	C6KTD8	1381	C6KTD8	C6KTD8		PFF1470c	MKNKEHISNQSMEKKSPFPIEGENTITNPSS	UID961	1	215	Casein kinase I substrate motif;ERK1,2 kinase substrate motif;Growth associated histone HI kinase substrate motif;GSK-3, ERK1, ERK2, CDK5 substrate motif;PKA kinase substrate motif;PKC kinase substrate motif;WW domain binding motif
	21.9397	20.3208	19.5447	20.8967	19.8672	19.4903	S	1350	3	___1		0.86764	9.08302e-05	0.56316	1	0.51698	DNA polymerase epsilon, catalytic subunit a, putative OS=Plasmodium falciparum (isolate 3D7) GN=PFF1470c PE=4 SV=1	C6KTD8	1350	C6KTD8	C6KTD8		PFF1470c	SADVKLVNDIHDFKDSNETTNTPLHYTQKES	UID962	1	215	b-Adrenergic Receptor kinase substrate motif;Casein kinase II substrate motif;G protein-coupled receptor kinase 1 substrate motif;PKA kinase substrate motif;PKC kinase substrate motif
	21.019	19.8514	19.0043	20.8304	19.8787	18.7118	S	2578	2	___1		0.971718	0.00866025	0.86682	1	0.151297	DNA polymerase epsilon, catalytic subunit a, putative OS=Plasmodium falciparum (isolate 3D7) GN=PFF1470c PE=4 SV=1	C6KTD8	2578	C6KTD8	C6KTD8		PFF1470c	LSYDNNKQNGINPYQSDDQKINHINDISTCE	UID963	1	215
	23.2651	22.6556	19.0281	16.635	21.3221	18.6382	S	118	2	___1		0.999998	3.70488e-08	0.215742	1	2.7845	Conserved Plasmodium protein with pleckstrin homology domain OS=Plasmodium falciparum (isolate 3D7) GN=PFB0257c PE=4 SV=1	C6S3B1	118	C6S3B1	C6S3B1		PFB0257c	IKHISKQMVKPTVLLSDC_____________	UID964	1	217
	19.8081	19.3269	19.0526	21.2766	17.7462	18.0117	S	806	2	___1		0.999955	0.0157085	0.756308	1	0.384345	Conserved Plasmodium protein OS=Plasmodium falciparum (isolate 3D7) GN=PFB0850c PE=4 SV=1	C6S3B8	806	C6S3B8	C6S3B8		PFB0850c	DNLQQNHKRYDIDFPSL______________	UID967	1	218	Casein kinase I substrate motif;DNA dependent Protein kinase substrate motif
	21.6622	20.5936	20.156	22.0824	20.9694	18.4795	S	638	2	___1		0.999994	6.8319e-09	0.811966	1	0.293512	Conserved Plasmodium protein OS=Plasmodium falciparum (isolate 3D7) GN=PFB0850c PE=4 SV=1	C6S3B8	638	C6S3B8	C6S3B8		PFB0850c	VIVDDNKLKSSHADNSNEIVTKGKKKKNTNK	UID968	1	218	Casein kinase II substrate motif
	23.5553	23.0685	22.2698	22.9218	22.0421	21.736	S	51	3	___1		0.999995	1.07907e-82	0.229758	1	0.731244	Conserved Plasmodium protein OS=Plasmodium falciparum (isolate 3D7) GN=PFB0850c PE=4 SV=1	C6S3B8	51	C6S3B8	C6S3B8		PFB0850c	IFAVEKVGINESGHMSNDNINKNQEKNKKKK	UID970	1	218	MAPKAPK2 kinase substrate motif
	23.7581	22.6191	22.3403	25.2388	22.5262	21.9328	S	833	2	___1		1	2.62668e-32	0.782369	1	-0.326796	Serine/threonine-protein phosphatase OS=Plasmodium falciparum (isolate 3D7) GN=PF10_0177a PE=3 SV=1	C6S3C9	833	C6S3C9	C6S3C9	Serine/threonine-protein phosphatase	PF10_0177a	NVEEHPYECVREVVHSENEQAEKCVEVKEEI	UID971	1	219	Casein kinase II substrate motif;G protein-coupled receptor kinase 1 substrate motif
	20.7505	20.6206	18.2414	22.8861	18.4641	19.6851	S	2075	3	___1		0.999883	4.71432e-07	0.774929	1	-0.474276	Serine/threonine-protein phosphatase OS=Plasmodium falciparum (isolate 3D7) GN=PF10_0177a PE=3 SV=1	C6S3C9	2075	C6S3C9	C6S3C9	Serine/threonine-protein phosphatase	PF10_0177a	HNDGDKIDEQMSDINSVDLINEFTSKSLDFM	UID973	1;2	219	Casein kinase I substrate motif;MAPKAPK2 kinase substrate motif
	18.402	19.8274	19.3433	19.2923	20.2326	20.0426	S	17	3	___1		0.765164	0.00061634	0.260272	1	-0.664927	Serine/threonine-protein phosphatase OS=Plasmodium falciparum (isolate 3D7) GN=PF10_0177a PE=3 SV=1	C6S3C9	17	C6S3C9	C6S3C9	Serine/threonine-protein phosphatase	PF10_0177a	EKYSKVIKKNEGLLNSSSVEGLHYNKFSSDD	UID974	1	219	Casein kinase II substrate motif
	21.302	19.3249	18.3385	21.7447	14.799	19.5458	S	1895	3	___1		0.999999	1.57858e-10	0.689044	1	0.958634	Serine/threonine-protein phosphatase OS=Plasmodium falciparum (isolate 3D7) GN=PF10_0177a PE=3 SV=1	C6S3C9	1895	C6S3C9	C6S3C9	Serine/threonine-protein phosphatase	PF10_0177a	HNKNDVHYISMNEINSDKIKSSHINDNVYDK	UID977	1	219	Casein kinase I substrate motif;PKA kinase substrate motif;PKC kinase substrate motif
	21.3393	19.8539	17.958	22.026	18.4138	19.6564	S	957	2	___1		0.95899	0.00914326	0.837795	1	-0.315014	Serine/threonine-protein phosphatase OS=Plasmodium falciparum (isolate 3D7) GN=PF10_0177a PE=3 SV=1	C6S3C9	957	C6S3C9	C6S3C9	Serine/threonine-protein phosphatase	PF10_0177a	VFFDNNNDKEHIRSNSSNEESFTKQLKDEIN	UID978		219	14-3-3 domain binding motif;Calmodulin-dependent protein kinase II substrate motif;Casein kinase II substrate motif;PKA kinase substrate motif;PKC kinase substrate motif
	21.6882	22.2395	21.5635	23.5765	22.2922	22.0298	S	241	2	___1		0.806106	6.62493e-57	0.198378	1	-0.802452	Leucine rich repeat 1 (Fragment) OS=Plasmodium falciparum PE=2 SV=1;Leucine-rich repeat protein 8, LRR8 OS=Plasmodium falciparum (isolate 3D7) GN=PF10_0320a PE=4 SV=1	Q2TFX0;C6S3E1	241;304	Q2TFX0	Q2TFX0		PF10_0320a	ILPQLKQLDALPIPSSPTLQK__________	UID981	1	220	Casein kinase II substrate motif;ERK1,2 kinase substrate motif;GSK-3, ERK1, ERK2, CDK5 substrate motif;MDC1 BRCT domain binding motif;Plk1 PBD domain binding motif;WW domain binding motif
	23.7163	23.6339	23.4672	23.7407	23.586	23.3635	S	559	2	___1		0.999122	0.00161462	0.763503	1	0.042429	Serine esterase, putative OS=Plasmodium falciparum (isolate 3D7) GN=PF11_0168a PE=4 SV=1	C6S3F2	559	C6S3F2	C6S3F2		PF11_0168a	YYQSFMSQSALKRCRSYTILLREKKEKKKNR	UID982	1	221	14-3-3 domain binding motif;AMP-activated protein kinase substrate motif;Calmodulin-dependent protein kinase I substrate motif;Calmodulin-dependent protein kinase II alpha substrate motif;Calmodulin-dependent protein kinase II substrate motif;Calmodulin-dependent protein kinase IV substrate motif;Casein kinase II substrate motif;Chk1 kinase substrate motif;PKA kinase substrate motif;PKC kinase su…
	23.6791	22.7484	20.8458	23.7998	21.6711	21.9171	S	413	2	___1		0.999076	5.805e-25	0.973249	1	-0.0382125	Serine esterase, putative OS=Plasmodium falciparum (isolate 3D7) GN=PF11_0168a PE=4 SV=1	C6S3F2	413	C6S3F2	C6S3F2		PF11_0168a	EEKSKTPFFNRRRNNSTLGTYHRQYNKSSSH	UID984	1	221	14-3-3 domain binding motif;Akt kinase substrate motif;Calmodulin-dependent protein kinase II substrate motif;G protein-coupled receptor kinase 1 substrate motif;MAPKAPK1 kinase substrate motif;PKA kinase substrate motif;PKC kinase substrate motif;ZIP kinase substrate motif
	21.3757	15.6102	16.572	19.2697	17.7769	19.1671	S	356	2	___1		0.993593	0.000600642	0.656759	1	-0.885292	Serine esterase, putative OS=Plasmodium falciparum (isolate 3D7) GN=PF11_0168a PE=4 SV=1	C6S3F2	356	C6S3F2	C6S3F2		PF11_0168a	DCNNIDNNINSHKNYSNNNKYNEELYLGKYI	UID985	1	221	PKA kinase substrate motif;PKC kinase substrate motif
	21.1589	20.7121	20.5847	21.5315	18.6498	20.0338	S	443	2	___1		0.979836	0.00232696	0.429235	1	0.746902	Serine esterase, putative OS=Plasmodium falciparum (isolate 3D7) GN=PF11_0168a PE=4 SV=1	C6S3F2	443	C6S3F2	C6S3F2		PF11_0168a	HSSFSCIAYWKSKRLSDSIIHSKYFNGVKKN	UID986	1	221	Casein kinase II substrate motif;MAPKAPK2 kinase substrate motif;PAK2 kinase substrate motif;PKA kinase substrate motif;PKC kinase substrate motif
	21.4541	18.6803	20.0856	20.3262	15.8985	19.7863	S	12	2	___1		0.998144	0.00390277	0.432226	1	1.403	Serine esterase, putative OS=Plasmodium falciparum (isolate 3D7) GN=PF11_0168a PE=4 SV=1	C6S3F2	12	C6S3F2	C6S3F2		PF11_0168a	____MREKNLNFRSESIFSGNRSFFDILENV	UID987	1	221	14-3-3 domain binding motif;b-Adrenergic Receptor kinase substrate motif;Calmodulin-dependent protein kinase II substrate motif;Casein kinase II substrate motif;MAPKAPK2 kinase substrate motif;Phosphorylase kinase substrate motif;PKA kinase substrate motif;PKC kinase substrate motif
	21.6667	21.5317	20.6647	19.1305	21.0752	19.2376	S	321	2	___1		0.992422	0.00017692	0.104824	1	1.47328	Serine esterase, putative OS=Plasmodium falciparum (isolate 3D7) GN=PF11_0168a PE=4 SV=1	C6S3F2	321	C6S3F2	C6S3F2		PF11_0168a	GNSGSTDLFNFKKVLSSSESILNKNDQYYID	UID988	1;2	221	Calmodulin-dependent protein kinase II substrate motif;Casein kinase II substrate motif;G protein-coupled receptor kinase 1 substrate motif;GSK3 kinase substrate motif;PKA kinase substrate motif;PKC kinase substrate motif
	18.3626	18.0313	20.6957	19.8883	20.8276	20.8896	S	17	2	___1		0.99983	1.92233e-14	0.169286	1	-1.50533	Casein kinase 1, PfCK1 OS=Plasmodium falciparum (isolate 3D7) GN=PfCK1 PE=4 SV=1;Casein kinase I OS=Plasmodium falciparum (isolate 3D7) GN=CK1 PE=3 SV=1;Casein kinase I OS=Plasmodium falciparum (isolate Dd2) GN=CK1 PE=2 SV=1	C6S3F7;Q8IHZ9;O15726	17;17;17	C6S3F7	C6S3F7	Casein kinase I	PfCK1;CK1	EIRVANKYALGKKLGSGSFGDIYVAKDIVTM	UID992	1	222	Casein kinase II substrate motif;PKA kinase substrate motif;PKC kinase substrate motif
	24.708	23.9176	23.5978	23.0894	23.5801	22.8047	S	229	2	___1		1	1.46563e-24	0.0838785	1	0.916396	Putative uncharacterized protein OS=Plasmodium falciparum (isolate 3D7) GN=PF14_0031a PE=4 SV=1	C6S3H2	229	C6S3H2	C6S3H2		PF14_0031a	IIINVQRGRKKQKRDSDEGNNIPLKNINSLL	UID994	1	223	b-Adrenergic Receptor kinase substrate motif;Casein kinase II substrate motif;PAK2 kinase substrate motif;PKA kinase substrate motif;PKC kinase substrate motif
	23.0322	22.5758	20.3961	20.8012	21.144	21.4004	S	117	2	___1		0.997897	5.24483e-05	0.346667	1	0.886205	Putative uncharacterized protein OS=Plasmodium falciparum (isolate 3D7) GN=PF14_0177b PE=4 SV=1	C6S3H7	117	C6S3H7	C6S3H7		PF14_0177b	SESTISPIEAPQRNNSNTASFLEKMKEVLHL	UID998	1	224	14-3-3 domain binding motif;Calmodulin-dependent protein kinase II substrate motif;Casein kinase II substrate motif;G protein-coupled receptor kinase 1 substrate motif;GSK3 kinase substrate motif;PKA kinase substrate motif;PKC kinase substrate motif
	25.7363	25.5497	24.4254	15.9431	23.5025	24.5162	S	33	2	___1		1	3.47912e-112	0.225469	1	3.91653	Chloroquine resistance transporter OS=Plasmodium falciparum PE=2 SV=1;Chlroquine resistance transporter OS=Plasmodium falciparum GN=crt PE=2 SV=1;CRT OS=Plasmodium falciparum PE=2 SV=1;CRT OS=Plasmodium falciparum PE=2 SV=1;Chloroquine resistance transport	F5CEB4;E1APF0;D5L5S2;D5L5S1;Q9N623;Q8IBZ9	33;33;33;33;33;33	F5CEB4	F5CEB4	Chloroquine resistance transporter;Putative chloroquine resistance transporter	crt;CRT;CG10	ERYRELDNLVQEGNGSRLGGGSCLGKCAHVF	UID999	1	237
	28.1497	27.4816	26.5485	28.3894	26.9684	27.0905	S	411	3	___1		1	0	0.89711	1	-0.0895049	Chloroquine resistance transporter OS=Plasmodium falciparum PE=2 SV=1;Chlroquine resistance transporter OS=Plasmodium falciparum GN=crt PE=2 SV=1;CRT OS=Plasmodium falciparum PE=2 SV=1;CRT OS=Plasmodium falciparum PE=2 SV=1;Chloroquine resistance transport	F5CEB4;E1APF0;D5L5S2;D5L5S1;Q9N623;Q8IBZ9	411;411;411;411;411;411	F5CEB4	F5CEB4	Chloroquine resistance transporter;Putative chloroquine resistance transporter	crt;CRT;CG10	IILERKKMRNEENEDSEGELTNVDSIITQ__	UID1000	1	237	b-Adrenergic Receptor kinase substrate motif;Casein kinase II substrate motif;G protein-coupled receptor kinase 1 substrate motif
	20.2887	20.6325	20.1661	18.1048	20.473	20.3924	S	14	2	___1		1	4.06079e-10	0.421504	1	0.705722	Pgh OS=Plasmodium falciparum GN=PFE1150w PE=3 SV=1;Multi-drug resistance 1 OS=Plasmodium falciparum GN=mdr1 PE=3 SV=1;Multi-drug resistance 1 OS=Plasmodium falciparum GN=mdr1 PE=3 SV=1;Multi-drug resistance 1 OS=Plasmodium falciparum GN=mdr1 PE=3 SV=1;Mult	D5L5S5;F1C8N4;F1C8N3;F1C8N2;F1C8M8;F1C8M7;Q7K6A5;F1C8M9;D5L5S6;P13568;Q9NG76;C3S7P6;C3S7P5;F1CHN3;F1CHM8;F1CHM5;C3S7P3;C3S7P2	14;14;14;14;14;14;14;14;14;14;14;14;14;14;14;14;14;14	D5L5S5	D5L5S5	Multidrug resistance protein	PFE1150w;mdr1;PfMDR1;MDR1;mdr-1	__MGKEQKEKKDGNLSIKEEVEKELNKKSTA	UID1002	1	238	Casein kinase II substrate motif;PKA kinase substrate motif;PKC kinase substrate motif
	19.8517	22.6044	20.9509	20.8737	20.204	19.6679	S	717	3	___1		0.974541	1.53807e-48	0.366878	1	0.887112	Pgh OS=Plasmodium falciparum GN=PFE1150w PE=3 SV=1;Multi-drug resistance 1 OS=Plasmodium falciparum GN=mdr1 PE=3 SV=1;Multi-drug resistance 1 OS=Plasmodium falciparum GN=mdr1 PE=3 SV=1;Multi-drug resistance 1 OS=Plasmodium falciparum GN=mdr1 PE=3 SV=1;Mult	D5L5S5;F1C8N4;F1C8N3;F1C8N2;F1C8M8;F1C8M7;Q7K6A5;F1C8M9;D5L5S6;P13568;Q9NG76;F1C8N5;F1C8N1;F1C8N0	717;719;719;719;719;719;720;720;721;720;716;719;719;719	D5L5S5	D5L5S5	Multidrug resistance protein	PFE1150w;mdr1;PfMDR1;MDR1	GNDNGSDNKSSAYKDSDTGNDADNMNSLSIH	UID1003	1	238	b-Adrenergic Receptor kinase substrate motif;Casein kinase II substrate motif;PKA kinase substrate motif;PKC kinase substrate motif
	22.1285	20.9839	21.0517	21.8427	21.27	21.0121	S	1641	2	___1		0.991829	0.00153231	0.977914	1	0.0130959	Sodium/hydrogen exchanger (Fragment) OS=Plasmodium falciparum GN=nhe-1 PE=4 SV=1;Sodium/hydrogen exchanger (Fragment) OS=Plasmodium falciparum GN=nhe-1 PE=4 SV=1;Sodium/hydrogen exchanger (Fragment) OS=Plasmodium falciparum GN=nhe-1 PE=4 SV=1;Sodium/hydrog	D9IWI0;D9IWJ0;D9IWJ3;D9IWI2;D9IWJ9;D9IWI1;D9IWJ1;D9IWI6;D9IWI5;D9IWH8;D9IWJ7;D9IWH6;D9IWI9;D9IWI8;D9IWH9;D9IWK0;D9IWI4;D9IWH5;D9IWJ8;D9IWH7;D9IWJ4;D9IWJ2;Q8IET0;D9IWI3	1641;1665;1585;1631;1628;1645;1630;1649;1656;1647;1651;1650;1660;1655;1655;1657;1657;1665;1665;1666;1668;1641;1644;1662	D9IWI0	D9IWI0		nhe-1;PF13_0019	IKIKNKLFNELRRARSHESYVNKEKVIKKRD	UID1016	1	239	14-3-3 domain binding motif;Calmodulin-dependent protein kinase II substrate motif;Calmodulin-dependent protein kinase IV substrate motif;Casein kinase II substrate motif;Chk1 kinase substrate motif;PKA kinase substrate motif;PKC kinase substrate motif;ZIP kinase substrate motif
	21.8531	20.1403	20.6781	22.6583	19.3361	20.8795	S	1309	3	___1		1	6.96673e-07	0.953379	1	-0.0674947	Sodium/hydrogen exchanger (Fragment) OS=Plasmodium falciparum GN=nhe-1 PE=4 SV=1;Sodium/hydrogen exchanger (Fragment) OS=Plasmodium falciparum GN=nhe-1 PE=4 SV=1;Sodium/hydrogen exchanger (Fragment) OS=Plasmodium falciparum GN=nhe-1 PE=4 SV=1;Sodium/hydrog	D9IWI0;D9IWJ0;D9IWJ3;D9IWI2;D9IWJ9;D9IWI1;D9IWJ1;D9IWI6;D9IWI5;D9IWH8;D9IWJ7;D9IWH6;D9IWI9;D9IWI8;D9IWH9;D9IWK0;D9IWI4;D9IWH5;D9IWJ8;D9IWH7;D9IWJ4;D9IWJ2;Q8IET0;D9IWI3;D9IWJ5;D9IWJ6;E7DXZ1;E7DXY8;E7DXZ4;E7DY11;E7DY16;E7DXY9;E7DY14;E7DY13;E7DY06;E7DY00;E7DXZ7;E7DY09;E7DY03;E7DXZ6;E7DY10;E7DXY7;E7DY21;E7DY17;E7DXY3;E7DXY5;E7DY15;E7DY02;E7DY22;E7DY12;E7DXZ9;E7DXZ8;E7DXY6;E7DY20;E7DY05;E7DY04;E7DY19;…	1309;1328;1248;1314;1291;1314;1313;1307;1324;1310;1314;1313;1323;1324;1318;1320;1329;1328;1328;1329;1331;1304;1316;1331;1320;1316;17;52;52;40;52;52;52;52;52;52;52;52;52;52;52;52;52;52;52;52;52;52;52;52;52;52;52;52;52;52;52;52;52;52;52;52;52;52;52;72;72;72;72;72;72;72;72;72;72;72	D9IWI0	D9IWI0		nhe-1;PF13_0019	LIMSDNFIVKIPVDISNDDREIIKKNMKSNE	UID1017	1	239	Casein kinase II substrate motif;Pyruvate dehydrogenase kinase substrate motif
	24.3593	21.9074	23.6004	21.322	23.4344	23.6029	S	989	2	___1		0.999998	3.85304e-10	0.651525	1	0.502622	Sodium/hydrogen exchanger (Fragment) OS=Plasmodium falciparum GN=nhe-1 PE=4 SV=1;Sodium/hydrogen exchanger (Fragment) OS=Plasmodium falciparum GN=nhe-1 PE=4 SV=1;Sodium/hydrogen exchanger (Fragment) OS=Plasmodium falciparum GN=nhe-1 PE=4 SV=1;Sodium/hydrog	D9IWI0;D9IWJ0;D9IWJ3;D9IWI2;D9IWJ9;D9IWI1;D9IWJ1;D9IWI6;D9IWI5;D9IWH8;D9IWJ7;D9IWH6;D9IWI9;D9IWI8;D9IWH9;D9IWK0;D9IWI4;D9IWH5;D9IWJ8;D9IWH7;D9IWJ4;D9IWJ2;Q8IET0;D9IWJ5;D9IWJ6	989;1008;928;995;971;995;993;987;1004;990;994;993;1003;1004;998;1000;1008;1008;1008;1009;1011;985;996;1000;996	D9IWI0	D9IWI0		nhe-1;PF13_0019	IHNRYRSLNVISRKISIDNSYKGEMRINVIR	UID1018	1	239	14-3-3 domain binding motif;Calmodulin-dependent protein kinase II alpha substrate motif;Calmodulin-dependent protein kinase II substrate motif;Calmodulin-dependent protein kinase IV substrate motif;Chk1 kinase substrate motif;G protein-coupled receptor kinase 1 substrate motif;GSK3 kinase substrate motif;MAPKAPK2 kinase substrate motif;Phosphorylase kinase substrate motif;PKA kinase substrate mo…
	22.1934	21.4063	20.0921	22.5997	20.3221	19.9265	S	1322	2	___1		1	0.0128231	0.799169	1	0.281178	Sodium/hydrogen exchanger (Fragment) OS=Plasmodium falciparum GN=nhe-1 PE=4 SV=1;Sodium/hydrogen exchanger (Fragment) OS=Plasmodium falciparum GN=nhe-1 PE=4 SV=1;Sodium/hydrogen exchanger (Fragment) OS=Plasmodium falciparum GN=nhe-1 PE=4 SV=1;Sodium/hydrog	D9IWI0;D9IWJ0;D9IWJ3;D9IWI2;D9IWJ9;D9IWI1;D9IWJ1;D9IWI6;D9IWI5;D9IWH8;D9IWJ7;D9IWH6;D9IWI9;D9IWI8;D9IWH9;D9IWK0;D9IWI4;D9IWH5;D9IWJ8;D9IWH7;D9IWJ4;D9IWJ2;Q8IET0;D9IWI3;D9IWJ5;D9IWJ6;E7DXZ1;E7DXY8;E7DXZ4;E7DY11;E7DY16;E7DXY9;E7DY14;E7DY13;E7DY06;E7DY00;E7DXZ7;E7DY09;E7DY03;E7DXZ6;E7DY10;E7DXY7;E7DY21;E7DY17;E7DXY3;E7DXY5;E7DY15;E7DY02;E7DY22;E7DY12;E7DXZ9;E7DXZ8;E7DXY6;E7DY20;E7DY05;E7DY04;E7DY19;…	1322;1341;1261;1327;1304;1327;1326;1320;1337;1323;1327;1326;1336;1337;1331;1333;1342;1341;1341;1342;1344;1317;1329;1344;1333;1329;30;65;65;53;65;65;65;65;65;65;65;65;65;65;65;65;65;65;65;65;65;65;65;65;65;65;65;65;65;65;65;65;65;65;65;65;65;65;65;85;85;85;85;85;85;85;85;85;85;85	D9IWI0	D9IWI0		nhe-1;PF13_0019	DISNDDREIIKKNMKSNENIKTISVDALYND	UID1019	1	239	Casein kinase II substrate motif;PKA kinase substrate motif
	23.0051	21.658	19.9826	15.2196	21.1546	15.8338	S	1132	2	___1		0.999445	0.00475035	0.116665	0.967811	4.14591	Sodium/hydrogen exchanger (Fragment) OS=Plasmodium falciparum GN=nhe-1 PE=4 SV=1;Sodium/hydrogen exchanger (Fragment) OS=Plasmodium falciparum GN=nhe-1 PE=4 SV=1;Sodium/hydrogen exchanger (Fragment) OS=Plasmodium falciparum GN=nhe-1 PE=4 SV=1;Sodium/hydrog	D9IWI0;D9IWJ0;D9IWJ3;D9IWI2;D9IWJ9;D9IWI1;D9IWJ1;D9IWI6;D9IWI5;D9IWH8;D9IWJ7;D9IWH6;D9IWI9;D9IWI8;D9IWH9;D9IWK0;D9IWI4;D9IWH5;D9IWJ8;D9IWH7;D9IWJ4;D9IWJ2;Q8IET0;D9IWI3;D9IWJ5;D9IWJ6	1132;1151;1071;1138;1114;1138;1136;1130;1147;1133;1137;1136;1146;1147;1141;1143;1151;1151;1151;1152;1154;1128;1139;1154;1143;1139	D9IWI0	D9IWI0		nhe-1;PF13_0019	NLRLIEHATHLPKTLSDNLLMKSSIEQDDPY	UID1020	1	239	Calmodulin-dependent protein kinase II substrate motif;Chk1 kinase substrate motif;PKA kinase substrate motif;PKC kinase substrate motif
	24.4649	24.2811	23.8399	24.9942	23.6676	23.9802	S	482	2	___1		1	9.33952e-80	0.968217	1	-0.018706	P-type calcium transporting ATPase OS=Plasmodium falciparum GN=serca PE=3 SV=1;Sarco-/endoplasmic reticulum Ca2+ ATPase (Fragment) OS=Plasmodium falciparum GN=atp6 PE=3 SV=1;Sarco-/endoplasmic reticulum Ca2+ ATPase (Fragment) OS=Plasmodium falciparum GN=at	E1CD50;D3KCJ2;D3KCJ1;D3KCI9;D3KCI8;D3KCI3;D3KCI1;D3KCI0;D3KCH8;D3KCH7;D3KCH6;D3KCH4;D3KCH3;D3KCH2;D3KCH1;D3KCG8;D3KCG6;D3KCG5;A5JSU1;A5JTL7;A5JSU0;A5JST9;I6Q403;I6Q2K0;I6Q0Y3;I6Q0X6;I6Q0E8;Q76NN8;Q5R2K6;Q5R2K5;Q5R2K3;Q5R2K0;E5RUA0;E5RU28;E5RU24;E5RU11;E5RU09;E5RU00;E5RTZ2;E5RTY5;E1CD32;E1CCM4;E1CCM0;E1CCC4;E1CCC2;E1CC99;E1CC89;E1CC60;E1CC53;E1CC50;E1CC35;E1CC33;E1CC29;E1CC26;E1CC17;E1CC10;E1CC04;…	482;453;453;453;453;453;453;453;453;453;453;453;453;453;453;453;453;453;456;465;468;469;453;453;453;453;453;482;482;482;482;482;482;482;482;482;482;482;482;482;482;482;482;482;482;482;482;482;482;482;482;482;482;482;482;482;482;482;482;482;482;483;484;482;453;453;453;453;453;482;482;482;482;482;482;482;482;482;482;482;482;484;98;98;98;98;482;98;98	E1CD50	E1CD50	Calcium-transporting ATPase	serca;atp6;ATP6;PFA_0310c	SRSGAKRNIPLKEMKSNENTIISRGSKILED	UID1021	1	240	Casein kinase I substrate motif;Casein kinase II substrate motif;G protein-coupled receptor kinase 1 substrate motif;PKA kinase substrate motif
	23.1396	21.878	20.7543	24.5044	20.8843	22.3797	S	489	2	___1		0.96364	3.50136e-05	0.624306	1	-0.665452	P-type calcium transporting ATPase OS=Plasmodium falciparum GN=serca PE=3 SV=1;Sarco-/endoplasmic reticulum Ca2+ ATPase (Fragment) OS=Plasmodium falciparum GN=atp6 PE=3 SV=1;Sarco-/endoplasmic reticulum Ca2+ ATPase (Fragment) OS=Plasmodium falciparum GN=at	E1CD50;D3KCJ2;D3KCJ1;D3KCI9;D3KCI8;D3KCI3;D3KCI1;D3KCI0;D3KCH8;D3KCH7;D3KCH6;D3KCH4;D3KCH3;D3KCH2;D3KCH1;D3KCG8;D3KCG6;D3KCG5;A5JSU1;A5JTL7;A5JSU0;A5JST9;I6Q403;I6Q2K0;I6Q0Y3;I6Q0X6;I6Q0E8;Q76NN8;Q5R2K6;Q5R2K5;Q5R2K3;Q5R2K0;E5RUA0;E5RU28;E5RU24;E5RU11;E5RU09;E5RU00;E5RTZ2;E5RTY5;E1CD32;E1CCM4;E1CCM0;E1CCC4;E1CCC2;E1CC99;E1CC89;E1CC60;E1CC53;E1CC50;E1CC35;E1CC33;E1CC29;E1CC26;E1CC17;E1CC10;E1CC04;…	489;460;460;460;460;460;460;460;460;460;460;460;460;460;460;460;460;460;463;472;475;476;460;460;460;460;460;489;489;489;489;489;489;489;489;489;489;489;489;489;489;489;489;489;489;489;489;489;489;489;489;489;489;489;489;489;489;489;489;489;489;490;491;489;460;460;460;460;460;489;489;489;489;489;489;489;489;489;489;489;489;491;105;105;105;105;489;105;105	E1CD50	E1CD50	Calcium-transporting ATPase	serca;atp6;ATP6;PFA_0310c	NIPLKEMKSNENTIISRGSKILEDKINKYCY	UID1022	1	240	Casein kinase II substrate motif
	19.9474	22.2685	22.6288	22.2308	22.7498	20.1024	S	434	3	___1		0.912893	1.41456e-22	0.948975	1	-0.0794741	P-type calcium transporting ATPase OS=Plasmodium falciparum GN=serca PE=3 SV=1;Sarco-/endoplasmic reticulum Ca2+ ATPase (Fragment) OS=Plasmodium falciparum GN=atp6 PE=3 SV=1;Sarco-/endoplasmic reticulum Ca2+ ATPase (Fragment) OS=Plasmodium falciparum GN=at	E1CD50;D3KCJ2;D3KCJ1;D3KCI9;D3KCI8;D3KCI3;D3KCI1;D3KCI0;D3KCH8;D3KCH7;D3KCH6;D3KCH4;D3KCH3;D3KCH2;D3KCH1;D3KCG8;D3KCG6;D3KCG5;A5JSU1;A5JTL7;A5JSU0;A5JST9;I6Q403;I6Q2K0;I6Q0Y3;I6Q0X6;I6Q0E8;Q76NN8;Q5R2K6;Q5R2K5;Q5R2K3;Q5R2K0;E5RUA0;E5RU28;E5RU24;E5RU11;E5RU09;E5RU00;E5RTZ2;E5RTY5;E1CD32;E1CCM4;E1CCM0;E1CCC4;E1CCC2;E1CC99;E1CC89;E1CC60;E1CC53;E1CC50;E1CC35;E1CC33;E1CC29;E1CC26;E1CC17;E1CC10;E1CC04;…	434;405;405;405;405;405;405;405;405;405;405;405;405;405;405;405;405;405;408;417;420;421;405;405;405;405;405;434;434;434;434;434;434;434;434;434;434;434;434;434;434;434;434;434;434;434;434;434;434;434;434;434;434;434;434;434;434;434;434;434;434;434;434;434;434;434;50;50;50;50	E1CD50	E1CD50	Calcium-transporting ATPase	serca;atp6;ATP6;PFA_0310c	DEGNVEALTDDGEEGSIDEADPYSDYFSSDS	UID1027	1	240	Casein kinase I substrate motif;Casein kinase II substrate motif;G protein-coupled receptor kinase 1 substrate motif;Plk1 kinase substrate motif
	20.7773	20.604	19.282	21.4919	20.1309	18.159	S	30	2	___1		1	0.0216697	0.798396	1	0.293867	Phosphoinositide specific phospholipase C, putative OS=Plasmodium falciparum (isolate 3D7) GN=PI PLC PE=4 SV=2;Phosphoinositide-specific phospholipase C OS=Plasmodium falciparum PE=2 SV=1	Q8IJR0;E7EEJ9	30;30	Q8IJR0	Q8IJR0	Phosphoinositide phospholipase C	PI PLC	NIVEKNDDKRIGRIMSDDENERKDIIYNNEK	UID1029	1	242	14-3-3 domain binding motif;BARD1 BRCT domain binding motif;Calmodulin-dependent protein kinase II substrate motif;Calmodulin-dependent protein kinase IV substrate motif;Casein kinase II substrate motif;Chk1 kinase substrate motif;PKA kinase substrate motif;PKC kinase substrate motif
	21.037	20.5875	20.7293	14.7026	20.5581	20.3548	S	1170	2	___1		0.999743	9.05437e-06	0.307766	1	2.24608	Phosphoinositide specific phospholipase C, putative OS=Plasmodium falciparum (isolate 3D7) GN=PI PLC PE=4 SV=2;Phosphoinositide-specific phospholipase C OS=Plasmodium falciparum PE=2 SV=1	Q8IJR0;E7EEJ9	1170;1170	Q8IJR0	Q8IJR0	Phosphoinositide phospholipase C	PI PLC	KLEKEKKNILFSDVQSDDNKNKHISYELLLN	UID1030	1	242	Casein kinase I substrate motif;MAPKAPK2 kinase substrate motif
	21.2311	21.3901	19.9324	19.7533	20.4859	21.0861	S	508	2	___1		0.987135	0.000836569	0.533354	1	0.409428	Putative metabolite/drug transporter PF14_0260 (Fragment) OS=Plasmodium falciparum GN=MT PE=4 SV=1;Putative metabolite/drug transporter PF14_0260 (Fragment) OS=Plasmodium falciparum GN=MT PE=4 SV=1;Putative metabolite/drug transporter PF14_0260 (Fragment)	I6Q104;I6Q0G5;I6Q5I5;I6Q2M1;I6Q2L5;I6Q5I0;I6Q105;I6Q100;I6Q2L9;I6Q423;I6Q0G4;I6Q5I6;I6Q2L8;I6Q0Z7;Q8ILI3	508;517;517;517;517;517;517;518;517;518;518;517;517;508;518	I6Q104	I6Q104		MT;PF14_0260	VNNIYQTSNVLLKSSSIPYENYKKKLYENKN	UID1037	1	246	Calmodulin-dependent protein kinase II substrate motif;Casein kinase II substrate motif;Chk1 kinase substrate motif;MDC1 BRCT domain binding motif;Phosphorylase kinase substrate motif;PKA kinase substrate motif;PKC kinase substrate motif;Plk1 PBD domain binding motif
	24.0741	22.5222	22.7239	17.1259	21.3461	22.7122	S	415	3	___1		1	2.89571e-92	0.196237	1	2.71203	Putative metabolite/drug transporter PF14_0260 (Fragment) OS=Plasmodium falciparum GN=MT PE=4 SV=1;Putative metabolite/drug transporter PF14_0260 (Fragment) OS=Plasmodium falciparum GN=MT PE=4 SV=1;Putative metabolite/drug transporter PF14_0260 (Fragment)	I6Q104;I6Q0G5;I6Q5I5;I6Q2M1;I6Q2L5;I6Q5I0;I6Q105;I6Q100;I6Q2L9;I6Q423;I6Q0G4;I6Q5I6;I6Q2L8;I6Q0Z7;Q8ILI3	415;424;424;424;424;424;424;424;424;424;424;424;424;415;424	I6Q104	I6Q104		MT;PF14_0260	KVNTYEDNFNFNEEKSPKKKNEYRNLENKEM	UID1038	1	246	Casein kinase I substrate motif;Cdc2 kinase substrate motif;CDK kinase substrate motif;CDK1,2,4,6 kinase substrate motif;ERK1,2 kinase substrate motif;Growth associated histone HI kinase substrate motif;GSK-3, ERK1, ERK2, CDK5 substrate motif;PKA kinase substrate motif;PKC kinase substrate motif;WW domain binding motif
	21.4157	20.1568	21.4531	21.5003	21.3027	21.4613	S	108	2	___1		0.997269	0.000769524	0.391571	1	-0.412894	Hsp70-x OS=Plasmodium falciparum (isolate 3D7) PE=2 SV=1	K7NTP5	108	K7NTP5	K7NTP5			ENTVFDAKRLIGRKFSETTVQSDMKHWPFTV	UID1039	1	247	14-3-3 domain binding motif;AMP-activated protein kinase substrate motif;Calmodulin-dependent protein kinase I substrate motif;Calmodulin-dependent protein kinase II substrate motif;Calmodulin-dependent protein kinase IV substrate motif;Casein kinase II substrate motif;Chk1 kinase substrate motif;G protein-coupled receptor kinase 1 substrate motif;PKA kinase substrate motif;PKC epsilon kinase sub…
	22.2673	21.3845	20.7943	21.3646	21.6781	19.5342	S	194	2	___1		1	7.17099e-06	0.476391	1	0.623072	Asparagine-rich protein OS=Plasmodium falciparum PE=4 SV=2;Putative uncharacterized protein OS=Plasmodium falciparum (isolate 3D7) GN=PFD0535w PE=4 SV=1	O00895;Q9U0I0	194;194	O00895	O00895		PFD0535w	KNEDNNFERNNLHMNSFNKNRNVNMYKNDFI	UID1040	1	253
	21.2197	20.6383	19.8261	22.0059	20.271	19.3024	S	589	2	___1		0.9999	4.81436e-112	0.970536	1	0.0348994	CG4 OS=Plasmodium falciparum GN=cg4 PE=3 SV=1;Cg4 protein OS=Plasmodium falciparum (isolate 3D7) GN=PF07_0033 PE=3 SV=1	O15797;Q8IC01	589;589	O15797	O15797		cg4;PF07_0033	EKDTNDKKEKNNETNSPNKTELKKGEEGKVQ	UID1041	1	265	Casein kinase I substrate motif;Cdc2 kinase substrate motif;CDK kinase substrate motif;CDK1,2,4,6 kinase substrate motif;ERK1,2 kinase substrate motif;G protein-coupled receptor kinase 1 substrate motif;GSK-3, ERK1, ERK2, CDK5 substrate motif;WW domain binding motif
	23.2771	22.6774	20.8072	22.905	20.789	22.6094	S	964	2	___1		1	2.06011e-56	0.885458	1	0.152773	Cg7 protein OS=Plasmodium falciparum (isolate 3D7) GN=PF07_0038 PE=4 SV=1;CG7 OS=Plasmodium falciparum GN=cg7 PE=4 SV=2	Q8IBZ5;O15802	964;964	Q8IBZ5	Q8IBZ5		PF07_0038;cg7	LYTFKERLKKNELNESVIKENDELRDNYKKL	UID1043	1	266	b-Adrenergic Receptor kinase substrate motif
	23.4715	23.6026	22.2763	25.6745	22.0656	22.5628	S	831	3	___1		0.75747	1.5208e-10	0.805263	1	-0.317524	Cg7 protein OS=Plasmodium falciparum (isolate 3D7) GN=PF07_0038 PE=4 SV=1;CG7 OS=Plasmodium falciparum GN=cg7 PE=4 SV=2	Q8IBZ5;O15802	831;831	Q8IBZ5	Q8IBZ5		PF07_0038;cg7	NSIYSNYNGTFKNISSHTVNTTHFNTKNIPQ	UID1045	1	266	Casein kinase II substrate motif;MDC1 BRCT domain binding motif;PKA kinase substrate motif;Plk1 PBD domain binding motif
	22.3938	22.0391	20.8722	20.8778	20.7111	20.263	S	187	2	___1		1	6.2567e-14	0.0806323	1	1.15103	Cg7 protein OS=Plasmodium falciparum (isolate 3D7) GN=PF07_0038 PE=4 SV=1;CG7 OS=Plasmodium falciparum GN=cg7 PE=4 SV=2	Q8IBZ5;O15802	187;187	Q8IBZ5	Q8IBZ5		PF07_0038;cg7	YEEKKLDKNKIHLLKSVDMHDNLNFDKESIY	UID1046	1	266
	22.4455	19.4738	20.9806	22.3757	21.1479	20.7782	S	15	2	___1		0.92884	4.26981e-11	0.659758	1	-0.467305	cAMP-dependent protein kinase catalytic subunit OS=Plasmodium falciparum (isolate 3D7) GN=PfPKAc PE=4 SV=1;CAMP-dependent protein kinase OS=Plasmodium falciparum GN=PfPKA PE=2 SV=1;PKA protein OS=Plasmodium falciparum GN=PKA PE=2 SV=1	Q7K6A0;O15906;O44020	15;15;15	Q7K6A0	Q7K6A0		PfPKAc;PfPKA;PKA	_MQFIKNLQLNKKKDSDSSEQVLTNKKNKMK	UID1047	1	268	b-Adrenergic Receptor kinase substrate motif;Casein kinase II substrate motif;Pim1 kinase substrate sequence;PKA kinase substrate motif;PKC kinase substrate motif
	21.4791	16.413	20.032	22.9599	19.4158	19.6569	S	17	2	___1		0.847413	9.66895e-24	0.509092	1	-1.36946	cAMP-dependent protein kinase catalytic subunit OS=Plasmodium falciparum (isolate 3D7) GN=PfPKAc PE=4 SV=1;CAMP-dependent protein kinase OS=Plasmodium falciparum GN=PfPKA PE=2 SV=1;PKA protein OS=Plasmodium falciparum GN=PKA PE=2 SV=1	Q7K6A0;O15906;O44020	17;17;17	Q7K6A0	Q7K6A0		PfPKAc;PfPKA;PKA	QFIKNLQLNKKKDSDSSEQVLTNKKNKMKYE	UID1048	1	268	b-Adrenergic Receptor kinase substrate motif;Casein kinase I substrate motif;Casein kinase II substrate motif;PKA kinase substrate motif
	24.5322	23.5411	22.9371	23.4125	22.4816	15.967	S	235	2	___1		0.964727	9.31639e-93	0.270625	1	3.0498	Exp-2 protein OS=Plasmodium falciparum GN=Exp-2 PE=4 SV=1;Exported protein 2 OS=Plasmodium falciparum (isolate 3D7) GN=EXP-2 PE=4 SV=1	O61141;Q8IKC8	235;235	O61141	O61141		Exp-2;EXP-2	KKNIESGKYEFDVDSSETDSTKDDGKPDDDD	UID1051	1	278	Casein kinase II substrate motif;G protein-coupled receptor kinase 1 substrate motif;GSK3 kinase substrate motif;MDC1 BRCT domain binding motif;Plk1 PBD domain binding motif;Pyruvate dehydrogenase kinase substrate motif
	19.7947	15.5272	19.6756	19.6413	18.8087	19.7374	S	2163	2	___1		0.875683	1.70971e-15	0.499496	1	-1.06329	NAD(P)H-dependent glutamate synthase OS=Plasmodium falciparum GN=gltS PE=4 SV=1;NAD(P)H-dependent glutamate synthase, putative OS=Plasmodium falciparum (isolate 3D7) GN=PF14_0334 PE=4 SV=1	O61143;Q8ILB1	2163;2165	O61143	O61143		gltS;PF14_0334	LQEQRSRNLLSIKNSSNDFNSLNNEEQNIKK	UID1054	1	279	MDC1 BRCT domain binding motif;PKA kinase substrate motif;PKC kinase substrate motif;Plk1 PBD domain binding motif
	21.0587	20.9654	20.2646	21.1435	20.8727	19.7155	S	355	3	___1		0.984826	1.04752e-49	0.731516	1	0.185669	Serine/threonine protein kinase, putative OS=Plasmodium falciparum (isolate 3D7) GN=PFC0105w PE=3 SV=1	O77306	355	O77306	O77306		PFC0105w	KNKKNEKDSYININNSLTNDDQNLKREDIKF	UID1058	1	288	Casein kinase II substrate motif
	20.9423	21.1707	19.6722	20.2067	20.7372	19.9086	S	646	3	___1		0.836937	0.00274144	0.585789	1	0.310923	Serine/threonine protein kinase, putative OS=Plasmodium falciparum (isolate 3D7) GN=PFC0105w PE=3 SV=1	O77306	646	O77306	O77306		PFC0105w	LRLHELYMKNKKNIDSNNTMNDLGNNQNSHK	UID1059	1	288	b-Adrenergic Receptor kinase substrate motif;Casein kinase II substrate motif;PKA kinase substrate motif
	23.9786	23.9372	22.7516	22.8343	23.6649	22.7575	S	880	2	___1		0.999979	1.51835e-57	0.396972	1	0.470236	Serine/threonine protein kinase, putative OS=Plasmodium falciparum (isolate 3D7) GN=PFC0105w PE=3 SV=1	O77306	880	O77306	O77306		PFC0105w	DESYSINNDRNMKNNSNSNNFIYDGHNSSKN	UID1060	1	288	Casein kinase II substrate motif;PKA kinase substrate motif;PKC kinase substrate motif
	22.3016	21.5723	22.1082	20.757	21.9028	21.5476	S	601	3	___1		0.998247	0.00054213	0.215839	1	0.591574	Serine/threonine protein kinase, putative OS=Plasmodium falciparum (isolate 3D7) GN=PFC0105w PE=3 SV=1	O77306	601	O77306	O77306		PFC0105w	KNQLEVNLPNNKYPNSNDVYKFFEKDINKFP	UID1062	1	288	PKA kinase substrate motif
	21.436	20.6235	20.798	20.9852	21.2053	20.6126	S	1192	2	___1		0.99821	0.0127352	0.954889	1	0.0181484	Cytoadherence linked asexual protein 3.1 OS=Plasmodium falciparum (isolate 3D7) GN=RhopH1(3.1) PE=4 SV=2;RhopH1/Clag3.1 OS=Plasmodium falciparum GN=rhoph1/clag3.1 PE=4 SV=1;RhopH1/Clag3.1 OS=Plasmodium falciparum GN=rhoph1/clag3.1 PE=4 SV=1;RhopH1/Clag3.1	O77310;B0M162;B0M155;Q4AE85;Q4AE82;O77309;B0M0V7;B0M163;B0M156;B0M152;B0M122;B0M135;B0M137;B0M149;B0M124;B0M146;B0M125;B0M147;B0M148;B0M126;B0M120;B0M123;B0M138	1192;1189;1193;1205;1191;1191;1192;1189;1190;1194;187;191;214;227;228;229;229;232;231;232;232;233;234	O77310	O77310		RhopH1(3.1);rhoph1/clag3.1;rhoph1/clag3.2;RhopH1(3.2);rhoph1/clag3h	EQTQHVQEQTYERKPSVHSFNRNFFMELVNG	UID1063	1	289	14-3-3 domain binding motif;Calmodulin-dependent protein kinase II alpha substrate motif;Calmodulin-dependent protein kinase II substrate motif;Calmodulin-dependent protein kinase IV substrate motif;Casein kinase II substrate motif;DNA dependent Protein kinase substrate motif;Phosphorylase kinase substrate motif;PKA kinase substrate motif;PKC epsilon kinase substrate motif;PKC kinase substrate mo…
	23.6576	22.4936	21.7012	25.0084	23.0308	23.3964	S	1382	2	___1		0.998867	3.16985e-269	0.224365	1	-1.19439	Cytoadherence linked asexual protein 3.1 OS=Plasmodium falciparum (isolate 3D7) GN=RhopH1(3.1) PE=4 SV=2;RhopH1/Clag3.1 OS=Plasmodium falciparum GN=rhoph1/clag3.1 PE=4 SV=1;RhopH1/Clag3.1 OS=Plasmodium falciparum GN=rhoph1/clag3.1 PE=4 SV=1;RhopH1/Clag3.1	O77310;B0M162;B0M155;Q4AE85;Q4AE82;O77309;B0M0V7;B0M163;B0M156;B0M152	1382;1379;1383;1395;1381;1381;1382;1379;1380;1384	O77310	O77310		RhopH1(3.1);rhoph1/clag3.1;rhoph1/clag3.2;RhopH1(3.2)	GDKNTNKTTEIKKQTSTYIDTEKMNEADSAD	UID1064	1	289	Calmodulin-dependent protein kinase II substrate motif;Chk1 kinase substrate motif;PKA kinase substrate motif;PKC kinase substrate motif
	20.4022	19.2105	19.6594	21.3718	19.4008	15.2235	S	182	2	___1		0.986412	0.000894891	0.585872	1	1.09202	N-ethylmaleimide sensitive fusion protein, putative OS=Plasmodium falciparum (isolate 3D7) GN=PFC0140c PE=3 SV=1	O77313	182	O77313	O77313		PFC0140c	KRLNNSNNNNNNRNSSGFSGYFNKWSPGFNN	UID1067	1	290	14-3-3 domain binding motif;Calmodulin-dependent protein kinase II substrate motif;Casein kinase II substrate motif;MAPKAPK2 kinase substrate motif;MDC1 BRCT domain binding motif;PKA kinase substrate motif;PKC kinase substrate motif;Plk1 PBD domain binding motif
	21.0255	14.755	20.2126	22.7559	21.8742	20.4252	S	1119	3	___1		1	0.000657762	0.220557	1	-3.02071	Putative uncharacterized protein OS=Plasmodium falciparum (isolate 3D7) GN=PFC0145c PE=4 SV=1	O77314	1119	O77314	O77314		PFC0145c	EEEIKNMDKDDQNLKSEGEEKNLLSPLSNNV	UID1068	1	291	Casein kinase II substrate motif;G protein-coupled receptor kinase 1 substrate motif
	21.4447	21.0499	20.0057	20.692	18.8383	18.6895	S	50	2	___1		0.999909	1.14921e-30	0.139075	1	1.42678	DNA-directed RNA polymerase subunit I, putative OS=Plasmodium falciparum (isolate 3D7) GN=PFC0155c PE=4 SV=2	O77315	50	O77315	O77315		PFC0155c	DIDIITDHQIKKDNKSDYENSEANEDNIRIT	UID1069	1;2	292	Casein kinase I substrate motif;Casein kinase II substrate motif;PKA kinase substrate motif
	21.6408	20.6468	20.6878	19.674	20.111	20.08	S	55	2	___1		0.998313	0.000188426	0.0428363	1	1.03677	DNA-directed RNA polymerase subunit I, putative OS=Plasmodium falciparum (isolate 3D7) GN=PFC0155c PE=4 SV=2	O77315	55	O77315	O77315		PFC0155c	TDHQIKKDNKSDYENSEANEDNIRITSPYLT	UID1070	1;2	292	G protein-coupled receptor kinase 1 substrate motif
	23.6688	22.2693	22.5753	21.0924	22.0654	22.6803	S	1157	2	___1		0.999278	2.77602e-15	0.228488	1	0.891782	HAD superfamily protein, putative OS=Plasmodium falciparum (isolate 3D7) GN=PFC0150w PE=4 SV=3	O77317	1157	O77317	O77317		PFC0150w	EDDDQYNSFQYWKINSLSFYEKYMNVSDSS_	UID1071	1	293	Casein kinase II substrate motif;Phosphorylase kinase substrate motif;PKA kinase substrate motif;PKC kinase substrate motif
	22.9029	22.0754	21.9422	22.0763	22.3819	20.4415	S	400	3	___1		0.999701	9.45305e-11	0.373642	1	0.673575	HAD superfamily protein, putative OS=Plasmodium falciparum (isolate 3D7) GN=PFC0150w PE=4 SV=3	O77317	400	O77317	O77317		PFC0150w	NHDQIKETLKKDRKFSDPTGLSQVKPSNEPK	UID1072	1	293	14-3-3 domain binding motif;Calmodulin-dependent protein kinase II substrate motif;Casein kinase II substrate motif;MAPKAPK1 kinase substrate motif;PKA kinase substrate motif;PKA, PKG kinase substrate motif;PKC epsilon kinase substrate motif;PKC kinase substrate motif;PKG kinase substrate motif
	23.4983	21.7572	20.52	22.9948	16.1868	20.7364	S	303	3	___1		0.976813	0.000187744	0.421172	1	1.95247	HAD superfamily protein, putative OS=Plasmodium falciparum (isolate 3D7) GN=PFC0150w PE=4 SV=3	O77317	303	O77317	O77317		PFC0150w	HKNKIKTKTYYKKSESVNEHATSKDDPVYIP	UID1077	1	293	b-Adrenergic Receptor kinase substrate motif;Casein kinase II substrate motif;Phosphorylase kinase substrate motif;PKA kinase substrate motif;PKC kinase substrate motif
	26.0828	25.2051	24.4216	26.8528	25.337	24.5014	S	323	2	___1		0.99992	0.000449905	0.716369	1	-0.327246	HAD superfamily protein, putative OS=Plasmodium falciparum (isolate 3D7) GN=PFC0150w PE=4 SV=3	O77317	323	O77317	O77317		PFC0150w	ATSKDDPVYIPKRNLSESHVRKTGKKKKLIK	UID1079	1	293	14-3-3 domain binding motif;Calmodulin-dependent protein kinase II substrate motif;Casein kinase II substrate motif;G protein-coupled receptor kinase 1 substrate motif;PKA kinase substrate motif;PKC kinase substrate motif
	22.2503	20.773	22.2499	21.5742	21.3228	21.8543	S	152	3	___1		0.979745	2.17195e-17	0.752877	1	0.173939	HAD superfamily protein, putative OS=Plasmodium falciparum (isolate 3D7) GN=PFC0150w PE=4 SV=3	O77317	152	O77317	O77317		PFC0150w	SIDESLNNFKSDEDDSDKVFLINTAEERKKS	UID1082	1	293	b-Adrenergic Receptor kinase substrate motif;Casein kinase I substrate motif;PKA kinase substrate motif;PKC kinase substrate motif
	25.5306	24.1079	23.8968	24.0579	23.8572	23.6846	S	697	2	___1		0.987705	1.88871e-107	0.285867	1	0.6452	HAD superfamily protein, putative OS=Plasmodium falciparum (isolate 3D7) GN=PFC0150w PE=4 SV=3	O77317	697	O77317	O77317		PFC0150w	DDNNNHNDNNNKRSHSKGDQDAIFDDDIQNR	UID1083	1	293	14-3-3 domain binding motif;Calmodulin-dependent protein kinase II substrate motif;Casein kinase II substrate motif;MAPKAPK2 kinase substrate motif;PKA kinase substrate motif;PKC kinase substrate motif;Pyruvate dehydrogenase kinase substrate motif
	24.9708	23.8391	24.2891	25.5107	24.5771	23.8279	S	273	2	___1		0.999993	1.34055e-68	0.667182	1	-0.272226	HAD superfamily protein, putative OS=Plasmodium falciparum (isolate 3D7) GN=PFC0150w PE=4 SV=3	O77317	273	O77317	O77317		PFC0150w	WSWGRLPHLKTHDAVSDNNNSINSSVNKKRH	UID1084	1;2	293	Casein kinase I substrate motif
	23.5212	22.6406	22.6387	23.9652	22.4671	22.3925	S	115	2	___1		0.992622	0	0.989718	1	-0.00809606	HAD superfamily protein, putative OS=Plasmodium falciparum (isolate 3D7) GN=PFC0150w PE=4 SV=3	O77317	115	O77317	O77317		PFC0150w	FVEKTYEDVEEDLETSPLSSPRNEYYYLYDD	UID1086	1;2	293	Casein kinase II substrate motif;ERK1,2 kinase substrate motif;G protein-coupled receptor kinase 1 substrate motif;GSK3 kinase substrate motif;GSK-3, ERK1, ERK2, CDK5 substrate motif;WW domain binding motif
	22.167	21.5905	20.795	23.3733	21.675	21.0865	S	1080	2	___1		0.996756	0.00559042	0.542184	1	-0.527424	Putative uncharacterized protein OS=Plasmodium falciparum (isolate 3D7) GN=PFC0345w PE=4 SV=1	O77322	1080	O77322	O77322		PFC0345w	NISSDKSKKEDTLNLSRKSSYEYNNKILQST	UID1092	1	294	Casein kinase II substrate motif;G protein-coupled receptor kinase 1 substrate motif;GSK3 kinase substrate motif;PKA kinase substrate motif;PKC kinase substrate motif
	21.9397	21.5785	20.9683	23.0403	20.6608	20.9626	S	1084	2	___1		0.99108	0.00242491	0.94471	1	-0.059035	Putative uncharacterized protein OS=Plasmodium falciparum (isolate 3D7) GN=PFC0345w PE=4 SV=1	O77322	1084	O77322	O77322		PFC0345w	DKSKKEDTLNLSRKSSYEYNNKILQSTSNKS	UID1093	1	294	14-3-3 domain binding motif;Calmodulin-dependent protein kinase II alpha substrate motif;Calmodulin-dependent protein kinase II substrate motif;Calmodulin-dependent protein kinase IV substrate motif;Casein kinase II substrate motif;Chk1 kinase substrate motif;MAPKAPK2 kinase substrate motif;MDC1 BRCT domain binding motif;PKA kinase substrate motif;PKC epsilon kinase substrate motif;PKC kinase sub…
	22.0479	19.5983	20.0638	22.7639	20.9198	20.2816	S	1459	2	___1		0.999988	9.66062e-32	0.516359	1	-0.751748	Putative uncharacterized protein OS=Plasmodium falciparum (isolate 3D7) GN=PFC0345w PE=4 SV=1	O77322	1459	O77322	O77322		PFC0345w	MLHNNKNNLEGTEEFSDFIEKKNKIKIKNKN	UID1100	1	294	Casein kinase I substrate motif
	21.3834	21.4799	21.5027	20.6823	21.4621	21.6406	S	962	3	___1		0.970601	6.04787e-05	0.549291	1	0.193664	Putative uncharacterized protein OS=Plasmodium falciparum (isolate 3D7) GN=PFC0345w PE=4 SV=1	O77322	962	O77322	O77322		PFC0345w	DKKKKRYDSIESLRGSDKIKNDQIYQGGHSS	UID1102	1	294	MAPKAPK2 kinase substrate motif;PKA kinase substrate motif;PKC kinase substrate motif
	21.0351	15.8031	20.0714	20.8724	19.8621	20.6848	S	70	3	___1		0.994675	3.4998e-23	0.410512	1	-1.50324	Putative uncharacterized protein OS=Plasmodium falciparum (isolate 3D7) GN=PFC0355c PE=4 SV=1	O77324	70	O77324	O77324		PFC0355c	INTLMELYKNENIYESYEEYDIDKYEKIKNN	UID1106	1	295	b-Adrenergic Receptor kinase substrate motif;Casein kinase II substrate motif
	17.3586	15.3209	20.3805	18.028	19.8753	18.4823	S	313	2	___1		0.999991	7.93656e-05	0.519424	1	-1.10853	Putative uncharacterized protein OS=Plasmodium falciparum (isolate 3D7) GN=PFC0355c PE=4 SV=1	O77324	313	O77324	O77324		PFC0355c	FYAKSDLPSSNIDEGSCKGCKASDTSSEFFS	UID1108	1	295	Casein kinase I substrate motif;PKA kinase substrate motif;PKC kinase substrate motif
	21.5936	20.5658	20.2717	20.2442	15.6853	18.2879	S	148	2	___1		1	0.00033511	0.118246	1	2.73789	U2 snRNP spliceosome subunit, putative OS=Plasmodium falciparum (isolate 3D7) GN=PFC0375c PE=4 SV=1	O77327	148	O77327	O77327		PFC0375c	TLSPQRADPFADKSPSPGERTYTDIMLENKK	UID1110	1;2	296	Casein kinase II substrate motif;DNA dependent Protein kinase substrate motif;ERK1,2 kinase substrate motif;GSK-3, ERK1, ERK2, CDK5 substrate motif;PKA kinase substrate motif;PKC kinase substrate motif;WW domain binding motif
	16.0052	20.2001	20.3473	16.9982	19.9432	19.5658	S	135	2	___1		0.996432	0.000684767	0.993311	0.999565	0.0151405	U2 snRNP spliceosome subunit, putative OS=Plasmodium falciparum (isolate 3D7) GN=PFC0375c PE=4 SV=1	O77327	135	O77327	O77327		PFC0375c	KRENAFQKKKYDYTLSPQRADPFADKSPSPG	UID1111	1	296	Cdc2 kinase substrate motif;CDK kinase substrate motif;CDK1,2,4,6 kinase substrate motif;ERK1,2 kinase substrate motif;G protein-coupled receptor kinase 1 substrate motif;GSK-3, ERK1, ERK2, CDK5 substrate motif;WW domain binding motif
	18.585	20.4997	19.196	16.8362	20.6227	19.1737	S	856	2	___1		0.926573	0.0151909	0.680433	1	0.549388	Putative uncharacterized protein OS=Plasmodium falciparum (isolate 3D7) GN=PFC0425w PE=4 SV=1	O77336	856	O77336	O77336		PFC0425w	DDFNFDHDSETSKRLSNYDSLLKDKKKGSIL	UID1114	1	297	Casein kinase II substrate motif;G protein-coupled receptor kinase 1 substrate motif;GSK3 kinase substrate motif;MAPKAPK2 kinase substrate motif;PAK2 kinase substrate motif;PKA kinase substrate motif;PKC kinase substrate motif;Pyruvate dehydrogenase kinase substrate motif
	24.7327	24.3031	22.8637	23.5823	23.0656	23.2263	S	268	2	___1		1	0	0.313044	1	0.675119	Transporter, putative OS=Plasmodium falciparum (isolate 3D7) GN=PFC0530w PE=4 SV=1	O77343	268	O77343	O77343		PFC0530w	LDDKTNTHKNDNQLVSEDNIQTNQDKNKINY	UID1118	1	298	G protein-coupled receptor kinase 1 substrate motif
	20.1842	17.9253	18.3094	21.1845	15.623	20.0282	S	577	2	___1		0.903694	4.87539e-05	0.943209	1	-0.138919	Transporter, putative OS=Plasmodium falciparum (isolate 3D7) GN=PFC0530w PE=4 SV=1	O77343	577	O77343	O77343		PFC0530w	FYIRRKMRYHMISLPSSK_____________	UID1120	1	298	DNA dependent Protein kinase substrate motif;PKA kinase substrate motif;PKC kinase substrate motif
	22.418	20.2862	20.9177	18.1942	21.1797	21.1496	S	36	2	___1		0.999927	0.00109782	0.428981	1	1.03279	Putative uncharacterized protein OS=Plasmodium falciparum (isolate 3D7) GN=PFC0455w PE=4 SV=1	O77357	36	O77357	O77357		PFC0455w	NILSLLVDNNKFQNESVDFHEISNKKNNYSI	UID1124	1	300	b-Adrenergic Receptor kinase substrate motif
	22.9184	21.8746	21.3453	20.8551	22.2206	20.264	S	343	3	___1		1	3.16481e-08	0.276583	1	0.932861	Putative uncharacterized protein OS=Plasmodium falciparum (isolate 3D7) GN=PFC0455w PE=4 SV=1	O77357	343	O77357	O77357		PFC0455w	KNNKKNIQHINNNVNSNENIPRVSNPNGNIG	UID1125	1	300	Casein kinase II substrate motif
	20.725	20.484	18.2957	20.3115	18.7313	15.4769	S	463	2	___1		0.998785	8.44536e-05	0.362863	1	1.66169	Putative uncharacterized protein OS=Plasmodium falciparum (isolate 3D7) GN=PFC0455w PE=4 SV=1	O77357	463	O77357	O77357		PFC0455w	NKSYVLNDEETYEHMSNKNMNNVMKNTGANN	UID1126	1	300	Casein kinase I substrate motif;PKA kinase substrate motif;PKC kinase substrate motif
	20.4761	21.1803	19.6992	16.617	20.3564	20.1935	S	596	2	___1		1	3.8926e-11	0.340986	1	1.39624	Putative uncharacterized protein OS=Plasmodium falciparum (isolate 3D7) GN=PFC0455w PE=4 SV=1	O77357	596	O77357	O77357		PFC0455w	GIMNRDEQKYFNDEISLNKYSSTYGQKKNFT	UID1127	1	300	Casein kinase I substrate motif
	20.9654	17.8023	17.7508	15.0677	18.1182	18.248	S	1335	2	___1		0.998106	0.00673738	0.317871	1	1.69487	P-type ATPase, putative OS=Plasmodium falciparum (isolate 3D7) GN=PfATPase7 PE=4 SV=1	O77368	1335	O77368	O77368		PfATPase7	KSIISSNMFNMKNNNSFPSLARQDKVFNSFL	UID1130	1	303	AMP-activated protein kinase substrate motif;Casein kinase II substrate motif;PKA kinase substrate motif
	24.8474	23.8565	22.8711	23.2726	23.3499	23.4655	S	2377	2	___1		0.997597	6.93968e-79	0.435998	1	0.495673	DNA-directed RNA polymerase OS=Plasmodium falciparum (isolate 3D7) GN=PFC0805w PE=3 SV=1;DNA-directed RNA polymerase II subunit RPB1 OS=Plasmodium falciparum (isolate CDC / Honduras) GN=RPII PE=3 SV=1;RNA polymerase II (Fragment) OS=Plasmodium falciparum G	O77375;P14248;C6F0B0;C6F0A3;C6F0A4;C6F0A2	2377;2372;108;115;122;143	O77375	O77375	DNA-directed RNA polymerase;DNA-directed RNA polymerase II subunit RPB1	PFC0805w;RPII;Rbp1	ASPNYSPYSITSPKFSPTSPAYSISSPVYDK	UID1131	1	304	Casein kinase II substrate motif;ERK1,2 kinase substrate motif;G protein-coupled receptor kinase 1 substrate motif;GSK-3, ERK1, ERK2, CDK5 substrate motif;MAPKAPK2 kinase substrate motif;PKA kinase substrate motif;PKC kinase substrate motif;WW domain binding motif
	21.0962	18.2461	18.4702	18.1519	17.7896	20.1464	S	1720	2	___1		0.997441	0.000101319	0.649536	1	0.574849	DNA-directed RNA polymerase OS=Plasmodium falciparum (isolate 3D7) GN=PFC0805w PE=3 SV=1;DNA-directed RNA polymerase II subunit RPB1 OS=Plasmodium falciparum (isolate CDC / Honduras) GN=RPII PE=3 SV=1	O77375;P14248	1720;1723	O77375	O77375	DNA-directed RNA polymerase;DNA-directed RNA polymerase II subunit RPB1	PFC0805w;RPII	KKEDGNEGALRGGGDSNTSALFGNKNSQKED	UID1133	1	304	b-Adrenergic Receptor kinase substrate motif;Casein kinase II substrate motif;G protein-coupled receptor kinase 1 substrate motif
	22.0851	20.4273	19.5836	20.2084	19.8803	19.9952	S	2161	2	___1		0.9993	5.96829e-79	0.416588	1	0.670723	DNA-directed RNA polymerase OS=Plasmodium falciparum (isolate 3D7) GN=PFC0805w PE=3 SV=1;DNA-directed RNA polymerase II subunit RPB1 OS=Plasmodium falciparum (isolate CDC / Honduras) GN=RPII PE=3 SV=1	O77375;P14248	2161;2163	O77375	O77375	DNA-directed RNA polymerase;DNA-directed RNA polymerase II subunit RPB1	PFC0805w;RPII	KDINNLDTLKLGGKFSPTQSPKSPTSVMHSP	UID1134	1;2	304	Casein kinase II substrate motif;ERK1,2 kinase substrate motif;G protein-coupled receptor kinase 1 substrate motif;GSK3 kinase substrate motif;GSK-3, ERK1, ERK2, CDK5 substrate motif;PKA kinase substrate motif;PKC kinase substrate motif;WW domain binding motif
	22.1513	20.8219	21.1048	20.4075	20.9958	20.0712	S	1661	2	___1		0.995784	8.64369e-48	0.148884	1	0.86785	DNA-directed RNA polymerase OS=Plasmodium falciparum (isolate 3D7) GN=PFC0805w PE=3 SV=1;DNA-directed RNA polymerase II subunit RPB1 OS=Plasmodium falciparum (isolate CDC / Honduras) GN=RPII PE=3 SV=1	O77375;P14248	1661;1664	O77375	O77375	DNA-directed RNA polymerase;DNA-directed RNA polymerase II subunit RPB1	PFC0805w;RPII	NNISSDINTKNEDSISINSSNNEQVKNINSS	UID1137	1	304	Casein kinase I substrate motif;Casein kinase II substrate motif;G protein-coupled receptor kinase 1 substrate motif;GSK3 kinase substrate motif
	23.5908	24.6738	24.4387	21.0032	24.0583	23.6225	S	1740	2	___1		1	2.88974e-71	0.255011	1	1.33976	CPSF (Cleavage and polyadenylation specific factor), subunit A, putative OS=Plasmodium falciparum (isolate 3D7) GN=PFC0780w PE=4 SV=2	O77380	1740	O77380	O77380		PFC0780w	NIESDNFVSLQKFLESDNEINKMDTGSAVVD	UID1146	1	306	b-Adrenergic Receptor kinase substrate motif;Casein kinase II substrate motif;PKA kinase substrate motif
	23.7683	23.0668	20.7957	23.4811	21.9264	21.5705	S	2978	2	___1		0.999983	2.80518e-119	0.849061	1	0.217567	Protein PFC0760c OS=Plasmodium falciparum (isolate 3D7) GN=PFC0760c PE=4 SV=1	O77384	2978	O77384	O77384	Protein PFC0760c	PFC0760c	ALENKKQQDKKRKYFSDSEITKENGYLGESN	UID1149	1	307	Casein kinase II substrate motif;PKA kinase substrate motif;PKC kinase substrate motif
	18.2607	20.7222	20.5422	22.7857	21.8776	15.0323	S	22	3	___1		1	9.33199e-56	0.983425	1	-0.0568527	Protein PFC0760c OS=Plasmodium falciparum (isolate 3D7) GN=PFC0760c PE=4 SV=1	O77384	22	O77384	O77384	Protein PFC0760c	PFC0760c	KNEKDDYDKVNEEEYSLENFRGIDMNNNVDI	UID1151	1	307	Casein kinase I substrate motif;Casein kinase II substrate motif
	21.1098	20.8704	19.9343	17.7418	19.8643	20.1825	S	2172	2	___1		0.999926	0.0059784	0.179299	1	1.37528	Protein PFC0760c OS=Plasmodium falciparum (isolate 3D7) GN=PFC0760c PE=4 SV=1	O77384	2172	O77384	O77384	Protein PFC0760c	PFC0760c	NATNREDNKNKERNLSQEIYKYINENIDLTS	UID1152	1	307	14-3-3 domain binding motif;ATM kinase substrate motif;Calmodulin-dependent protein kinase II substrate motif;Casein kinase II substrate motif;DNA dependent Protein kinase substrate motif;MAPKAPK1 kinase substrate motif;PKA kinase substrate motif;PKC kinase substrate motif
	23.5217	23.6619	23.1027	23.7259	23.3008	22.9813	S	568	2	___1		1	0	0.751301	1	0.0928103	Protein PFC0760c OS=Plasmodium falciparum (isolate 3D7) GN=PFC0760c PE=4 SV=1	O77384	568	O77384	O77384	Protein PFC0760c	PFC0760c	NKSGKSRSIKSRSHFSGDNEYIQDQLSNREM	UID1154	1;2	307
	21.7774	21.4719	20.843	21.7318	21.3718	20.6269	S	579	2	___1		1	1.61424e-158	0.791112	1	0.120639	Protein PFC0760c OS=Plasmodium falciparum (isolate 3D7) GN=PFC0760c PE=4 SV=1	O77384	579	O77384	O77384	Protein PFC0760c	PFC0760c	RSHFSGDNEYIQDQLSNREMKDHYNYIERYN	UID1155	1;2	307	Casein kinase I substrate motif;Casein kinase II substrate motif;PKA kinase substrate motif;PKC kinase substrate motif
	20.923	21.253	17.59	22.1677	21.4854	20.4228	S	2947	2	___1		0.999666	5.05195e-23	0.322954	1	-1.43662	Protein PFC0760c OS=Plasmodium falciparum (isolate 3D7) GN=PFC0760c PE=4 SV=1	O77384	2947	O77384	O77384	Protein PFC0760c	PFC0760c	NFQGINKSNNFSTNLSEYNYDAYVKIVEAGS	UID1156	1	307	G protein-coupled receptor kinase 1 substrate motif;MAPKAPK2 kinase substrate motif
	21.9084	22.8059	21.2292	21.8279	22.2216	22.5232	S	1031	3	___1		1	3.5797e-70	0.695924	1	-0.209688	Protein kinase, putative OS=Plasmodium falciparum (isolate 3D7) GN=Pfcrk-4 PE=4 SV=1;240 kDa antibody recognized protein (Fragment) OS=Plasmodium falciparum PE=4 SV=1	O77385;Q25018	1031;433	O77385	O77385		Pfcrk-4	NCITIEDLEKDLVMHSIDKPENVEQNFSSYR	UID1159	1	308	G protein-coupled receptor kinase 1 substrate motif
	22.541	22.1068	21.5876	23.031	21.7341	21.5456	S	977	2	___1		1	1.4075e-87	0.965258	1	-0.0251268	Protein kinase, putative OS=Plasmodium falciparum (isolate 3D7) GN=Pfcrk-4 PE=4 SV=1;240 kDa antibody recognized protein (Fragment) OS=Plasmodium falciparum PE=4 SV=1	O77385;Q25018	977;379	O77385	O77385		Pfcrk-4	TKNHRNNKGMINDEDSAAEYDFSFQRHRKPE	UID1160	1	308	b-Adrenergic Receptor kinase substrate motif;Casein kinase I substrate motif;Casein kinase II substrate motif
	24.5136	24.057	24.3844	23.155	24.0774	23.7567	S	997	2	___1		0.999994	1.52755e-94	0.0962936	1	0.655279	Protein kinase, putative OS=Plasmodium falciparum (isolate 3D7) GN=Pfcrk-4 PE=4 SV=1;240 kDa antibody recognized protein (Fragment) OS=Plasmodium falciparum PE=4 SV=1	O77385;Q25018	997;399	O77385	O77385		Pfcrk-4	DFSFQRHRKPERNQYSPSLETVQRNNRYSNF	UID1161	1;2	308	Casein kinase II substrate motif;ERK1,2 kinase substrate motif;GSK-3, ERK1, ERK2, CDK5 substrate motif;WW domain binding motif
	21.3398	20.788	18.0914	20.9572	18.9411	15.8553	S	630	2	___1		0.953141	0.000112893	0.452653	1	1.48855	Protein kinase, putative OS=Plasmodium falciparum (isolate 3D7) GN=Pfcrk-4 PE=4 SV=1;240 kDa antibody recognized protein (Fragment) OS=Plasmodium falciparum PE=4 SV=1	O77385;Q25018	630;32	O77385	O77385		Pfcrk-4	YNVINNGNKYDNNNLSVSHYDDVEKRRRVNL	UID1164	1	308	Casein kinase II substrate motif
	21.3454	20.705	21.5029	23.2254	21.4312	22.0972	S	133	2	___1		0.90862	2.4484e-57	0.138503	1	-1.06688	Binding protein, putative OS=Plasmodium falciparum (isolate 3D7) GN=PFC0740c PE=4 SV=2	O77387	133	O77387	O77387		PFC0740c	INNNIQLFKNYLSSSSNDLNNLYKYSISFTF	UID1168	1	309	MDC1 BRCT domain binding motif;Plk1 PBD domain binding motif
	26.4295	26.9754	26.422	23.6984	26.2	26.8231	S	28	2	___1		0.999969	1.71302e-07	0.34702	1	1.03514	HVA22/TB2/DP1 family protein, putative OS=Plasmodium falciparum (isolate 3D7) GN=PFC0730w PE=4 SV=1	O77388	28	O77388	O77388		PFC0730w	EDRPNTSLNSLKRISSNVFGEKLNNLDVSRV	UID1170	1	310	14-3-3 domain binding motif;Calmodulin-dependent protein kinase II substrate motif;Calmodulin-dependent protein kinase IV substrate motif;Chk1 kinase substrate motif;MDC1 BRCT domain binding motif;PKA kinase substrate motif;PKC kinase substrate motif;Plk1 PBD domain binding motif
	23.4446	22.1812	22.5625	23.2893	23.1587	23.17	S	302	3	___1		0.993186	1.62186e-10	0.274236	1	-0.476584	Formate-nitrate transporter, putative OS=Plasmodium falciparum (isolate 3D7) GN=PFC0725c PE=4 SV=2	O77389	302	O77389	O77389		PFC0725c	NFERSKRDNNDAQMKSLSIELRN________	UID1171	1	311	Casein kinase II substrate motif
	23.8158	23.8805	24.437	24.5698	24.3255	25.1867	S	304	2	___1		0.999982	3.809e-22	0.114927	1	-0.649536	Formate-nitrate transporter, putative OS=Plasmodium falciparum (isolate 3D7) GN=PFC0725c PE=4 SV=2	O77389	304	O77389	O77389		PFC0725c	ERSKRDNNDAQMKSLSIELRN__________	UID1172	1	311	Casein kinase II substrate motif;Phosphorylase kinase substrate motif;PKA kinase substrate motif;PKC kinase substrate motif
	20.883	21.1193	20.787	15.2255	19.9282	15.5514	S	17	2	___1		0.999975	0.00375566	0.0569126	0.745115	4.02809	Formate-nitrate transporter, putative OS=Plasmodium falciparum (isolate 3D7) GN=PFC0725c PE=4 SV=2	O77389	17	O77389	O77389		PFC0725c	PPNNSKYVLDPVSIKSVCGGEESYIRCVEYG	UID1173	1	311
	22.6819	22.2227	20.191	22.061	21.8553	20.8529	S	258	3	___1		1	7.93318e-40	0.90451	1	0.108778	Putative uncharacterized protein OS=Plasmodium falciparum (isolate 3D7) GN=PFC0720w PE=4 SV=2	O77390	258	O77390	O77390		PFC0720w	RYRQKKEDLEDQIVPSPEKLQKYNEELKDHL	UID1174	1	312	Casein kinase II substrate motif;Cdc2 kinase substrate motif;CDK kinase substrate motif;CDK1,2,4,6 kinase substrate motif;DNA dependent Protein kinase substrate motif;ERK1,2 kinase substrate motif;GSK-3, ERK1, ERK2, CDK5 substrate motif;WW domain binding motif
	19.5802	19.1344	17.7042	19.8929	18.0811	15.706	S	1203	2	___1		0.945883	0.00204055	0.532452	1	0.912956	Putative uncharacterized protein OS=Plasmodium falciparum (isolate 3D7) GN=PFC0705c PE=4 SV=2	O77393	1203	O77393	O77393		PFC0705c	MIRDYNNLSNIIYGLSPYKHNNNNNNDMLYK	UID1175	1	313	Cdc2 kinase substrate motif;CDK kinase substrate motif;CDK1,2,4,6 kinase substrate motif;ERK1,2 kinase substrate motif;GSK-3, ERK1, ERK2, CDK5 substrate motif;WW domain binding motif
	22.633	22.7834	21.778	22.2881	19.1277	15.9813	S	1984	2	___1		0.995383	0.00248956	0.151826	1	3.26576	Erythrocyte membrane protein 3 OS=Plasmodium falciparum (isolate 3D7) GN=emp3 PE=4 SV=1;Emp3 protein (Fragment) OS=Plasmodium falciparum GN=emp3 PE=4 SV=1;Erythrocyte membrane protein 3 (Fragment) OS=Plasmodium falciparum GN=EMP3 PE=2 SV=1	O96124;Q04961;Q9U8G0	1984;310;484	O96124	O96124		emp3;EMP3	TPSEGQQNTGLKNTPSEGQPNTGLKNTPNEG	UID1176	1	321	DNA dependent Protein kinase substrate motif;G protein-coupled receptor kinase 1 substrate motif;PKA kinase substrate motif
	24.9196	25.1141	24.6931	24.4539	23.0986	24.1981	S	1360	2	___1		0.999999	2.17444e-42	0.0838329	1	0.992074	Erythrocyte membrane protein 3 OS=Plasmodium falciparum (isolate 3D7) GN=emp3 PE=4 SV=1;Emp3 protein (Fragment) OS=Plasmodium falciparum GN=emp3 PE=4 SV=1;Erythrocyte membrane protein 3 (Fragment) OS=Plasmodium falciparum GN=EMP3 PE=2 SV=1;Erythrocyte memb	O96124;Q04961;Q9U8G0;Q9U8G1	1360;76;16;1376	O96124	O96124		emp3;EMP3	TPNERQQNTGLKNTPSEGQQNTGLKNTPSEG	UID1177	1	321	DNA dependent Protein kinase substrate motif;G protein-coupled receptor kinase 1 substrate motif;PKA kinase substrate motif
	20.6272	21.5532	19.6646	22.2104	19.9999	20.6293	S	2422	3	___1		0.999915	3.63412e-40	0.71773	1	-0.331483	Erythrocyte membrane protein 3 OS=Plasmodium falciparum (isolate 3D7) GN=emp3 PE=4 SV=1;Emp3 protein (Fragment) OS=Plasmodium falciparum GN=emp3 PE=4 SV=1;Erythrocyte membrane protein 3 (Fragment) OS=Plasmodium falciparum GN=EMP3 PE=2 SV=1	O96124;Q04961;Q9U8G0	2422;436;610	O96124	O96124		emp3;EMP3	NKPTDGLKNVKDDELSDNESSDNEKSKKNLR	UID1178	1	321	Casein kinase I substrate motif;Casein kinase II substrate motif;G protein-coupled receptor kinase 1 substrate motif;GSK3 kinase substrate motif
	23.3592	21.6554	22.3156	22.7774	21.157	21.6031	S	807	3	___1		1	0.000136664	0.436838	1	0.597565	Conserved Plasmodium protein OS=Plasmodium falciparum (isolate 3D7) GN=PFB0125c PE=4 SV=3	O96129	807	O96129	O96129		PFB0125c	FECEDIFLKREDNDDSENEKEIDEIGEVINI	UID1181	1	323	b-Adrenergic Receptor kinase substrate motif;Casein kinase II substrate motif;G protein-coupled receptor kinase 1 substrate motif
	22.1961	22.1269	21.3415	19.47	21.7801	21.2934	S	514	2	___1		1	2.37886e-91	0.240113	1	1.04028	Conserved Plasmodium protein OS=Plasmodium falciparum (isolate 3D7) GN=PFB0125c PE=4 SV=3	O96129	514	O96129	O96129		PFB0125c	FFWDDKNKNVDEIIDSGVEGNCDVEEKLDKE	UID1182	1	323	b-Adrenergic Receptor kinase substrate motif;Casein kinase II substrate motif
	19.6733	17.1003	20.7561	17.6453	17.8613	19.7269	S	1706	2	___1		0.999985	0.00305771	0.579142	1	0.765376	Uncharacterized protein PFB0145c OS=Plasmodium falciparum (isolate 3D7) GN=PFB0145c PE=2 SV=1	O96133	1706	O96133	O96133	Uncharacterized protein PFB0145c	PFB0145c	SDVRKEMVHFLLERKSQENLISFKSKLKSKK	UID1184	1	324	AMP-activated protein kinase substrate motif;ATM kinase substrate motif;Casein kinase I substrate motif;Casein kinase II substrate motif;DNA dependent Protein kinase substrate motif;PKA kinase substrate motif;PKC kinase substrate motif
	22.3584	21.9852	21.2589	22.271	21.7322	21.3855	S	221	3	___1		0.970355	2.1787e-23	0.871495	1	0.071202	Conserved Plasmodium protein OS=Plasmodium falciparum (isolate 3D7) GN=PFB0170w PE=4 SV=1	O96137	221	O96137	O96137		PFB0170w	YNIQDDEEEDNETIRSDSKLRDIYSDSQSKD	UID1185	1	325	Casein kinase II substrate motif
	22.5942	21.6297	21.7215	21.1752	20.1314	21.0962	S	1057	3	___1		0.999837	0.000290409	0.0603552	1	1.18083	DNA repair endonuclease, putative OS=Plasmodium falciparum (isolate 3D7) GN=PFB0265c PE=4 SV=1	O96154	1057	O96154	O96154		PFB0265c	DNDDELEKNLSKDYISDVDKNHVNNIYNIER	UID1187	1	327	Casein kinase I substrate motif;Casein kinase II substrate motif;PKA kinase substrate motif;Pyruvate dehydrogenase kinase substrate motif
	21.6307	21.8224	20.2209	21.6629	20.5797	20.0259	S	214	2	___1		0.997771	0.00120634	0.53841	1	0.46848	Conserved Plasmodium protein OS=Plasmodium falciparum (isolate 3D7) GN=PFB0285c PE=4 SV=1	O96158	214	O96158	O96158		PFB0285c	NTHDNLMFLKNIRSKSNNNLIVNRKITNHVT	UID1189	1	328	14-3-3 domain binding motif;AMP-activated protein kinase substrate motif;Calmodulin-dependent protein kinase II substrate motif;HMGCoA Reductase kinase substrate motif;MAPKAPK2 kinase substrate motif;PKA kinase substrate motif;PKC kinase substrate motif
	24.7034	23.8796	23.084	24.4956	23.3577	23.0679	S	1240	2	___1		1	8.33711e-121	0.717093	1	0.248601	Fulmal1 protein OS=Plasmodium falciparum GN=fulmal1 PE=2 SV=1;Conserved Plasmodium protein OS=Plasmodium falciparum (isolate 3D7) GN=PFB0365w PE=4 SV=3	Q8WSS7;O96168	1240;1240	Q8WSS7	Q8WSS7		fulmal1;PFB0365w	EYDMYIKDNIHYNDYSEGDGKQTKKASSFLY	UID1190	1	330	Casein kinase II substrate motif;G protein-coupled receptor kinase 1 substrate motif;Pyruvate dehydrogenase kinase substrate motif
	21.5116	20.333	19.2058	19.9788	18.4903	18.4438	S	772	2	___1		0.99944	0.000522428	0.173958	1	1.37912	Fulmal1 protein OS=Plasmodium falciparum GN=fulmal1 PE=2 SV=1;Conserved Plasmodium protein OS=Plasmodium falciparum (isolate 3D7) GN=PFB0365w PE=4 SV=3	Q8WSS7;O96168	772;772	Q8WSS7	Q8WSS7		fulmal1;PFB0365w	NNNYFRLKEIYMKEESDLLNENNDKNKHGDF	UID1191	1	330	b-Adrenergic Receptor kinase substrate motif;PKA kinase substrate motif;PKC kinase substrate motif
	24.9165	25.1183	24.4541	24.5614	24.1138	24.73	S	792	3	___1		1	5.64303e-172	0.25077	1	0.361195	Fulmal1 protein OS=Plasmodium falciparum GN=fulmal1 PE=2 SV=1;Conserved Plasmodium protein OS=Plasmodium falciparum (isolate 3D7) GN=PFB0365w PE=4 SV=3	Q8WSS7;O96168	792;792	Q8WSS7	Q8WSS7		fulmal1;PFB0365w	ENNDKNKHGDFYNIKSDDLNNSNIGVRQRKR	UID1192	1;2	330
	23.5433	24.6102	24.0202	23.7698	23.9476	23.5426	S	739	4	___1		1	9.00689e-42	0.408361	1	0.304567	Fulmal1 protein OS=Plasmodium falciparum GN=fulmal1 PE=2 SV=1;Conserved Plasmodium protein OS=Plasmodium falciparum (isolate 3D7) GN=PFB0365w PE=4 SV=3	Q8WSS7;O96168	739;739	Q8WSS7	Q8WSS7		fulmal1;PFB0365w	KDEQEEQIQLDEDWHSDRGANKNPSRDTYNK	UID1195	1	330	Casein kinase I substrate motif;G protein-coupled receptor kinase 1 substrate motif;PKA kinase substrate motif;PKC kinase substrate motif
	20.426	15.9369	15.8348	20.6693	17.2358	16.2703	S	277	2	___1		1	2.35382e-05	0.760312	1	-0.659227	Fulmal1 protein OS=Plasmodium falciparum GN=fulmal1 PE=2 SV=1;Conserved Plasmodium protein OS=Plasmodium falciparum (isolate 3D7) GN=PFB0365w PE=4 SV=3	Q8WSS7;O96168	277;277	Q8WSS7	Q8WSS7		fulmal1;PFB0365w	TIKNILRNNEFFFENSMERNKDMKYNKRESL	UID1196	1	330	Casein kinase II substrate motif
	22.2409	21.9506	21.6609	20.9787	21.3427	21.0729	S	20	2	___1		0.999999	0.000454265	0.0148465	1	0.819357	Phospholipase A2, putative OS=Plasmodium falciparum (isolate 3D7) GN=PFB0410c PE=4 SV=1	O96176	20	O96176	O96176		PFB0410c	DDKIYIYSDLFSKNFSDDEKDDSYEREKQVY	UID1200	1	331	BARD1 BRCT domain binding motif;Calmodulin-dependent protein kinase II substrate motif;Casein kinase II substrate motif;MAPKAPK2 kinase substrate motif;PKA kinase substrate motif;PKC kinase substrate motif
	20.1602	20.7695	21.517	16.3974	19.6098	20.8283	S	263	2	___1		0.999263	9.4624e-05	0.246384	1	1.87036	Monocarboxylate transporter, putative OS=Plasmodium falciparum (isolate 3D7) GN=PFB0465c PE=4 SV=1	O96186	263	O96186	O96186		PFB0465c	FINKPNGLSNSLRTLSNTSNFSFREVNNTFI	UID1208	1;2	334	14-3-3 domain binding motif;Calmodulin-dependent protein kinase II substrate motif;Casein kinase II substrate motif;PKA kinase substrate motif;PKC kinase substrate motif
	17.5918	19.9776	19.1048	21.8357	21.1431	19.0802	S	416	3	___1		0.996045	5.49487e-06	0.172451	1	-1.79495	Conserved Plasmodium protein OS=Plasmodium falciparum (isolate 3D7) GN=PFB0475c PE=4 SV=2	O96188	416	O96188	O96188		PFB0475c	MKNKYLDKKKKVEVLSDMDNEENYMNSGDLG	UID1211	1	335	Casein kinase I substrate motif;Casein kinase II substrate motif;Pyruvate dehydrogenase kinase substrate motif
	23.3542	17.5862	17.075	25.1969	20.613	20.4528	S	260	2	___1		1	4.64645e-31	0.340687	1	-2.74907	Conserved Plasmodium protein OS=Plasmodium falciparum (isolate 3D7) GN=PFB0490c PE=4 SV=1	O96191	260	O96191	O96191		PFB0490c	FLSKIKIVTSLNKIPSPLKEQKNTEVNLPES	UID1212	1	336	Calmodulin-dependent protein kinase II substrate motif;Cdc2 kinase substrate motif;CDK kinase substrate motif;CDK1,2,4,6 kinase substrate motif;Chk1 kinase substrate motif;DNA dependent Protein kinase substrate motif;ERK1,2 kinase substrate motif;GSK-3, ERK1, ERK2, CDK5 substrate motif;PKA kinase substrate motif;PKC kinase substrate motif;WW domain binding motif
	23.9025	23.4253	22.8917	23.7002	23.0421	21.9783	S	1452	2	___1		1	4.80716e-167	0.43786	1	0.499655	Conserved Plasmodium protein OS=Plasmodium falciparum (isolate 3D7) GN=PFB0540w PE=4 SV=1	O96201	1452	O96201	O96201		PFB0540w	NNKEIEENINKLNEESDENNNLEILDEEEIT	UID1213	1	337	b-Adrenergic Receptor kinase substrate motif;Casein kinase II substrate motif
	21.7188	18.8423	19.2668	20.5853	21.6534	20.8536	S	1817	2	___1		0.999789	9.29904e-06	0.316881	1	-1.08813	Conserved Plasmodium protein OS=Plasmodium falciparum (isolate 3D7) GN=PFB0540w PE=4 SV=1	O96201	1817	O96201	O96201		PFB0540w	SENKLNQFEKKTVLLSNDILYDAKKEIEQSY	UID1215	1	337
	23.3393	22.1754	20.9871	21.9109	21.2613	15.2048	S	1752	3	___1		0.985442	3.45058e-07	0.293349	1	2.70831	Conserved Plasmodium protein OS=Plasmodium falciparum (isolate 3D7) GN=PFB0540w PE=4 SV=1	O96201	1752	O96201	O96201		PFB0540w	MYNYKNDNSITNMEKSPNNITLVHKNIKDED	UID1216	1	337	ERK1,2 kinase substrate motif;Growth associated histone HI kinase substrate motif;GSK-3, ERK1, ERK2, CDK5 substrate motif;WW domain binding motif
	21.3011	20.9282	18.4373	21.549	20.1697	18.1439	S	781	2	___1		1	0.00434365	0.850835	1	0.268009	Conserved Plasmodium protein OS=Plasmodium falciparum (isolate 3D7) GN=PFB0540w PE=4 SV=1	O96201	781	O96201	O96201		PFB0540w	NETYNFDGTLNNKNVSNNNNNDIHDKGVLNT	UID1218	1	337	PKA kinase substrate motif;PKC kinase substrate motif
	22.9661	22.1159	21.8654	21.7987	22.1886	22.0692	S	1053	2	___1		1	2.48942e-269	0.446933	1	0.29698	Conserved Plasmodium membrane protein OS=Plasmodium falciparum (isolate 3D7) GN=PFB0555c PE=4 SV=2	O96204	1053	O96204	O96204		PFB0555c	NNQEEYSHNNKTNDNSVSNLYRDIENEYDEN	UID1223	1	338	Casein kinase II substrate motif
	25.8893	24.6458	25.2831	21.7407	24.5851	24.3191	S	3172	2	___1		1	1.76919e-80	0.151843	1	1.72441	Conserved Plasmodium protein OS=Plasmodium falciparum (isolate 3D7) GN=PFB0560w PE=4 SV=2	O96205	3172	O96205	O96205		PFB0560w	RRAHNNIKYDIKEGGSDNIYTSNIKRNKKKI	UID1227	1	339	Casein kinase I substrate motif;PKA kinase substrate motif
	20.4107	18.4883	19.7148	21.3406	18.412	18.6983	S	45	3	___1		0.99974	3.14929e-07	0.962613	1	0.0542863	Conserved Plasmodium protein OS=Plasmodium falciparum (isolate 3D7) GN=PFB0560w PE=4 SV=2	O96205	45	O96205	O96205		PFB0560w	HSNINSDLDVDRKKHSDNVYEESEQDGKQTE	UID1229	1;2	339	Pim1 kinase substrate sequence;PKA kinase substrate motif;PKC kinase substrate motif
	21.1287	21.0001	18.4793	20.3627	20.3218	19.4716	S	52	3	___1		0.999919	7.53718e-11	0.876529	1	0.150685	Conserved Plasmodium protein OS=Plasmodium falciparum (isolate 3D7) GN=PFB0560w PE=4 SV=2	O96205	52	O96205	O96205		PFB0560w	LDVDRKKHSDNVYEESEQDGKQTEGRKKIKG	UID1230	1;2	339	b-Adrenergic Receptor kinase substrate motif;Casein kinase II substrate motif;G protein-coupled receptor kinase 1 substrate motif;Pyruvate dehydrogenase kinase substrate motif
	22.0042	20.8454	14.3306	19.8889	19.9153	20.3976	S	113	2	___1		0.848159	0.00107117	0.695585	1	-1.00719	Conserved Plasmodium protein OS=Plasmodium falciparum (isolate 3D7) GN=PFB0560w PE=4 SV=2	O96205	113	O96205	O96205		PFB0560w	EENINVLKKKKKKKNSDTINYNKKYFNKNKH	UID1231	1	339	Casein kinase II substrate motif;Pim1 kinase substrate sequence;PKA kinase substrate motif;PKC kinase substrate motif
	20.7634	22.6969	20.3522	17.2759	20.7701	19.8695	S	984	2	___1		1	0.00109596	0.197331	1	1.96571	Conserved Plasmodium protein OS=Plasmodium falciparum (isolate 3D7) GN=PFB0560w PE=4 SV=2	O96205	984	O96205	O96205		PFB0560w	SYNISNTYPEYMDNKSFIDEYNKNIYCDDLH	UID1233	1	339	Casein kinase I substrate motif;Casein kinase II substrate motif;Pyruvate dehydrogenase kinase substrate motif
	21.6998	22.2789	15.4692	20.9029	20.9264	20.3629	S	3628	2	___1		0.84463	0.0148932	0.697303	1	-0.914754	Conserved Plasmodium protein OS=Plasmodium falciparum (isolate 3D7) GN=PFB0560w PE=4 SV=2	O96205	3628	O96205	O96205		PFB0560w	IHKNKTSKSMNDDTKSVSHYEETKKKNDDDD	UID1234	1	339	Casein kinase I substrate motif;Casein kinase II substrate motif
	22.3013	22.3949	21.4807	21.7995	21.9501	21.1047	S	2820	2	___1		0.997257	6.03424e-108	0.321475	1	0.440902	Conserved Plasmodium protein OS=Plasmodium falciparum (isolate 3D7) GN=PFB0560w PE=4 SV=2	O96205	2820	O96205	O96205		PFB0560w	LNVRGRTNTLDDIIVSDHGNSYDKYNTSKHN	UID1235	1;2	339
	14.9231	20.9066	18.3393	21.1806	20.6495	19.1871	S	2	2	___1		0.999913	0.00167913	0.280909	1	-2.28273	ATE-like aminoacyl-tRNA-protein transferase OS=Plasmodium falciparum GN=atel1 PE=4 SV=1;Leu/Phe-tRNA protein transferase, putative OS=Plasmodium falciparum (isolate 3D7) GN=PFB0585w PE=4 SV=1	Q195H6;O96210	2;2	Q195H6	Q195H6		atel1;PFB0585w	______________MSEQGNLSSHNMKSKMD	UID1237	1	341	G protein-coupled receptor kinase 1 substrate motif
	21.7215	21.6712	21.0431	23.1043	21.0687	20.8981	S	663	3	___1		1	5.60611e-33	0.7894	1	-0.211735	Sec31p putative OS=Plasmodium falciparum (isolate 3D7) GN=Sec31p PE=4 SV=3	O96221	663	O96221	O96221		Sec31p	EKTENEKIKQNEEDISGNDEHLLNSSIKGKE	UID1238	1	342	Casein kinase I substrate motif;Casein kinase II substrate motif;Pyruvate dehydrogenase kinase substrate motif
	22.1527	20.9038	19.9178	15.7279	15.9557	18.4214	S	673	2	___1		0.867328	5.89753e-91	0.0164027	0.212	4.28977	Sec31p putative OS=Plasmodium falciparum (isolate 3D7) GN=Sec31p PE=4 SV=3	O96221	673	O96221	O96221		Sec31p	NEEDISGNDEHLLNSSIKGKENKTKNKKSGL	UID1239	1	342	MDC1 BRCT domain binding motif;PKA kinase substrate motif;PKC kinase substrate motif;Plk1 PBD domain binding motif
	23.4674	21.9649	21.2703	23.3296	21.8051	21.8072	S	1235	2	___1		1	7.03112e-103	0.927466	1	-0.0798066	Sec31p putative OS=Plasmodium falciparum (isolate 3D7) GN=Sec31p PE=4 SV=3;PFB0640c protein OS=Plasmodium falciparum GN=PFB0640c PE=2 SV=1	O96221;Q689C9	1235;403	O96221	O96221		Sec31p;PFB0640c	LNNTRSSFADIQNVVSPPRNKNQSISSTANL	UID1243	1	342	Cdc2 kinase substrate motif;CDK kinase substrate motif;CDK1,2,4,6 kinase substrate motif;ERK1,2 kinase substrate motif;GSK-3, ERK1, ERK2, CDK5 substrate motif;WW domain binding motif
	17.7569	18.8774	18.3363	16.0792	20.887	17.6713	S	1141	2	___1		0.993841	0.000200364	0.942661	1	0.111035	Conserved Plasmodium protein OS=Plasmodium falciparum (isolate 3D7) GN=PFB0650w PE=4 SV=1	O96223	1141	O96223	O96223		PFB0650w	EDQCLIDKNVRNEQLSDATLNRYFLECSQRN	UID1244	1	343	Casein kinase I substrate motif;Casein kinase II substrate motif
	22.2589	22.151	21.4037	22.1416	21.7179	20.8733	S	665	2	___1		0.978595	1.34066e-38	0.476981	1	0.360264	Conserved Plasmodium membrane protein OS=Plasmodium falciparum (isolate 3D7) GN=PFB0675w PE=4 SV=2	O96228	665	O96228	O96228		PFB0675w	KLYKKISELKNEFINSSENDNVNERILVSET	UID1247	1	345	Casein kinase II substrate motif
	23.6118	21.0059	20.7511	23.4004	20.7244	21.9179	S	855	2	___1		0.85269	3.23977e-19	0.860344	1	-0.224661	Acyl-CoA synthetase, PfACS8 OS=Plasmodium falciparum (isolate 3D7) GN=ACS8 PE=4 SV=1	O96232	855	O96232	O96232		ACS8	QQNNMSNITLKNTLKSTDASLKIPEKNKVQT	UID1249	1	346	G protein-coupled receptor kinase 1 substrate motif;GSK3 kinase substrate motif
	22.4217	21.9436	21.1629	21.0686	21.0966	21.7749	S	859	2	___1		0.999899	0.000909476	0.2891	1	0.529328	Acyl-CoA synthetase, PfACS8 OS=Plasmodium falciparum (isolate 3D7) GN=ACS8 PE=4 SV=1	O96232	859	O96232	O96232		ACS8	MSNITLKNTLKSTDASLKIPEKNKVQTNKSR	UID1250	1;2	346	G protein-coupled receptor kinase 1 substrate motif;MAPKAPK2 kinase substrate motif;PKA kinase substrate motif;PKC kinase substrate motif
	20.9517	21.5007	19.6028	21.9166	20.5724	15.3863	S	472	3	___1		0.949577	0.00445529	0.537625	1	1.39332	Conserved Plasmodium protein OS=Plasmodium falciparum (isolate 3D7) GN=PFB0700c PE=4 SV=1	O96233	472	O96233	O96233		PFB0700c	YMDFKEKVVNYYHHPSNDKEQQKQSTQYNHN	UID1251	1	347	DNA dependent Protein kinase substrate motif
	20.5688	21.9491	21.7247	15.8188	21.9158	20.6411	S	37	3	___1		1	1.12539e-07	0.362722	1	1.95561	Origin recognition complex subunit 5 OS=Plasmodium falciparum (isolate 3D7) GN=ORC5 PE=4 SV=1	O96237	37	O96237	O96237		ORC5	ECIYGFSSPKKSRKESPIFVQNNDDTCSSNN	UID1252	1	348	14-3-3 domain binding motif;b-Adrenergic Receptor kinase substrate motif;Calmodulin-dependent protein kinase II substrate motif;ERK1,2 kinase substrate motif;GSK-3, ERK1, ERK2, CDK5 substrate motif;MAPKAPK1 kinase substrate motif;MAPKAPK2 kinase substrate motif;PKA kinase substrate motif;PKC epsilon kinase substrate motif;PKC kinase substrate motif;WW domain binding motif
	22.1492	21.7131	20.1327	21.1538	21.3941	20.634	S	449	2	___1		1	2.23341e-38	0.699118	1	0.27103	Conserved Plasmodium protein OS=Plasmodium falciparum (isolate 3D7) GN=PFB0820c PE=4 SV=2	O96256	449	O96256	O96256		PFB0820c	NNNNNYIYDKSGKAFSQKNEYEDIIITKDHT	UID1254	1	351	ATM kinase substrate motif;DNA dependent Protein kinase substrate motif;PKA kinase substrate motif;PKC kinase substrate motif
	21.6146	18.9776	18.703	15.4915	18.6888	19.8951	S	346	2	___1		0.966203	0.000827651	0.340245	1	1.74	Conserved Plasmodium protein OS=Plasmodium falciparum (isolate 3D7) GN=PFB0820c PE=4 SV=2	O96256	346	O96256	O96256		PFB0820c	IYNKKKKYNNLLSYNSKKKDSSEFFNSYYRY	UID1256	1	351	PKA kinase substrate motif;PKC kinase substrate motif
	23.6563	22.9326	23.1722	23.2383	23.1453	23.4674	S	2263	2	___1		0.999957	0.000285072	0.904108	1	-0.0299416	Conserved Plasmodium protein OS=Plasmodium falciparum (isolate 3D7) GN=PFB0870w PE=4 SV=1	O96266	2263	O96266	O96266		PFB0870w	TNKQRNNKEKLKRSISLPLNLKRTVVKIINL	UID1259	1	354	14-3-3 domain binding motif;Calmodulin-dependent protein kinase II alpha substrate motif;Calmodulin-dependent protein kinase II substrate motif;Calmodulin-dependent protein kinase IV substrate motif;Chk1 kinase substrate motif;Phosphorylase kinase substrate motif;PKA kinase substrate motif;PKC kinase substrate motif
	22.9954	22.6839	22.7188	23.0141	22.5517	21.8559	S	1993	2	___1		1	6.03397e-31	0.40596	1	0.325445	Conserved Plasmodium protein OS=Plasmodium falciparum (isolate 3D7) GN=PFB0870w PE=4 SV=1	O96266	1993	O96266	O96266		PFB0870w	EYVRKKRLRYLEGNDSDFVEDLKTNIEDELY	UID1260	1	354	b-Adrenergic Receptor kinase substrate motif
	19.1237	20.8514	20.0394	15.3754	19.8876	19.5462	S	233	2	___1		0.999167	0.00553627	0.321235	1	1.73509	Chromatin-binding protein, putative OS=Plasmodium falciparum (isolate 3D7) GN=PFB0875c PE=4 SV=3	O96267	233	O96267	O96267		PFB0875c	DVSKFKHKKLPNIKNSPDYPILRSPTRKLNK	UID1261	1;2	355	Casein kinase II substrate motif;ERK1,2 kinase substrate motif;G protein-coupled receptor kinase 1 substrate motif;GSK-3, ERK1, ERK2, CDK5 substrate motif;PKA kinase substrate motif;PKC kinase substrate motif;WW domain binding motif
	20.5116	18.8621	20.8639	20.8036	19.7377	18.8585	S	10	2	___1		1	0.00015929	0.754801	1	0.279257	Replication factor C subunit 1, putative OS=Plasmodium falciparum (isolate 3D7) GN=PFB0895c PE=4 SV=1;Replication factor C subunit 1 OS=Plasmodium falciparum GN=rfc1 PE=4 SV=1	O96271;Q9GQW6	10;10	O96271	O96271		PFB0895c;rfc1	______MSSKDKNLFSDDESDDGRKKKRLKK	UID1263	1;2	356	BARD1 BRCT domain binding motif;Casein kinase II substrate motif;G protein-coupled receptor kinase 1 substrate motif;GSK3 kinase substrate motif;PKA kinase substrate motif
	20.1921	20.2567	19.753	19.4518	18.2264	17.2233	S	14	2	___1		1	6.87941e-07	0.0562362	1	1.76677	Replication factor C subunit 1, putative OS=Plasmodium falciparum (isolate 3D7) GN=PFB0895c PE=4 SV=1;Replication factor C subunit 1 OS=Plasmodium falciparum GN=rfc1 PE=4 SV=1	O96271;Q9GQW6	14;14	O96271	O96271		PFB0895c;rfc1	__MSSKDKNLFSDDESDDGRKKKRLKKVSSS	UID1264	1;2	356	b-Adrenergic Receptor kinase substrate motif;Casein kinase I substrate motif;MAPKAPK2 kinase substrate motif
	23.1963	22.0464	22.1188	20.3552	21.917	21.6045	S	169	3	___1		0.999849	2.48984e-11	0.127223	1	1.16161	Replication factor C subunit 1, putative OS=Plasmodium falciparum (isolate 3D7) GN=PFB0895c PE=4 SV=1;Replication factor C subunit 1 OS=Plasmodium falciparum GN=rfc1 PE=4 SV=1	O96271;Q9GQW6	169;169	O96271	O96271		PFB0895c;rfc1	PKNEINKSNVKRERESEQYEISSENDTVSSK	UID1267	1;2	356	b-Adrenergic Receptor kinase substrate motif;Casein kinase I substrate motif;Casein kinase II substrate motif;G protein-coupled receptor kinase 1 substrate motif;PKA kinase substrate motif;PKC kinase substrate motif
	21.4526	21.9447	21.2425	19.3949	19.4274	19.0796	S	175	2	___1		0.952796	3.22814e-48	0.000678195	0.149391	2.24596	Replication factor C subunit 1, putative OS=Plasmodium falciparum (isolate 3D7) GN=PFB0895c PE=4 SV=1;Replication factor C subunit 1 OS=Plasmodium falciparum GN=rfc1 PE=4 SV=1	O96271;Q9GQW6	175;175	O96271	O96271		PFB0895c;rfc1	KSNVKRERESEQYEISSENDTVSSKKNVLIS	UID1268	1;2	356	Casein kinase II substrate motif
	23.6809	23.2161	22.8895	22.3196	22.8061	22.1901	S	176	2	___1		0.994871	6.10726e-180	0.0499172	1	0.823574	Replication factor C subunit 1, putative OS=Plasmodium falciparum (isolate 3D7) GN=PFB0895c PE=4 SV=1;Replication factor C subunit 1 OS=Plasmodium falciparum GN=rfc1 PE=4 SV=1	O96271;Q9GQW6	176;176	O96271	O96271		PFB0895c;rfc1	SNVKRERESEQYEISSENDTVSSKKNVLISP	UID1269	1;2	356	Casein kinase I substrate motif;Casein kinase II substrate motif;G protein-coupled receptor kinase 1 substrate motif;MDC1 BRCT domain binding motif;Plk1 PBD domain binding motif;Pyruvate dehydrogenase kinase substrate motif
	23.9268	19.3419	15.4021	25.3548	22.3028	22.0904	S	190	2	___1		1	0.00553394	0.240253	1	-3.69244	Replication factor C subunit 1, putative OS=Plasmodium falciparum (isolate 3D7) GN=PFB0895c PE=4 SV=1;Replication factor C subunit 1 OS=Plasmodium falciparum GN=rfc1 PE=4 SV=1	O96271;Q9GQW6	190;190	O96271	O96271		PFB0895c;rfc1	SSENDTVSSKKNVLISPAKKQKTQNNNNEDL	UID1270	1	356	Cdc2 kinase substrate motif;CDK kinase substrate motif;CDK1,2,4,6 kinase substrate motif;ERK1,2 kinase substrate motif;GSK-3, ERK1, ERK2, CDK5 substrate motif;WW domain binding motif
	21.5521	19.3867	17.6429	21.8143	18.7221	19.4195	S	313	2	___1		0.957595	1.98753e-07	0.770615	1	-0.458068	Replication factor C subunit 1, putative OS=Plasmodium falciparum (isolate 3D7) GN=PFB0895c PE=4 SV=1;Replication factor C subunit 1 OS=Plasmodium falciparum GN=rfc1 PE=4 SV=1	O96271;Q9GQW6	313;313	O96271	O96271		PFB0895c;rfc1	LPQTDQTQENDKTYASDTIKTENKDKNYNYE	UID1271	1	356	Casein kinase II substrate motif;PKA kinase substrate motif
	21.7681	21.6212	22.0679	18.3327	20.7575	20.5298	S	859	3	___1		1	5.17876e-16	0.0681334	1	1.94572	Replication factor C subunit 1, putative OS=Plasmodium falciparum (isolate 3D7) GN=PFB0895c PE=4 SV=1;Replication factor C subunit 1 OS=Plasmodium falciparum GN=rfc1 PE=4 SV=1	O96271;Q9GQW6	859;859	O96271	O96271		PFB0895c;rfc1	KSSEKKTTFKLNEFESDEDIDELSESKEDKD	UID1272	1;2	356	b-Adrenergic Receptor kinase substrate motif;Casein kinase I substrate motif;Casein kinase II substrate motif;Pyruvate dehydrogenase kinase substrate motif
	22.8857	22.8811	22.6141	20.5014	23.0825	23.4725	S	99	2	___1		0.999966	6.4225e-172	0.66189	1	0.441496	Plasmodium exported protein (Hyp9) OS=Plasmodium falciparum (isolate 3D7) GN=PFB0930w PE=4 SV=2	O96278	99	O96278	O96278		PFB0930w	GNMHPEIKMVEVDSESVCPGTNEVNLKVVTN	UID1280	1	357	b-Adrenergic Receptor kinase substrate motif;Casein kinase I substrate motif
	25.3306	24.4585	23.61	23.7071	24.4237	23.7491	S	2198	3	___1		1	2.75624e-193	0.408004	1	0.506372	Asparagine-rich protein (Fragment) OS=Plasmodium falciparum PE=2 SV=1;Putative uncharacterized protein OS=Plasmodium falciparum (isolate 3D7) GN=PFA_0410w PE=4 SV=1	O96422;Q8I259	705;2198	O96422;Q8I259	Q8I259		PFA_0410w	RKIDTENNAINILNFSNDLEKKSNNTMVDIC	UID1281	1	358;715
	26.2661	24.1775	24.0405	26.4518	23.6585	23.4501	S	488	2	___1		1	8.72808e-95	0.811096	1	0.307929	Serine/threonine-protein phosphatase OS=Plasmodium falciparum GN=Pfpp-alpha PE=3 SV=1;Serine/threonine-protein phosphatase OS=Plasmodium falciparum (isolate 3D7) GN=PF14_0630 PE=3 SV=1	O96914;Q8IKH5	488;488	O96914	O96914	Serine/threonine-protein phosphatase	Pfpp-alpha;PF14_0630	VQENGSDFAFLVRKISIDKLEEEGRKINNGV	UID1282	1	359	14-3-3 domain binding motif;AMP-activated protein kinase substrate motif;Calmodulin-dependent protein kinase I substrate motif;Calmodulin-dependent protein kinase II alpha substrate motif;Calmodulin-dependent protein kinase II substrate motif;Calmodulin-dependent protein kinase IV substrate motif;Chk1 kinase substrate motif;HMGCoA Reductase kinase substrate motif;Phosphorylase kinase substrate mo…
	21.8176	18.746	15.0871	22.0491	20.0081	19.1713	S	461	2	___1		0.998185	0.0184823	0.430971	1	-1.85924	Serine/threonine-protein phosphatase OS=Plasmodium falciparum GN=Pfpp-alpha PE=3 SV=1;Serine/threonine-protein phosphatase OS=Plasmodium falciparum (isolate 3D7) GN=PF14_0630 PE=3 SV=1	O96914;Q8IKH5	461;461	O96914	O96914	Serine/threonine-protein phosphatase	Pfpp-alpha;PF14_0630	TSSNSSVFRLSNRPMSNKIRLSAHAHAVQEN	UID1283	1	359	14-3-3 domain binding motif;Calmodulin-dependent protein kinase II substrate motif;PKA kinase substrate motif;PKC kinase substrate motif
	22.0564	20.4931	17.8058	22.0163	17.8614	20.954	S	383	2	___1		0.987169	4.04476e-180	0.932406	1	-0.158792	GTP cyclohydrolase I OS=Plasmodium falciparum (isolate 3D7) GN=GTP-CH PE=4 SV=1;GTP cyclohydrolase I OS=Plasmodium falciparum GN=gtpcycI PE=4 SV=1	Q8I5H7;O97071	383;383	Q8I5H7	Q8I5H7		PFL1155w;gtpcycI	KAEKENPTVHSLNIDSSVENLN_________	UID1284	1	360	b-Adrenergic Receptor kinase substrate motif;Casein kinase II substrate motif
	25.5428	16.2239	18.3863	25.1961	19.7641	19.9687	S	384	2	___1		0.789881	3.57945e-108	0.657562	1	-1.59197	GTP cyclohydrolase I OS=Plasmodium falciparum (isolate 3D7) GN=GTP-CH PE=4 SV=1;GTP cyclohydrolase I OS=Plasmodium falciparum GN=gtpcycI PE=4 SV=1	Q8I5H7;O97071	384;384	Q8I5H7	Q8I5H7		PFL1155w;gtpcycI	AEKENPTVHSLNIDSSVENLN__________	UID1285	1	360	Casein kinase II substrate motif;MDC1 BRCT domain binding motif;Plk1 PBD domain binding motif
	16.2458	18.8534	18.1048	20.2042	19.3058	19.0161	S	6	2	___1		0.995737	0.000263835	0.106254	1	-1.77402	Binding protein, putative OS=Plasmodium falciparum (isolate 3D7) GN=PFC0160w PE=4 SV=3	O97224	6	O97224	O97224	Palmitoyltransferase	PFC0160w	__________MNDNESLDSEVLEKQYEIIKY	UID1286	1	362	b-Adrenergic Receptor kinase substrate motif;Casein kinase I substrate motif;Casein kinase II substrate motif
	19.2344	19.7936	18.7556	16.0346	15.4179	18.3523	S	712	2	___1		0.78983	0.00036797	0.0477086	0.8325	2.65958	Spindle pole body protein, putative OS=Plasmodium falciparum (isolate 3D7) GN=PFC0165w PE=4 SV=3	O97225	712	O97225	O97225		PFC0165w	YKNIYDHSKENNRKQSNSIYSISSFSQKNYK	UID1287	1	363	14-3-3 domain binding motif;Calmodulin-dependent protein kinase II substrate motif;Casein kinase II substrate motif;MAPKAPK2 kinase substrate motif;PKA kinase substrate motif;PKA, PKG kinase substrate motif;PKC epsilon kinase substrate motif;PKC kinase substrate motif;PKG kinase substrate motif
	21.8777	22.0682	20.914	22.323	20.9112	20.5564	S	2025	2	___1		0.99853	0.00385335	0.611073	1	0.356442	Spindle pole body protein, putative OS=Plasmodium falciparum (isolate 3D7) GN=PFC0165w PE=4 SV=3	O97225	2025	O97225	O97225		PFC0165w	YNLYRENITSEIKNHSPNEYRNNIITNHTIN	UID1289	1	363	Casein kinase II substrate motif;ERK1,2 kinase substrate motif;GSK-3, ERK1, ERK2, CDK5 substrate motif;PKA kinase substrate motif;PKC kinase substrate motif;WW domain binding motif
	21.5101	20.9187	19.2488	21.436	20.5538	18.2396	S	2208	2	___1		0.999993	5.41664e-07	0.700889	1	0.482665	Spindle pole body protein, putative OS=Plasmodium falciparum (isolate 3D7) GN=PFC0165w PE=4 SV=3	O97225	2208	O97225	O97225		PFC0165w	NTSYNNNENIKNINLSNIDLDSIDNSRYSSK	UID1290	1	363	Casein kinase II substrate motif;Pyruvate dehydrogenase kinase substrate motif
	21.0092	18.3875	19.475	20.8605	18.8709	15.8952	S	2214	2	___1		0.996018	4.02714e-169	0.543444	1	1.08169	Spindle pole body protein, putative OS=Plasmodium falciparum (isolate 3D7) GN=PFC0165w PE=4 SV=3	O97225	2214	O97225	O97225		PFC0165w	NENIKNINLSNIDLDSIDNSRYSSKYNA___	UID1291	1	363	b-Adrenergic Receptor kinase substrate motif;Casein kinase I substrate motif;G protein-coupled receptor kinase 1 substrate motif;GSK3 kinase substrate motif
	21.709	22.5447	21.3939	19.9419	21.9519	19.7378	S	1249	2	___1		0.999636	1.08711e-09	0.163542	1	1.33864	Putative uncharacterized protein OS=Plasmodium falciparum (isolate 3D7) GN=PFC0230c PE=4 SV=1	O97236	1249	O97236	O97236		PFC0230c	GGINIGSFNKNDVIHSDVENSCIKGGYKKEK	UID1293	1	365	Casein kinase II substrate motif
	25.1567	23.916	24.2039	23.8905	24.5537	24.8838	S	275	2	___1		1	1.1402e-147	0.972949	1	-0.0171458	Putative uncharacterized protein OS=Plasmodium falciparum (isolate 3D7) GN=PFC0240c PE=4 SV=3	O97238	275	O97238	O97238		PFC0240c	PGDVKSNNNMLRKKNSEENNAYNLFNNEKLK	UID1294	1	366	Calmodulin-dependent protein kinase II substrate motif;Casein kinase II substrate motif;Chk1 kinase substrate motif;G protein-coupled receptor kinase 1 substrate motif;Pim1 kinase substrate sequence;PKA kinase substrate motif;PKC kinase substrate motif
	23.0081	22.1058	20.7302	21.7343	21.6881	21.162	S	170	2	___1		1	6.73823e-129	0.574201	1	0.419923	Putative uncharacterized protein OS=Plasmodium falciparum (isolate 3D7) GN=PFC0240c PE=4 SV=3	O97238	170	O97238	O97238		PFC0240c	NLNNEVLNVENRKKKSNNYDNVVNSNMGNNK	UID1295	1	366	Casein kinase II substrate motif;Pim1 kinase substrate sequence;PKA kinase substrate motif;PKC kinase substrate motif
	21.7677	20.6182	20.2461	21.464	19.7499	20.6646	S	10	3	___1		0.958778	0.000415395	0.728532	1	0.251135	Putative uncharacterized protein OS=Plasmodium falciparum (isolate 3D7) GN=PFC0240c PE=4 SV=3	O97238	10	O97238	O97238		PFC0240c	______MMDVYKEENSDLLNHQEEEISRNSN	UID1296	1	366	Casein kinase I substrate motif;PKA kinase substrate motif
	24.8804	23.9511	23.2544	23.4105	24.1249	23.6273	S	31	2	___1		0.988458	3.60655e-180	0.583274	1	0.307688	Putative uncharacterized protein OS=Plasmodium falciparum (isolate 3D7) GN=PFC0240c PE=4 SV=3	O97238	31	O97238	O97238		PFC0240c	QEEEISRNSNINDEFSETQLRDNVYEERENE	UID1297	1	366	Casein kinase I substrate motif;Casein kinase II substrate motif;G protein-coupled receptor kinase 1 substrate motif
	21.4218	19.8726	20.9012	21.4703	15.7006	19.5957	S	421	3	___1		0.999979	0.000296502	0.361753	1	1.80967	Protein dopey homolog PFC0245c OS=Plasmodium falciparum (isolate 3D7) GN=PFC0245c PE=2 SV=1	O97239	421	O97239	O97239	Protein dopey homolog PFC0245c	PFC0245c	SHEDIMGSNQNKMNLSNDEKDHWGGNLNSKV	UID1299	1	367	Casein kinase II substrate motif;PKA kinase substrate motif
	21.6946	20.0494	19.4422	15.9018	17.9895	18.5123	S	3393	2	___1		0.816015	0.00358393	0.0485248	0.781589	2.9275	Protein dopey homolog PFC0245c OS=Plasmodium falciparum (isolate 3D7) GN=PFC0245c PE=2 SV=1	O97239	3393	O97239	O97239	Protein dopey homolog PFC0245c	PFC0245c	RKDNSGYTNKMKNFNSLTYEDKSSLMTGNQT	UID1300	1	367	Casein kinase II substrate motif;PKA kinase substrate motif
	23.4358	22.6082	20.9186	22.2408	22.2618	21.8228	S	990	2	___1		0.994213	2.096e-48	0.792248	1	0.212404	Protein dopey homolog PFC0245c OS=Plasmodium falciparum (isolate 3D7) GN=PFC0245c PE=2 SV=1	O97239	990	O97239	O97239	Protein dopey homolog PFC0245c	PFC0245c	NEIVDRKNKYDNNEYSESEIKMRAVDNSMNY	UID1301	1	367	Casein kinase II substrate motif;G protein-coupled receptor kinase 1 substrate motif
	19.1503	20.1824	18.9644	20.3715	21.1561	19.1121	S	3702	3	___1		0.999484	0.000446936	0.330559	1	-0.780835	Protein dopey homolog PFC0245c OS=Plasmodium falciparum (isolate 3D7) GN=PFC0245c PE=2 SV=1	O97239	3702	O97239	O97239	Protein dopey homolog PFC0245c	PFC0245c	ENNSVKIIDVDERKRSVHFYPQHLDGNTLKK	UID1304	1	367	14-3-3 domain binding motif;Calmodulin-dependent protein kinase II substrate motif;MAPKAPK2 kinase substrate motif;Phosphorylase kinase substrate motif;PKA kinase substrate motif;PKC epsilon kinase substrate motif;PKC kinase substrate motif
	23.1737	21.9005	23.4359	21.9532	22.6017	22.8244	S	887	2	___1		0.999899	9.36848e-08	0.524599	1	0.376967	Protein dopey homolog PFC0245c OS=Plasmodium falciparum (isolate 3D7) GN=PFC0245c PE=2 SV=1	O97239	887	O97239	O97239	Protein dopey homolog PFC0245c	PFC0245c	KYSHVKDLNEKYFIDSNDVVSGRHSTLYYFY	UID1305	1	367	b-Adrenergic Receptor kinase substrate motif
	21.4406	19.7505	18.6589	21.6405	18.9839	15.365	S	3616	2	___1		0.983291	0.000552375	0.553187	1	1.28687	Protein dopey homolog PFC0245c OS=Plasmodium falciparum (isolate 3D7) GN=PFC0245c PE=2 SV=1	O97239	3616	O97239	O97239	Protein dopey homolog PFC0245c	PFC0245c	ERIYSPNNILNKKYVSSEELKNEKSTRTYNS	UID1306	1	367	Casein kinase II substrate motif;PKA kinase substrate motif;PKC kinase substrate motif
	20.5339	18.6986	20.955	22.0249	18.8523	21.0962	S	64	3	___1		0.999998	1.75369e-96	0.637398	1	-0.59531	AP endonuclease (DNA-[apurinic or apyrimidinic site] lyase), putative OS=Plasmodium falciparum (isolate 3D7) GN=PFC0250c PE=4 SV=2	O97240	64	O97240	O97240		PFC0250c	AEIKKRDNHALDTQESQELVNKIKEIKNSDE	UID1307	1	368	ATM kinase substrate motif;b-Adrenergic Receptor kinase substrate motif;Casein kinase II substrate motif;DNA dependent Protein kinase substrate motif
	22.879	21.1257	20.3584	23.7701	20.9768	20.7512	S	250	3	___1		1	1.02853e-123	0.772724	1	-0.378367	AP endonuclease (DNA-[apurinic or apyrimidinic site] lyase), putative OS=Plasmodium falciparum (isolate 3D7) GN=PFC0250c PE=4 SV=2	O97240	250	O97240	O97240		PFC0250c	NECNNSNVNEKKRNRSVDIHNELSNKRILTE	UID1308	1	368	14-3-3 domain binding motif;Calmodulin-dependent protein kinase II substrate motif;MAPKAPK1 kinase substrate motif;p70 Ribosomal S6 kinase substrate motif;Phosphorylase kinase substrate motif;PKA kinase substrate motif;PKC kinase substrate motif;ZIP kinase substrate motif
	24.1013	22.4255	22.5526	21.9828	22.099	23.1314	S	472	2	___1		1	7.43195e-19	0.39325	1	0.622039	Putative uncharacterized protein OS=Plasmodium falciparum (isolate 3D7) GN=PFC0265c PE=4 SV=2	O97243	472	O97243	O97243		PFC0265c	YYYEKTLNFLNKEFDSNDITNYNDRNIIEKT	UID1309	1	369	b-Adrenergic Receptor kinase substrate motif;Casein kinase I substrate motif;G protein-coupled receptor kinase 1 substrate motif;PKA kinase substrate motif
	25.6083	25.4458	23.789	25.625	23.9804	23.5253	S	2	2	___1		1	3.27786e-148	0.544456	1	0.570795	40S ribosomal protein S12 OS=Plasmodium falciparum (isolate 3D7) GN=RPS12 PE=3 SV=1	O97249	2	O97249	O97249	40S ribosomal protein S12	RPS12	______________MSDVESADNNVVVEEKA	UID1311	1;2	372	Casein kinase II substrate motif;G protein-coupled receptor kinase 1 substrate motif;GSK3 kinase substrate motif
	24.1319	23.1965	21.3049	23.2784	22.4271	22.1561	S	6	2	___1		1	0	0.788665	1	0.257235	40S ribosomal protein S12 OS=Plasmodium falciparum (isolate 3D7) GN=RPS12 PE=3 SV=1	O97249	6	O97249	O97249	40S ribosomal protein S12	RPS12	__________MSDVESADNNVVVEEKAVFDN	UID1312	1;2	372	b-Adrenergic Receptor kinase substrate motif;Casein kinase I substrate motif;MAPKAPK2 kinase substrate motif
	20.3789	21.9953	20.1257	14.0608	21.7013	19.3583	S	97	2	___1		0.994812	0.000750014	0.351484	1	2.4598	Putative uncharacterized protein OS=Plasmodium falciparum (isolate 3D7) GN=PFC0320w PE=4 SV=2	O97254	97	O97254	O97254		PFC0320w	NVHSIKRYYKDIYSISDHEKYCTRKKKNIYC	UID1315	1	375	Casein kinase II substrate motif
	22.922	23.1084	24.1492	15.5146	22.8427	23.2785	S	1680	2	___1		1	5.69179e-11	0.326162	1	2.84792	Putative uncharacterized protein OS=Plasmodium falciparum (isolate 3D7) GN=PFC0325c PE=4 SV=2	O97255	1680	O97255	O97255		PFC0325c	HKRRGRRRKKDIEQYSNEFKQNNNQDNINQD	UID1317	1	376	Casein kinase I substrate motif;Casein kinase II substrate motif
	20.531	21.0554	15.2709	21.5818	20.5061	19.7884	S	996	2	___1		0.858956	8.1466e-129	0.432534	1	-1.673	Putative uncharacterized protein OS=Plasmodium falciparum (isolate 3D7) GN=PFC0325c PE=4 SV=2	O97255	996	O97255	O97255		PFC0325c	YDNKDSSYLYDDVSSSFNNKKYTKLIIKDNL	UID1320	1	376	MDC1 BRCT domain binding motif;Plk1 PBD domain binding motif
	23.5285	23.0088	20.9491	23.3522	21.2379	20.6039	S	1702	2	___1		0.999986	1.41857e-15	0.541018	1	0.764117	Putative uncharacterized protein OS=Plasmodium falciparum (isolate 3D7) GN=PFC0325c PE=4 SV=2	O97255	1702	O97255	O97255		PFC0325c	NNQDNINQDTREENKSDPGYSTFIDENNKTV	UID1321	1	376	Casein kinase I substrate motif
	22.6818	21.4962	21.383	22.6156	19.78	19.8865	S	837	2	___1		1	1.64639e-166	0.342877	1	1.09297	Putative uncharacterized protein OS=Plasmodium falciparum (isolate 3D7) GN=PFC0325c PE=4 SV=2	O97255	837	O97255	O97255		PFC0325c	REESGEINNESMNLESGEEEYRMMQKKKNTT	UID1323	1	376	b-Adrenergic Receptor kinase substrate motif;Casein kinase II substrate motif
	25.3722	24.4121	23.3235	25.5858	24.134	23.8776	S	178	2	___1		1	3.74944e-55	0.847506	1	-0.163195	Putative uncharacterized protein OS=Plasmodium falciparum (isolate 3D7) GN=PFC0325c PE=4 SV=2	O97255	178	O97255	O97255		PFC0325c	EHINLLLEKNEEKKNSPFIHNKKEEKNNIYY	UID1324	1	376	ERK1,2 kinase substrate motif;GSK-3, ERK1, ERK2, CDK5 substrate motif;PKA kinase substrate motif;PKC kinase substrate motif;WW domain binding motif
	24.0772	23.2864	22.3356	23.6072	23.0472	22.8309	S	17	2	___1		0.993453	4.05472e-10	0.90373	1	0.0713647	Putative uncharacterized protein OS=Plasmodium falciparum (isolate 3D7) GN=PFC0325c PE=4 SV=2	O97255	17	O97255	O97255		PFC0325c	NNEKKTEFRLDQSTASNGLFTVIERKPLSSL	UID1326	1	376
	24.6555	23.2765	22.8579	23.4079	23.1937	23.6301	S	89	2	___1		1	0	0.755354	1	0.18604	Putative uncharacterized protein OS=Plasmodium falciparum (isolate 3D7) GN=PFC0325c PE=4 SV=2	O97255	89	O97255	O97255		PFC0325c	SNNQSDSICGIYRLNSSQLLNENLDNTLSRI	UID1327	1;2	376	14-3-3 domain binding motif;Calmodulin-dependent protein kinase I substrate motif;Calmodulin-dependent protein kinase II substrate motif;Calmodulin-dependent protein kinase IV substrate motif;Chk1 kinase substrate motif;PKA kinase substrate motif;PKC kinase substrate motif
	21.9367	19.0595	21.3465	21.3174	20.564	20.125	S	90	2	___1		1	3.39354e-48	0.911218	1	0.112069	Putative uncharacterized protein OS=Plasmodium falciparum (isolate 3D7) GN=PFC0325c PE=4 SV=2	O97255	90	O97255	O97255		PFC0325c	NNQSDSICGIYRLNSSQLLNENLDNTLSRIS	UID1328	1;2	376	ATM kinase substrate motif;DNA dependent Protein kinase substrate motif;MDC1 BRCT domain binding motif;Plk1 PBD domain binding motif
	23.3902	22.6396	21.7444	23.7132	22.6419	21.986	S	548	2	___1		1	6.00709e-33	0.798468	1	-0.188985	Putative uncharacterized protein OS=Plasmodium falciparum (isolate 3D7) GN=PFC0325c PE=4 SV=2;PFC0325c protein (Fragment) OS=Plasmodium falciparum GN=PFC0325c PE=2 SV=1	O97255;Q689C5	548;308	O97255	O97255		PFC0325c	ARYNSDKRVKYKQLNSDEGYENVLKYTNKEK	UID1329	1	376	Casein kinase II substrate motif;PKA kinase substrate motif
	16.8308	19.4257	19.869	20.9008	21.1394	20.0163	S	1159	2	___1		1	0.00460513	0.121166	1	-1.97701	Putative uncharacterized protein OS=Plasmodium falciparum (isolate 3D7) GN=PFC0325c PE=4 SV=2	O97255	1159	O97255	O97255		PFC0325c	EDKNNYNMSDKQNIPSIDEKREENSRNFINE	UID1330	1	376	Casein kinase II substrate motif;DNA dependent Protein kinase substrate motif
	20.3896	19.4927	18.2431	21.2553	16.7449	15.2457	S	709	2	___1		0.764519	0.00245515	0.442478	1	1.62651	Putative uncharacterized protein OS=Plasmodium falciparum (isolate 3D7) GN=PFC0325c PE=4 SV=2;PFC0325c protein (Fragment) OS=Plasmodium falciparum GN=PFC0325c PE=2 SV=1	O97255;Q689C5	709;469	O97255	O97255		PFC0325c	NAVNNYYEKDKLKRYSSFDQKVDIKRGDEND	UID1331	1	376	Casein kinase II substrate motif;PAK2 kinase substrate motif;PKA kinase substrate motif;PKC kinase substrate motif;Pyruvate dehydrogenase kinase substrate motif
	23.5858	23.2014	21.9175	23.9899	21.9493	14.7704	S	710	2	___1		0.997226	0.00245515	0.401322	1	2.665	Putative uncharacterized protein OS=Plasmodium falciparum (isolate 3D7) GN=PFC0325c PE=4 SV=2;PFC0325c protein (Fragment) OS=Plasmodium falciparum GN=PFC0325c PE=2 SV=1	O97255;Q689C5	710;470	O97255	O97255		PFC0325c	AVNNYYEKDKLKRYSSFDQKVDIKRGDENDY	UID1332	1	376	14-3-3 domain binding motif;Calmodulin-dependent protein kinase II alpha substrate motif;Calmodulin-dependent protein kinase II substrate motif;Calmodulin-dependent protein kinase IV substrate motif;Chk1 kinase substrate motif;MDC1 BRCT domain binding motif;PKA kinase substrate motif;PKC kinase substrate motif;Plk1 PBD domain binding motif
	23.8106	23.4936	22.2957	23.7927	21.9577	21.8838	S	2441	3	___1		1	1.88167e-38	0.446172	1	0.655207	ABC transporter, putative OS=Plasmodium falciparum (isolate 3D7) GN=PFC0875w PE=4 SV=3	O97278	2441	O97278	O97278		PFC0875w	MLYKETEIDKYYKGQSDDDNDEEKNFNKISQ	UID1337	1	381	Casein kinase II substrate motif;PKA kinase substrate motif;PKC kinase substrate motif;Pyruvate dehydrogenase kinase substrate motif
	21.6379	20.365	20.3337	22.4417	20.2739	20.2238	S	792	2	___1		1	0.0104844	0.824367	1	-0.200893	Putative uncharacterized protein OS=Plasmodium falciparum (isolate 3D7) GN=PFC0930c PE=4 SV=1	O97287	792	O97287	O97287		PFC0930c	EQKYLSTGILQKDKNSFENVKNSFEEEKKNF	UID1338	1	382	Casein kinase I substrate motif;Casein kinase II substrate motif;PKA kinase substrate motif;PKC kinase substrate motif
	22.0164	20.3398	19.4034	22.9136	19.5108	19.8787	S	1343	2	___1		1	8.56879e-10	0.897621	1	-0.181114	Putative uncharacterized protein OS=Plasmodium falciparum (isolate 3D7) GN=PFC0930c PE=4 SV=1	O97287	1343	O97287	O97287		PFC0930c	TEKKYMQEQKININNSEQGKEKKIHKRRKKK	UID1341	1	382	G protein-coupled receptor kinase 1 substrate motif
	22.0318	21.0819	20.499	23.3572	21.1165	21.559	S	773	2	___1		1	1.13541e-23	0.379823	1	-0.806684	Putative uncharacterized protein OS=Plasmodium falciparum (isolate 3D7) GN=PFC0930c PE=4 SV=1	O97287	773	O97287	O97287		PFC0930c	TYTNKLPSVPFKSLKSNLDEQKYLSTGILQK	UID1342	1	382	Casein kinase II substrate motif;PKA kinase substrate motif;Pyruvate dehydrogenase kinase substrate motif
	20.8965	18.9814	18.0243	19.4781	19.9915	18.0265	S	1055	2	___1		1	9.97281e-06	0.901722	1	0.135345	Putative uncharacterized protein OS=Plasmodium falciparum (isolate 3D7) GN=PFC0930c PE=4 SV=1	O97287	1055	O97287	O97287		PFC0930c	VDDSLLNNNEHSLLKSNNILSYLSTHRIIYM	UID1345	1	382	MAPKAPK2 kinase substrate motif
	21.2306	20.2055	19.5781	16.6873	18.0148	15.157	S	1748	2	___1		1	1.08611e-05	0.0176913	0.288457	3.71837	Putative uncharacterized protein OS=Plasmodium falciparum (isolate 3D7) GN=PFC0960c PE=4 SV=2	O97291	1748	O97291	O97291		PFC0960c	TTIKIKNKITEDVNLSVEKLKSELNSKDDEV	UID1346	1	383	Casein kinase II substrate motif
	18.5563	15.6393	18.6971	21.212	19.0413	19.417	S	544	3	___1		1	6.36098e-08	0.133072	1	-2.25916	Putative uncharacterized protein OS=Plasmodium falciparum (isolate 3D7) GN=PFC0960c PE=4 SV=2	O97291	544	O97291	O97291		PFC0960c	RQLHYETSQEEKKNMSNEIINNDNSTNQQVH	UID1347	1	383	Casein kinase II substrate motif;PKA kinase substrate motif;PKC kinase substrate motif
	23.1736	22.6714	21.3312	15.556	20.0909	19.4026	S	583	3	___1		1	0.00366641	0.0558498	0.754345	4.04221	Putative uncharacterized protein OS=Plasmodium falciparum (isolate 3D7) GN=PFC0960c PE=4 SV=2	O97291	583	O97291	O97291		PFC0960c	THIYSSKNNNNHIHNSDQELIIFKNNINCVK	UID1348	1	383	Casein kinase II substrate motif
	21.5971	15.194	17.3767	19.0295	18.1593	20.1043	S	140	2	___1		0.999718	2.1426e-27	0.623508	1	-1.04177	Putative uncharacterized protein OS=Plasmodium falciparum (isolate 3D7) GN=PFC0960c PE=4 SV=2	O97291	140	O97291	O97291		PFC0960c	SLNCINNTHLNEKSISETKEIIGKKVRQDII	UID1349	1	383	Casein kinase II substrate motif;G protein-coupled receptor kinase 1 substrate motif;PKA kinase substrate motif;PKC kinase substrate motif
	24.5425	23.6206	23.0699	24.74	23.0113	22.6912	S	1452	2	___1		0.999976	3.2122e-25	0.748685	1	0.263542	Putative uncharacterized protein OS=Plasmodium falciparum (isolate 3D7) GN=PFC0965w PE=4 SV=1	O97292	1452	O97292	O97292		PFC0965w	HRLTRGGNKIERTSNSDDELEIISRNNVNNS	UID1350	1	384	BARD1 BRCT domain binding motif;Casein kinase II substrate motif
	21.9829	22.9651	21.527	20.1593	22.652	21.8272	S	16	2	___1		0.955385	0.000397165	0.509886	1	0.612154	Putative uncharacterized protein OS=Plasmodium falciparum (isolate 3D7) GN=PFC1030w PE=4 SV=1	O97299	16	O97299	O97299		PFC1030w	MKDPLKKKEREKGYYSCLDFDNLYKKKKKKK	UID1351	1	385	Casein kinase II substrate motif;PKA kinase substrate motif;Pyruvate dehydrogenase kinase substrate motif
	21.6055	21.6955	21.3062	19.8516	20.7813	19.1185	S	178	3	___1		1	1.26673e-10	0.0308526	0.966033	1.61861	Putative uncharacterized protein OS=Plasmodium falciparum (isolate 3D7) GN=PFC1060c PE=4 SV=1	O97303	178	O97303	O97303		PFC1060c	TEDMILTLKDQNILNSDQEDCLINEELKKKN	UID1353	1	386	Casein kinase II substrate motif
	26.4595	25.0362	24.6159	19.3235	24.1645	23.9496	S	152	2	___1		1	0	0.159342	1	2.89133	Putative uncharacterized protein OS=Plasmodium falciparum (isolate 3D7) GN=PFC0085c PE=4 SV=2	O97336	152	O97336	O97336		PFC0085c	NSTPRVTVLEPQTENSEDEENYEKTIVDELN	UID1355	1;2	389	BARD1 BRCT domain binding motif;Casein kinase II substrate motif;G protein-coupled receptor kinase 1 substrate motif
	22.8221	23.6634	21.8015	20.7788	23.1282	22.6449	S	10	2	___1		1	8.4908e-05	0.553747	1	0.578414	Hexose transporter, PfHT1 OS=Plasmodium falciparum (isolate 3D7) GN=HT1 PE=3 SV=1;Hexose transporter 1 OS=Plasmodium falciparum GN=ht1 PE=2 SV=1	Q7KWJ5;O97467	10;10	Q7KWJ5	Q7KWJ5		HT1;ht1	______MTKSSKDICSENEGKKNGKSGFFST	UID1356	1	390	Casein kinase I substrate motif;Casein kinase II substrate motif;G protein-coupled receptor kinase 1 substrate motif;PKA kinase substrate motif
	28.4459	26.814	26.3693	29.1699	27.8261	26.8227	S	135	2	___1		0.99885	0	0.47547	1	-0.72988	Glycophorin-binding protein OS=Plasmodium falciparum (isolate FCR-3 / Gambia) GN=GBP PE=2 SV=2;Glycophorin-binding protein OS=Plasmodium falciparum (isolate 3D7) GN=GBP PE=3 SV=1	P02895;Q8I6U8	135;135	P02895	P02895	Glycophorin-binding protein	GBP	DEENKSVVTEEQKVESDSEKQKRTKKVVKKQ	UID1358	1	408	b-Adrenergic Receptor kinase substrate motif;Casein kinase II substrate motif;PKA kinase substrate motif;PKC kinase substrate motif
	22.4676	20.0285	20.3332	22.1653	20.7148	20.7186	S	137	2	___1		0.999622	1.07385e-32	0.791297	1	-0.256465	Glycophorin-binding protein OS=Plasmodium falciparum (isolate FCR-3 / Gambia) GN=GBP PE=2 SV=2;Glycophorin-binding protein OS=Plasmodium falciparum (isolate 3D7) GN=GBP PE=3 SV=1	P02895;Q8I6U8	137;137	P02895	P02895	Glycophorin-binding protein	GBP	ENKSVVTEEQKVESDSEKQKRTKKVVKKQIN	UID1359	1	408	b-Adrenergic Receptor kinase substrate motif;Casein kinase I substrate motif;G protein-coupled receptor kinase 1 substrate motif;PKA kinase substrate motif;PKC kinase substrate motif
	16.8673	17.9999	20.9893	20.6559	19.861	17.1319	S	43	3	___1		1	0.000220479	0.732224	1	-0.597452	Exported protein 1 (Fragment) OS=Plasmodium falciparum GN=Exp-1 PE=4 SV=1;Exported protein 1 (Fragment) OS=Plasmodium falciparum GN=Exp-1 PE=4 SV=1;Exported protein 1 (Fragment) OS=Plasmodium falciparum GN=Exp-1 PE=4 SV=1;Exported protein 1 (Fragment) OS=P	Q6V9H1;Q6V9G6;Q6V9G4;Q5WRH8;Q5VKK5;Q5VKK2;Q6V9G9;Q6V9H2;Q9U590;Q8IIF0;Q548U2;Q25840;P04926;P04923	43;43;43;43;43;43;43;43;43;43;43;43;43;43	Q6V9H1	Q6V9H1	Malaria protein EXP-1;Circumsporozoite protein-related antigen	Exp-1;EXP-1;PF11_0224;Exp1	GTGSGVSSKKKNKKGSGEPLIDVHDLISDMI	UID1360	1	415	Casein kinase II substrate motif;PKA kinase substrate motif;PKC kinase substrate motif
	25.3399	25.8222	24.1934	25.5945	24.7694	25.1995	S	578	3	___1		0.979019	0	0.903814	1	-0.069315	Knob-associated histidine-rich protein OS=Plasmodium falciparum GN=KAHRP PE=4 SV=1;Knob-associated histidine-rich protein OS=Plasmodium falciparum (isolate 3D7) GN=PFB0100c PE=4 SV=1;Knob-associated histidine-rich protein OS=Plasmodium falciparum (isolate	Q9GZ06;Q9TY99;P06719;P09346;Q9XYT0;Q9XYT1	578;598;601;578;52;62	Q9GZ06	Q9GZ06	Knob-associated histidine-rich protein	KAHRP;PFB0100c;SD17	ATKEASTTEGATKGASTTAGSTTGATTGANA	UID1365	1;2;3	417	Casein kinase II substrate motif;PKA kinase substrate motif;PKC kinase substrate motif
	31.6218	31.6417	30.6096	31.2987	31.0036	31.0445	S	583	2	___1		0.999863	0	0.645321	1	0.175427	Knob-associated histidine-rich protein OS=Plasmodium falciparum GN=KAHRP PE=4 SV=1;Knob-associated histidine-rich protein OS=Plasmodium falciparum (isolate 3D7) GN=PFB0100c PE=4 SV=1;Knob-associated histidine-rich protein OS=Plasmodium falciparum (isolate	Q9GZ06;Q9TY99;P06719;P09346;Q9XYT0;Q9XYT1	583;603;606;583;57;67	Q9GZ06	Q9GZ06	Knob-associated histidine-rich protein	KAHRP;PFB0100c;SD17	STTEGATKGASTTAGSTTGATTGANAVQSKD	UID1366	1;2;3	417	Casein kinase II substrate motif;G protein-coupled receptor kinase 1 substrate motif
	21.5772	22.9849	15.5967	20.2264	20.3622	20.7115	S	406	3	___1		0.999204	0.000321951	0.875022	1	-0.38039	Knob-associated histidine-rich protein OS=Plasmodium falciparum GN=KAHRP PE=4 SV=1;Knob-associated histidine-rich protein OS=Plasmodium falciparum (isolate 3D7) GN=PFB0100c PE=4 SV=1;Knob-associated histidine-rich protein OS=Plasmodium falciparum (isolate	Q9GZ06;Q9TY99;P06719;P09346;Q9NC64;Q9XYS9;P05229;P13817	406;406;409;406;369;63;221;406	Q9GZ06	Q9GZ06	Knob-associated histidine-rich protein	KAHRP;PFB0100c;SD17	KSKKHKDNEDAESVKSKKHKSHDCEKKKSKK	UID1368	1	417	PKA kinase substrate motif;PKC kinase substrate motif
	27.003	26.9004	25.8428	26.4384	26.7847	26.8673	S	501	2	___1		0.996688	0	0.7851	1	-0.114708	Knob-associated histidine-rich protein OS=Plasmodium falciparum GN=KAHRP PE=4 SV=1;Knob-associated histidine-rich protein OS=Plasmodium falciparum (isolate 3D7) GN=PFB0100c PE=4 SV=1;Knob-associated histidine-rich protein OS=Plasmodium falciparum (isolate	Q9GZ06;Q9TY99;P06719;P09346;Q9NC64;Q9XYS9	501;501;504;501;464;172	Q9GZ06	Q9GZ06	Knob-associated histidine-rich protein	KAHRP;PFB0100c;SD17	AGENKKVDSTSADNKSTNAATPGAKDKTQGG	UID1371	1;2	417	Casein kinase I substrate motif;G protein-coupled receptor kinase 1 substrate motif
	23.1651	23.3321	22.9265	23.3535	22.6312	23.856	S	614	2	___1		1	2.82353e-18	0.729324	1	-0.13898	Knob-associated histidine-rich protein OS=Plasmodium falciparum GN=KAHRP PE=4 SV=1;Knob-associated histidine-rich protein OS=Plasmodium falciparum (isolate 3D7) GN=PFB0100c PE=4 SV=1;Knob-associated histidine-rich protein OS=Plasmodium falciparum (isolate	Q9GZ06;Q9TY99;P06719;P09346;Q9NC64;Q9XYT0;Q9XYT1;Q9UAS8	614;634;637;614;577;88;98;88	Q9GZ06;Q9UAS8	Q9GZ06	Knob-associated histidine-rich protein	KAHRP;PFB0100c;SD17	ETADKNAANNGEQVMSRGQAQLQEAGKKKKK	UID1372	1	417;1626	G protein-coupled receptor kinase 1 substrate motif
	28.9011	29.5259	27.9627	26.632	28.8424	28.7141	S	345	2	___1		0.999982	4.45084e-30	0.435853	1	0.733723	Knob-associated histidine-rich protein OS=Plasmodium falciparum GN=KAHRP PE=4 SV=1;Knob-associated histidine-rich protein OS=Plasmodium falciparum (isolate 3D7) GN=PFB0100c PE=4 SV=1;Knob-associated histidine-rich protein OS=Plasmodium falciparum (isolate	Q9GZ06;Q9TY99;P06719;P09346;Q9NC64;P05229;P13817	345;345;348;345;308;160;345	Q9GZ06	Q9GZ06	Knob-associated histidine-rich protein	KAHRP;PFB0100c;SD17	PYGVPHGAAHGSRYSSFSSVNKYGKHGDEKH	UID1375	1;2	417	14-3-3 domain binding motif;Calmodulin-dependent protein kinase II substrate motif;Casein kinase II substrate motif;MAPKAPK2 kinase substrate motif;MDC1 BRCT domain binding motif;PKA kinase substrate motif;PKC kinase substrate motif;Plk1 PBD domain binding motif
	24.2627	26.3881	23.6742	23.5591	26.6415	24.5026	S	347	2	___1		0.991887	2.68094e-14	0.923246	1	-0.126067	Knob-associated histidine-rich protein OS=Plasmodium falciparum GN=KAHRP PE=4 SV=1;Knob-associated histidine-rich protein OS=Plasmodium falciparum (isolate 3D7) GN=PFB0100c PE=4 SV=1;Knob-associated histidine-rich protein OS=Plasmodium falciparum (isolate	Q9GZ06;Q9TY99;P06719;P09346;Q9NC64;P05229;P13817	347;347;350;347;310;162;347	Q9GZ06	Q9GZ06	Knob-associated histidine-rich protein	KAHRP;PFB0100c;SD17	GVPHGAAHGSRYSSFSSVNKYGKHGDEKHHS	UID1376	1;2	417
	26.2417	25.6952	26.2564	25.3127	26.5451	26.9434	S	348	2	___1		0.998173	4.45084e-30	0.718872	1	-0.202631	Knob-associated histidine-rich protein OS=Plasmodium falciparum GN=KAHRP PE=4 SV=1;Knob-associated histidine-rich protein OS=Plasmodium falciparum (isolate 3D7) GN=PFB0100c PE=4 SV=1;Knob-associated histidine-rich protein OS=Plasmodium falciparum (isolate	Q9GZ06;Q9TY99;P06719;P09346;Q9NC64;P05229;P13817	348;348;351;348;311;163;348	Q9GZ06	Q9GZ06	Knob-associated histidine-rich protein	KAHRP;PFB0100c;SD17	VPHGAAHGSRYSSFSSVNKYGKHGDEKHHSS	UID1377	1;2	417	MAPKAPK2 kinase substrate motif;MDC1 BRCT domain binding motif;Plk1 PBD domain binding motif
	25.3591	24.9701	25.7041	26.1456	25.4434	24.9713	S	524	2	___1		1	2.1417e-16	0.684487	1	-0.175632	Heat shock 70 kDa protein OS=Plasmodium falciparum (isolate 3D7) GN=PF08_0054 PE=3 SV=1;Heat shock 70 kDa protein OS=Plasmodium falciparum PE=2 SV=2;P.falciparum p75 OS=Plasmodium falciparum PE=2 SV=1;Plasmodium falciparum beta-galactosidase fusion protein	Q8IB24;P11144;Q25962;Q25791	524;524;102;158	Q8IB24	Q8IB24	Heat shock 70 kDa protein	PF08_0054	GKQNHITITNDKGRLSQDEIDRMVNDAEKYK	UID1378	1	430	ATM kinase substrate motif;Casein kinase II substrate motif;DNA dependent Protein kinase substrate motif;PKA kinase substrate motif;PKC kinase substrate motif
	22.0085	22.5191	23.6416	21.8881	23.5342	23.1586	S	343	2	___1		1	1.36784e-20	0.852719	1	-0.137262	Heat shock 70 kDa protein OS=Plasmodium falciparum (isolate 3D7) GN=PF08_0054 PE=3 SV=1;Heat shock 70 kDa protein OS=Plasmodium falciparum PE=2 SV=2	Q8IB24;P11144	343;343	Q8IB24	Q8IB24	Heat shock 70 kDa protein	PF08_0054	IPVEKVLKDAMMDKKSVHEVVLVGGSTRIPK	UID1380	1	430	AMP-activated protein kinase substrate motif;Casein kinase I substrate motif;Casein kinase II substrate motif;PKA kinase substrate motif;PKC kinase substrate motif
	28.5184	28.2604	27.1285	26.861	26.6589	27.937	S	382	2	___1		0.999509	1.12312e-189	0.233618	1	0.816774	DNAJ protein, putative OS=Plasmodium falciparum (isolate 3D7) GN=RESA PE=4 SV=1;Ring-infected erythrocyte surface antigen (Fragment) OS=Plasmodium falciparum (isolate NF7 / Ghana) GN=RESA PE=2 SV=1;Ring-infected erythrocyte surface antigen OS=Plasmodium fa	Q8I0U6;P13831;P13830	382;168;382	Q8I0U6	Q8I0U6	Ring-infected erythrocyte surface antigen	RESA	QQVNEYGDILPSLRASITNSAINYYDTVKDG	UID1381	1;2	438	Casein kinase II substrate motif;G protein-coupled receptor kinase 1 substrate motif;GSK3 kinase substrate motif;MAPKAPK2 kinase substrate motif;PKA kinase substrate motif;PKC kinase substrate motif
	21.5754	20.1319	21.2428	15.8813	18.5981	21.5523	S	779	2	___1		0.8969	0.00241916	0.2452	1	2.30617	DNAJ protein, putative OS=Plasmodium falciparum (isolate 3D7) GN=RESA PE=4 SV=1;Ring-infected erythrocyte surface antigen (Fragment) OS=Plasmodium falciparum (isolate NF7 / Ghana) GN=RESA PE=2 SV=1;Ring-infected erythrocyte surface antigen OS=Plasmodium fa	Q8I0U6;P13831;P13830;Q26005	779;565;779;24	Q8I0U6	Q8I0U6	Ring-infected erythrocyte surface antigen	RESA	NINSNVDNGNQSKNISDLSYTDQKEILEKIV	UID1383	1	438	Casein kinase II substrate motif;MAPKAPK2 kinase substrate motif;PKA kinase substrate motif;PKC kinase substrate motif
	24.3025	24.5392	24.9333	22.9925	24.9573	25.6219	S	558	2	___1		0.989425	2.50075e-44	0.937404	1	0.0677446	DNAJ protein, putative OS=Plasmodium falciparum (isolate 3D7) GN=RESA PE=4 SV=1;Ring-infected erythrocyte surface antigen (Fragment) OS=Plasmodium falciparum (isolate NF7 / Ghana) GN=RESA PE=2 SV=1;Ring-infected erythrocyte surface antigen OS=Plasmodium fa	Q8I0U6;P13831;P13830	558;344;558	Q8I0U6	Q8I0U6	Ring-infected erythrocyte surface antigen	RESA	YFKLAENYYPYQRSGSTVFHNFRKVNEAYQV	UID1384	1	438	14-3-3 domain binding motif;Calmodulin-dependent protein kinase II substrate motif;Calmodulin-dependent protein kinase IV substrate motif;PKA kinase substrate motif;PKC kinase substrate motif
	20.2448	23.211	22.6307	15.6716	21.8941	21.0736	S	247	2	___1		1	2.83672e-12	0.313032	1	2.48239	Acyl-CoA synthetase, PfACS7 OS=Plasmodium falciparum (isolate 3D7) GN=ACS7 PE=4 SV=1;Octapeptide-repeat antigen (Fragment) OS=Plasmodium falciparum (isolate NF7 / Ghana) PE=2 SV=1	Q8I638;P16405	247;148	Q8I638	Q8I638	Octapeptide-repeat antigen	PFL0035c	SNKQKYNESDKREDISLCALECDKEKIEKIN	UID1385	1	447	Casein kinase I substrate motif
	22.2139	21.1971	20.0242	21.4021	20.5086	20.2272	S	763	2	___1		0.999769	0.0144601	0.583034	1	0.432402	Acyl-CoA synthetase, PfACS7 OS=Plasmodium falciparum (isolate 3D7) GN=ACS7 PE=4 SV=1;Octapeptide-repeat antigen (Fragment) OS=Plasmodium falciparum (isolate NF7 / Ghana) PE=2 SV=1	Q8I638;P16405	763;664	Q8I638	Q8I638	Octapeptide-repeat antigen	PFL0035c	MNNGKSGSKSDIKGGSKDDIKSGSKDDIKSG	UID1386	1	447	AMP-activated protein kinase substrate motif;Casein kinase II substrate motif;HMGCoA Reductase kinase substrate motif;PKA kinase substrate motif;PKC kinase substrate motif;Pyruvate dehydrogenase kinase substrate motif
	26.3809	26.087	25.4901	25.7285	25.6879	25.7339	S	102	2	___1		1	6.55504e-26	0.363055	1	0.26919	Calmodulin OS=Plasmodium falciparum (isolate 3D7) GN=PF14_0323 PE=3 SV=2;Calmodulin OS=Plasmodium falciparum PE=3 SV=4	P62203;P24044	102;102	P62203	P62203	Calmodulin	PF14_0323	IEAFRVFDRDGDGYISADELRHVMTNLGEKL	UID1387	1	463	Casein kinase II substrate motif
	20.6154	20.5518	21.9623	21.5758	21.5527	21.5352	S	114	2	___1		1	4.88724e-06	0.328649	1	-0.511406	Phosphoglycerate kinase OS=Plasmodium falciparum (isolate 3D7) GN=PGK PE=1 SV=1	P27362	114	P27362	P27362	Phosphoglycerate kinase	PGK	VGKEVEDKINAAKENSVILLENLRFHIEEEG	UID1388	1	467	Phosphorylase kinase substrate motif;PKA kinase substrate motif;PKC kinase substrate motif
	20.9685	20.9224	22.7528	21.1238	22.3817	21.8032	S	377	2	___1		0.991274	5.79158e-56	0.768489	1	-0.221701	Phosphoglycerate kinase OS=Plasmodium falciparum (isolate 3D7) GN=PGK PE=1 SV=1	P27362	377	P27362	P27362	Phosphoglycerate kinase	PGK	TKKGAITIVGGGDTASLVEQQNKKNEISHVS	UID1389	1	467	Casein kinase I substrate motif;Casein kinase II substrate motif
	19.3818	17.1586	19.7524	20.3478	19.6935	17.2671	S	7	2	___1		0.874275	0.00271598	0.798138	1	-0.338533	Phosphoglycerate kinase OS=Plasmodium falciparum (isolate 3D7) GN=PGK PE=1 SV=1	P27362	7	P27362	P27362	Phosphoglycerate kinase	PGK	_________MLGNKLSISDLKDIKNKKVLVR	UID1390	1	467	AMP-activated protein kinase substrate motif;Casein kinase II substrate motif;PKA kinase substrate motif;PKC kinase substrate motif;Pyruvate dehydrogenase kinase substrate motif
	18.7636	17.8765	20.3333	18.5764	20.096	20.412	S	3	2	___1		0.999897	0.0010733	0.484693	1	-0.70369	GTP-binding nuclear protein ran/tc4 OS=Plasmodium falciparum (isolate 3D7) GN=Ran PE=4 SV=1;GTP-binding nuclear protein Ran OS=Plasmodium falciparum PE=2 SV=1	Q7KQK6;P38545	3;3	Q7KQK6	Q7KQK6	GTP-binding nuclear protein Ran	PF11_0183	_____________MDSQEYIPQYKLILVGDG	UID1391	1	496	ATM kinase substrate motif;b-Adrenergic Receptor kinase substrate motif;Casein kinase II substrate motif;DNA dependent Protein kinase substrate motif
	22.6455	22.9175	24.7608	22.7024	24.4404	24.0985	S	168	3	___1		1	2.63372e-21	0.737435	1	-0.305861	GTP-binding nuclear protein ran/tc4 OS=Plasmodium falciparum (isolate 3D7) GN=Ran PE=4 SV=1;GTP-binding nuclear protein Ran OS=Plasmodium falciparum PE=2 SV=1	Q7KQK6;P38545	168;168	Q7KQK6	Q7KQK6	GTP-binding nuclear protein Ran	PF11_0183	NYNFEKPFLWLARRLSNQPNLVFVGEHAKAP	UID1392	1	496	14-3-3 domain binding motif;Calmodulin-dependent protein kinase II substrate motif;Calmodulin-dependent protein kinase IV substrate motif;Chk1 kinase substrate motif;PAK2 kinase substrate motif;PKA kinase substrate motif;PKA, PKG kinase substrate motif;PKC epsilon kinase substrate motif;PKC kinase substrate motif;PKG kinase substrate motif
	23.9929	22.7063	22.8006	23.6209	22.8062	22.1735	S	1288	3	___1		1	6.38002e-93	0.637616	1	0.299733	DNA topoisomerase 2 OS=Plasmodium falciparum GN=TopoII PE=3 SV=1;DNA topoisomerase 2 OS=Plasmodium falciparum (isolate 3D7) GN=PF14_0316 PE=3 SV=1;DNA topoisomerase 2 OS=Plasmodium falciparum (isolate K1 / Thailand) GN=TOP2 PE=3 SV=1	Q7Z2D0;Q8ILC8;P41001	1288;1288;1289	Q7Z2D0	Q7Z2D0	DNA topoisomerase 2	TopoII;PF14_0316;TOP2	VNNSKKRLRKADDLNSNELDNTLSVSKTFDD	UID1393	1;2	498	Casein kinase I substrate motif;Casein kinase II substrate motif
	20.9454	21.0501	19.4995	14.5353	19.9611	20.2218	S	1298	2	___1		0.997467	1.50809e-10	0.304604	1	2.25891	DNA topoisomerase 2 OS=Plasmodium falciparum GN=TopoII PE=3 SV=1;DNA topoisomerase 2 OS=Plasmodium falciparum (isolate 3D7) GN=PF14_0316 PE=3 SV=1;DNA topoisomerase 2 OS=Plasmodium falciparum (isolate K1 / Thailand) GN=TOP2 PE=3 SV=1	Q7Z2D0;Q8ILC8;P41001	1298;1298;1299	Q7Z2D0	Q7Z2D0	DNA topoisomerase 2	TopoII;PF14_0316;TOP2	ADDLNSNELDNTLSVSKTFDDNNNLTDNTPL	UID1395	1	498	Casein kinase II substrate motif
	24.8687	23.7021	22.2045	23.5608	23.335	22.6819	S	1325	2	___1		0.948431	6.00017e-268	0.649847	1	0.399206	DNA topoisomerase 2 OS=Plasmodium falciparum GN=TopoII PE=3 SV=1;DNA topoisomerase 2 OS=Plasmodium falciparum (isolate 3D7) GN=PF14_0316 PE=3 SV=1;DNA topoisomerase 2 OS=Plasmodium falciparum (isolate K1 / Thailand) GN=TOP2 PE=3 SV=1	Q7Z2D0;Q8ILC8;P41001	1325;1325;1326	Q7Z2D0	Q7Z2D0	DNA topoisomerase 2	TopoII;PF14_0316;TOP2	NTPLINRLNDENNEFSSNNVDNKSTNKNSRK	UID1396	1	498
	23.3601	24.0423	23.3901	21.3177	14.9571	22.3462	S	19	2	___1		0.997953	2.041e-74	0.155439	1	4.05718	Plasmepsin 2 (Fragment) OS=Plasmodium falciparum PE=3 SV=1;Plasmepsin II OS=Plasmodium falciparum (isolate 3D7) GN=PF14_0077 PE=3 SV=1;Plasmepsin 2 (Fragment) OS=Plasmodium falciparum PE=3 SV=1;Plasmepsin 2 (Fragment) OS=Plasmodium falciparum PE=3 SV=1;Pla	Q17SC3;Q8I6V3;Q17SC5;Q17SC2;P46925	19;19;19;19;19	Q17SC3	Q17SC3	Plasmepsin-2	PF14_0077	TVREHDFKHGFIKSNSTFDGLNIDNSKNKKK	UID1398	1	509	Calmodulin-dependent protein kinase II substrate motif;Casein kinase II substrate motif;PKA kinase substrate motif;PKC kinase substrate motif;Pyruvate dehydrogenase kinase substrate motif
	20.5937	15.8825	17.8122	21.6021	19.772	19.2069	S	68	2	___1		0.986284	0.00498785	0.246559	1	-2.09754	Putative Rab2 GTPase OS=Plasmodium falciparum GN=rab2 PE=2 SV=1;Rab2, GTPase OS=Plasmodium falciparum (isolate 3D7) GN=Rab2 PE=3 SV=1;Ras-related protein Rab-2A OS=Homo sapiens GN=RAB2A PE=1 SV=1;Ras-related protein Rab-2B OS=Homo sapiens GN=RAB2B PE=1 SV=	Q9BHT6;Q8I5A9;P61019;Q8WUD1	68;68;67;67	Q9BHT6	Q9BHT6	Ras-related protein Rab-2A;Ras-related protein Rab-2B	rab2;Rab2;RAB2A;RAB2B	NKQIKLQIWDTAGQESFRSITRSYYRGAAGA	UID1399	1	535	b-Adrenergic Receptor kinase substrate motif;Casein kinase II substrate motif;PKA kinase substrate motif;PKC kinase substrate motif
	20.5507	19.2839	19.1821	20.7205	20.8869	19.4227	S	62	2	___1		0.986286	0.000591802	0.352666	1	-0.671144	ADP-ribosylation factor 1 OS=Plasmodium falciparum GN=ARF1 PE=1 SV=3;ADP-ribosylation factor 1 OS=Plasmodium falciparum (isolate 3D7) GN=ARF1 PE=1 SV=1;ADP-ribosylation factor 1 OS=Plasmodium falciparum (isolate NF54) GN=ARF1 PE=2 SV=2;ADP-ribosylation fac	Q94650;Q7KQL3;Q25761;P84077;P61204	62;62;62;62;62	Q94650	Q94650	ADP-ribosylation factor 1;ADP-ribosylation factor 3	ARF1;ARF3	PTIGFNVETVEFRNISFTVWDVGGQDKIRPL	UID1400	1	536	14-3-3 domain binding motif;Calmodulin-dependent protein kinase II substrate motif;Casein kinase II substrate motif;PKA kinase substrate motif;PKC kinase substrate motif
	22.9876	23.1758	23.9156	21.4709	23.5426	23.4352	S	64	2	___1		1	1.41191e-12	0.498267	1	0.543427	Calcium-dependent protein kinase 1 OS=Plasmodium falciparum (isolate 3D7) GN=CPK1 PE=3 SV=2;Calcium-dependent protein kinase 1 OS=Plasmodium falciparum (isolate K1 / Thailand) GN=CPK1 PE=1 SV=2	P62344;P62343	64;64	P62344	P62344	Calcium-dependent protein kinase 1	CPK1	EGKIGESYFKVRKLGSGAYGEVLLCREKHGH	UID1401	1	540	Calmodulin-dependent protein kinase II substrate motif;Casein kinase II substrate motif;Chk1 kinase substrate motif;PKA kinase substrate motif;PKC kinase substrate motif
	20.6428	20.5569	20.2483	16.5007	21.1126	21.5174	S	406	2	___1		1	0.00144064	0.657117	1	0.772429	Calcium-dependent protein kinase 1 OS=Plasmodium falciparum (isolate 3D7) GN=CPK1 PE=3 SV=2;Calcium-dependent protein kinase 1 OS=Plasmodium falciparum (isolate K1 / Thailand) GN=CPK1 PE=1 SV=2	P62344;P62343	406;406	P62344	P62344	Calcium-dependent protein kinase 1	CPK1	QLDKKELIEGYNILRSFKNELGELKNVEEEV	UID1402	1	540	PKA kinase substrate motif;PKC kinase substrate motif
	17.9844	19.4101	20.9792	16.1405	20.897	20.6429	S	266	2	___1		1	0.0138843	0.902458	1	0.23108	Actin-1 OS=Plasmodium falciparum (isolate 3D7) GN=PFL2215w PE=3 SV=1;Actin-1 OS=Plasmodium falciparum (isolate HB3) PE=1 SV=1;Actin I OS=Plasmodium falciparum PE=3 SV=1;Actin I OS=Plasmodium falciparum PE=3 SV=1;Actin-1 OS=Plasmodium falciparum (isolate NF	Q8I4X0;P86287;Q9U6U4;A4URS5;P10988	266;266;266;266;266	Q8I4X0	Q8I4X0	Actin-1	PFL2215w	VGNERFRCPEALFQPSFLGKEAAGIHTTTFN	UID1405	1	550	DNA dependent Protein kinase substrate motif
	15.3458	20.9521	21.1626	21.4077	21.9789	20.7382	S	15	2	___1		1	1.8456e-11	0.315659	1	-2.22142	Actin-1 OS=Plasmodium falciparum (isolate 3D7) GN=PFL2215w PE=3 SV=1;Actin-1 OS=Plasmodium falciparum (isolate HB3) PE=1 SV=1	Q8I4X0;P86287	15;15	Q8I4X0	Q8I4X0	Actin-1	PFL2215w	_MGEEDVQALVVDNGSGNVKAGVAGDDAPRS	UID1406	1	550	Casein kinase I substrate motif
	20.5064	16.7007	20.899	19.7172	19.882	19.6328	S	111	2	___1		1	0.00135116	0.793432	1	-0.375288	SNARE protein OS=Plasmodium falciparum GN=PF14_0500 PE=2 SV=1;SNARE protein, putative OS=Plasmodium falciparum (isolate 3D7) GN=Bet1 PE=4 SV=2	Q0ZAG2;Q8IKV1	111;136	Q0ZAG2	Q0ZAG2		PF14_0500;Bet1	VILKRQDNDLEELAESAERLHHAAITINTEL	UID1411	1	564	b-Adrenergic Receptor kinase substrate motif;Casein kinase II substrate motif
	24.1308	23.8416	24.7063	23.5148	24.1357	24.0465	S	226	2	___1		0.998843	9.99833e-17	0.363802	1	0.327209	Merozoite capping protein-1 (Fragment) OS=Plasmodium falciparum PE=4 SV=1;MCP1 protein OS=Plasmodium falciparum GN=MCP1 PE=2 SV=1;Merozoite capping protein 1 OS=Plasmodium falciparum (isolate 3D7) GN=PF10_0268 PE=4 SV=1;Merozoite capping protein-1 (Fragmen	Q9TZS2;Q25710;Q8IJD0;O76465	226;226;226;228	Q9TZS2	Q9TZS2		MCP1;PF10_0268	EKPKKSSTSTQKKKGSVSSTISKKSVKKSNK	UID1414	1;2	593	Casein kinase II substrate motif;G protein-coupled receptor kinase 1 substrate motif;Phosphorylase kinase substrate motif;Pim1 kinase substrate sequence;PKA kinase substrate motif;PKC kinase substrate motif
	22.8545	23.4895	22.9938	25.4005	23.7729	20.7664	S	33	3	___1		0.999999	5.59724e-86	0.890693	1	-0.200696	Chromodomain protein OS=Plasmodium falciparum (isolate 3D7) GN=PFL1005c PE=4 SV=1;Chromodomain protein OS=Plasmodium falciparum PE=2 SV=1	Q8I5K4;Q25732	33;33	Q8I5K4	Q8I5K4		PFL1005c	KKKNGFIYLVKWKGYSDDENTWEPESNLIHL	UID1417	1	594	BARD1 BRCT domain binding motif;Casein kinase II substrate motif;PKA kinase substrate motif;PKC kinase substrate motif
	20.249	23.5858	23.1195	23.4298	25.05	23.5144	S	129	4	___1		0.999857	3.8402e-13	0.223925	1	-1.67997	Chromodomain protein OS=Plasmodium falciparum (isolate 3D7) GN=PFL1005c PE=4 SV=1;Chromodomain protein OS=Plasmodium falciparum PE=2 SV=1	Q8I5K4;Q25732	129;129	Q8I5K4	Q8I5K4		PFL1005c	ENKKNLSLSDNSLKKSDEEDNESVKHENHVN	UID1418	1;2	594	BARD1 BRCT domain binding motif;Casein kinase II substrate motif;MAPKAPK2 kinase substrate motif;PKA kinase substrate motif;PKC kinase substrate motif
	19.7237	23.0617	21.5588	23.1523	22.6574	21.5441	S	136	4	___1		0.999857	1.9033e-18	0.403928	1	-1.00321	Chromodomain protein OS=Plasmodium falciparum (isolate 3D7) GN=PFL1005c PE=4 SV=1;Chromodomain protein OS=Plasmodium falciparum PE=2 SV=1	Q8I5K4;Q25732	136;136	Q8I5K4	Q8I5K4		PFL1005c	LSDNSLKKSDEEDNESVKHENHVNDGNLLNV	UID1419	1;2	594	b-Adrenergic Receptor kinase substrate motif;Casein kinase I substrate motif;PKA kinase substrate motif;PKC kinase substrate motif
	23.604	22.8878	22.0068	23.7954	22.9724	22.9235	S	174	2	___1		1	5.49101e-19	0.503628	1	-0.397573	Chromodomain protein OS=Plasmodium falciparum (isolate 3D7) GN=PFL1005c PE=4 SV=1;Chromodomain protein OS=Plasmodium falciparum PE=2 SV=1	Q8I5K4;Q25732	174;174	Q8I5K4	Q8I5K4		PFL1005c	IKNKKLEFLASLKNESPQWVEETNIRRTGHL	UID1420	1	594	AMP-activated protein kinase substrate motif;b-Adrenergic Receptor kinase substrate motif;ERK1,2 kinase substrate motif;GSK-3, ERK1, ERK2, CDK5 substrate motif;HMGCoA Reductase kinase substrate motif;PKA kinase substrate motif;PKC kinase substrate motif;WW domain binding motif
	27.3385	26.2588	25.9044	27.7083	25.8547	25.8682	S	89	3	___1		0.999991	1.59084e-128	0.976583	1	0.0234737	Chromodomain protein OS=Plasmodium falciparum (isolate 3D7) GN=PFL1005c PE=4 SV=1;Chromodomain protein OS=Plasmodium falciparum PE=2 SV=1	Q8I5K4;Q25732	89;89	Q8I5K4	Q8I5K4		PFL1005c	KILKNHILAPTQEDDSIKSKGRSSLAPRRKM	UID1421	1;2	594	b-Adrenergic Receptor kinase substrate motif;Casein kinase I substrate motif;Casein kinase II substrate motif;PKA kinase substrate motif;PKC kinase substrate motif
	22.8726	21.3345	21.5077	22.4112	22.0247	21.39	S	92	3	___1		1	1.09157e-32	0.951306	1	-0.0370579	Chromodomain protein OS=Plasmodium falciparum (isolate 3D7) GN=PFL1005c PE=4 SV=1;Chromodomain protein OS=Plasmodium falciparum PE=2 SV=1	Q8I5K4;Q25732	92;92	Q8I5K4	Q8I5K4		PFL1005c	KNHILAPTQEDDSIKSKGRSSLAPRRKMSRK	UID1422	1;2	594	G protein-coupled receptor kinase 1 substrate motif;GSK3 kinase substrate motif
	22.1608	16.4605	20.5507	15.8522	21.674	20.9242	S	122	2	___1		0.999186	0.000138734	0.927816	1	0.240538	Chromodomain protein OS=Plasmodium falciparum (isolate 3D7) GN=PFL1005c PE=4 SV=1;Chromodomain protein OS=Plasmodium falciparum PE=2 SV=1	Q8I5K4;Q25732	122;122	Q8I5K4	Q8I5K4		PFL1005c	KSLTNKLENKKNLSLSDNSLKKSDEEDNESV	UID1423	1;2	594	Casein kinase II substrate motif
	20.8548	20.233	19.1624	22.56	20.3766	19.2624	S	4	2	___1		0.934179	1.02078e-57	0.582419	1	-0.649539	Chromodomain protein OS=Plasmodium falciparum (isolate 3D7) GN=PFL1005c PE=4 SV=1;Chromodomain protein OS=Plasmodium falciparum PE=2 SV=1	Q8I5K4;Q25732	4;4	Q8I5K4	Q8I5K4		PFL1005c	____________MTGSDEEFEIGDILEIKKK	UID1425	1	594	BARD1 BRCT domain binding motif;Casein kinase II substrate motif
	26.7129	27.2709	26.7028	25.4378	26.3869	26.3271	S	624	2	___1		1	0	0.0786188	1	0.844919	Asparagine-rich antigen (clone 18C1) (Fragment) OS=Plasmodium falciparum PE=2 SV=1;Transcription factor with AP2 domain(S), putative OS=Plasmodium falciparum (isolate 3D7) GN=ApiAP2 PE=4 SV=1;Asparagine-rich antigen (clone 37C3) (Fragment) OS=Plasmodium fa	Q25770;Q8IJW6;Q25773	624;913;416	Q25770	Q25770		PF10_0075	VHQTNKLLNSDAGQDSENEFSPTKRTRAPRG	UID1429	1;2	597	b-Adrenergic Receptor kinase substrate motif;Casein kinase II substrate motif;G protein-coupled receptor kinase 1 substrate motif
	23.4347	22.2687	21.0882	23.6764	21.4919	20.6959	S	644	2	___1		0.896449	0.00712886	0.79608	1	0.309121	Asparagine-rich antigen (clone 18C1) (Fragment) OS=Plasmodium falciparum PE=2 SV=1;Transcription factor with AP2 domain(S), putative OS=Plasmodium falciparum (isolate 3D7) GN=ApiAP2 PE=4 SV=1;Asparagine-rich antigen (clone 37C3) (Fragment) OS=Plasmodium fa	Q25770;Q8IJW6;Q25773	644;933;436	Q25770	Q25770		PF10_0075	SPTKRTRAPRGRRMESLTARASALTPVEGVR	UID1431	1	597	14-3-3 domain binding motif;b-Adrenergic Receptor kinase substrate motif;Calmodulin-dependent protein kinase II substrate motif;Casein kinase II substrate motif;Phosphorylase kinase substrate motif;PKA kinase substrate motif;PKC kinase substrate motif;ZIP kinase substrate motif
	18.0382	20.0926	22.09	14.7086	20.6641	20.674	S	193	2	___1		1	0.00442442	0.57873	1	1.3914	Endoplasmic reticulum-resident calcium binding protein OS=Plasmodium falciparum (isolate 3D7) GN=ERC PE=4 SV=1;Membrane-associated calcum-binding protein OS=Plasmodium falciparum GN=Pfs40 PE=4 SV=2;Membrane-associated calcium-binding protein OS=Plasmodium	Q8IIR7;Q25793;Q9U460	193;193;193	Q8IIR7	Q8IIR7		PF11_0098;Pfs40	NEILEHHDVNKDGKISLDEFKQTRSDESSGV	UID1432	1	598	Casein kinase II substrate motif;PKA kinase substrate motif;PKC kinase substrate motif
	19.5264	17.4081	19.575	16.1435	18.9564	18.0986	S	108	2	___1		0.995762	0.00941856	0.371251	1	1.10365	Cdc2-related protein kinase 1 OS=Plasmodium falciparum (isolate 3D7) GN=Pfcrk-1 PE=4 SV=1;Cdc2-related protein kinase 1 OS=Plasmodium falciparum GN=crk-1 PE=2 SV=1	Q8I1Q9;Q25826	108;108	Q8I1Q9	Q8I1Q9		Pfcrk-1;crk-1	HSPSPKKTKKIYDELSDYNKHKKYSSSKMDK	UID1433	1	599	Casein kinase I substrate motif
	22.2293	21.241	20.9648	23.4044	20.637	21.1103	S	699	2	___1		1	6.49877e-124	0.811333	1	-0.238849	Cdc2-related protein kinase 1 OS=Plasmodium falciparum (isolate 3D7) GN=Pfcrk-1 PE=4 SV=1;Cdc2-related protein kinase 1 OS=Plasmodium falciparum GN=crk-1 PE=2 SV=1	Q8I1Q9;Q25826	699;719	Q8I1Q9	Q8I1Q9		Pfcrk-1;crk-1	ANHFKLNSQNNIQFHS_______________	UID1434	1	599
	19.9306	19.1291	20.6693	14.8592	19.4891	19.9406	S	573	3	___1		0.924689	0.00425494	0.342069	1	1.81337	Heat shock protein 86 OS=Plasmodium falciparum (isolate 3D7) GN=PF07_0029 PE=1 SV=1;Heat shock protein 86 OS=Plasmodium falciparum GN=HSP86 PE=3 SV=1;Heat-shock protein OS=Plasmodium falciparum PE=2 SV=1;Heat shock protein 86 OS=Plasmodium falciparum PE=3	Q8IC05;Q25882;Q25869;Q25883	573;573;573;575	Q8IC05	Q8IC05		PF07_0029;HSP86	KKLKCCTKEGLDIDDSEEAKKDFETLKAEYE	UID1435		600	b-Adrenergic Receptor kinase substrate motif;Casein kinase II substrate motif;G protein-coupled receptor kinase 1 substrate motif
	22.852	21.8154	23.5014	23.531	23.1413	21.3147	S	220	3	___1		1	2.2175e-09	0.946046	1	0.060585	Heat shock protein 86 OS=Plasmodium falciparum (isolate 3D7) GN=PF07_0029 PE=1 SV=1;Heat shock protein 86 OS=Plasmodium falciparum GN=HSP86 PE=3 SV=1	Q8IC05;Q25882	220;220	Q8IC05	Q8IC05		PF07_0029;HSP86	IKLYCERQNEKEITASEEEEGEGEGEREGEE	UID1436	1;2	600	BARD1 BRCT domain binding motif;Casein kinase II substrate motif;G protein-coupled receptor kinase 1 substrate motif
	18.4094	19.2883	20.2633	14.14	15.3691	17.063	S	489	2	___1		1	0.00603185	0.01931	0.275027	3.79627	Heat shock protein 86 OS=Plasmodium falciparum (isolate 3D7) GN=PF07_0029 PE=1 SV=1;Heat shock protein 86 OS=Plasmodium falciparum GN=HSP86 PE=3 SV=1;Heat-shock protein OS=Plasmodium falciparum PE=2 SV=1;Heat shock protein 86 OS=Plasmodium falciparum PE=3	Q8IC05;Q25882;Q25869;Q25883	489;489;489;491	Q8IC05	Q8IC05		PF07_0029;HSP86	NRTKITELLRFQTSKSGDEMIGLKEYVDRMK	UID1437	1	600	Casein kinase II substrate motif
	21.6255	21.1345	20.0371	21.4119	21.5262	21.2044	S	190	2	___1		1	8.34644e-08	0.40205	1	-0.448457	Rab11a, GTPase OS=Plasmodium falciparum (isolate 3D7) GN=Rab11a PE=1 SV=1;Small GTPase rab11 OS=Plasmodium falciparum GN=rab11 PE=2 SV=1	Q76NM4;Q25999	190;190	Q76NM4	Q76NM4		Rab11a;rab11	NVRQKKQATKNDDNLSIQPRGKKINVDDDND	UID1438	1	601	Casein kinase I substrate motif
	22.0953	22.3688	16.4978	22.3157	22.8324	20.5469	S	194	3	___1		0.9606	1.61236e-10	0.481326	1	-1.5777	PfRab6, GTPase OS=Plasmodium falciparum (isolate 3D7) GN=Rab6 PE=3 SV=2;GTPase (Rab6) OS=Plasmodium falciparum GN=rab6 PE=1 SV=1;Rab6 OS=Plasmodium falciparum GN=Pfrab6 PE=2 SV=1	Q8IHR8;Q26000;Q94663	194;194;227	Q8IHR8	Q8IHR8		Rab6;rab6;Pfrab6	NNNEANVVDIQLTNNSNKNDKNMLSKCLC__	UID1439	1	602	PKA kinase substrate motif;PKC kinase substrate motif
	24.4503	24.0368	21.4204	24.0316	22.867	22.9754	S	52	2	___1		0.971685	0.00874865	0.991798	1	0.0111408	Topoisomerase I OS=Plasmodium falciparum (isolate 3D7) GN=PFE0520c PE=4 SV=1;Topoisomerase I OS=Plasmodium falciparum PE=4 SV=1	Q8I3Z9;Q26024	52;52	Q8I3Z9	Q8I3Z9		PFE0520c	CNSRSSKKESIKKQKSNSELGIKKNTKKSLG	UID1440	1	603	AMP-activated protein kinase substrate motif;Calmodulin-dependent protein kinase II substrate motif;Casein kinase II substrate motif;Chk1 kinase substrate motif;PKA kinase substrate motif;PKC kinase substrate motif
	21.7728	21.4555	20.6284	21.6902	20.9482	20.8468	S	20	2	___1		0.99998	0.0022343	0.788832	1	0.123838	ATPase OS=Plasmodium falciparum PE=3 SV=1;P-type ATPase OS=Plasmodium falciparum GN=PfATPase4 PE=2 SV=1;P-type ATPase4 OS=Plasmodium falciparum GN=ATPase4 PE=3 SV=1;Non-SERCA-type Ca2+-transporting P-ATPase OS=Plasmodium falciparum (isolate 3D7) GN=ATPase4	Q27721;Q27724;Q9U445;Q8I5T3	20;20;20;20	Q27721	Q27721		PfATPase4;ATPase4;PFL0590c	NNNKQGGQDINNKKDSDDIKPSVSKEDLINS	UID1443	1	607	b-Adrenergic Receptor kinase substrate motif;PKA kinase substrate motif;PKC kinase substrate motif
	26.9482	25.9559	25.1003	26.3053	25.5437	25.7799	S	103	2	___1		1	0	0.839563	1	0.125149	ATPase OS=Plasmodium falciparum PE=3 SV=1;P-type ATPase OS=Plasmodium falciparum GN=PfATPase4 PE=2 SV=1;P-type ATPase4 OS=Plasmodium falciparum GN=ATPase4 PE=3 SV=1;Non-SERCA-type Ca2+-transporting P-ATPase OS=Plasmodium falciparum (isolate 3D7) GN=ATPase4	Q27721;Q27724;Q9U445;Q8I5T3	103;103;103;103	Q27721	Q27721		PfATPase4;ATPase4;PFL0590c	EGLNNINGEKNDDNNSIVKVEESPKSIGYNY	UID1446	1	607	Casein kinase I substrate motif
	25.0982	22.6878	22.4647	25.7368	22.4744	23.503	S	69	2	___1		1	4.99767e-153	0.722488	1	-0.487799	ATPase OS=Plasmodium falciparum PE=3 SV=1;P-type ATPase OS=Plasmodium falciparum GN=PfATPase4 PE=2 SV=1;P-type ATPase4 OS=Plasmodium falciparum GN=ATPase4 PE=3 SV=1;Non-SERCA-type Ca2+-transporting P-ATPase OS=Plasmodium falciparum (isolate 3D7) GN=ATPase4	Q27721;Q27724;Q9U445;Q8I5T3	69;69;69;69	Q27721	Q27721		PfATPase4;ATPase4;PFL0590c	KNENMNIKKNEVLNNSNNVEDGDNENSKFMN	UID1447	1	607
	20.5943	20.0085	18.3067	15.3712	19.7235	16.014	S	113	2	___1		0.866191	0.000519607	0.16231	1	2.60029	ATPase OS=Plasmodium falciparum PE=3 SV=1;P-type ATPase OS=Plasmodium falciparum GN=PfATPase4 PE=2 SV=1;P-type ATPase4 OS=Plasmodium falciparum GN=ATPase4 PE=3 SV=1;Non-SERCA-type Ca2+-transporting P-ATPase OS=Plasmodium falciparum (isolate 3D7) GN=ATPase4	Q27721;Q27724;Q9U445;Q8I5T3	113;113;113;113	Q27721	Q27721		PfATPase4;ATPase4;PFL0590c	NDDNNSIVKVEESPKSIGYNYYASESIENLC	UID1448	1	607	Casein kinase II substrate motif
	21.1211	21.0752	16.0866	18.2544	20.3256	18.3408	S	123	2	___1		0.888364	2.11152e-15	0.813525	1	0.454021	ATPase OS=Plasmodium falciparum PE=3 SV=1;P-type ATPase OS=Plasmodium falciparum GN=PfATPase4 PE=2 SV=1;P-type ATPase4 OS=Plasmodium falciparum GN=ATPase4 PE=3 SV=1;Non-SERCA-type Ca2+-transporting P-ATPase OS=Plasmodium falciparum (isolate 3D7) GN=ATPase4	Q27721;Q27724;Q9U445;Q8I5T3	123;123;123;123	Q27721	Q27721		PfATPase4;ATPase4;PFL0590c	EESPKSIGYNYYASESIENLCKEFGLESINT	UID1450	1	607	b-Adrenergic Receptor kinase substrate motif;Casein kinase II substrate motif
	22.0054	21.915	20.523	20.7896	20.9147	21.2567	S	86	2	___1		1	9.98663e-10	0.378729	1	0.494107	ATPase OS=Plasmodium falciparum PE=3 SV=1;P-type ATPase OS=Plasmodium falciparum GN=PfATPase4 PE=2 SV=1;P-type ATPase4 OS=Plasmodium falciparum GN=ATPase4 PE=3 SV=1;Non-SERCA-type Ca2+-transporting P-ATPase OS=Plasmodium falciparum (isolate 3D7) GN=ATPase4	Q27721;Q27724;Q9U445;Q8I5T3	86;86;86;86	Q27721	Q27721		PfATPase4;ATPase4;PFL0590c	NVEDGDNENSKFMNKSKEGLNNINGEKNDDN	UID1451	1	607	Casein kinase II substrate motif
	21.6863	16.4477	15.5632	21.9362	20.5827	20.0336	S	1695	2	___1		0.986959	9.83132e-06	0.21264	1	-2.95177	Carbamoyl phosphate synthetase OS=Plasmodium falciparum (isolate 3D7) GN=cpsSII PE=4 SV=1;Carbamoyl phosphate synthetase II OS=Plasmodium falciparum PE=4 SV=1	Q8IEN3;Q27732	1695;1709	Q8IEN3	Q8IEN3		cpsSII	KNYHYVNHKRNNEYNSNNIESKFNNYVDDIN	UID1454	1	609	Casein kinase I substrate motif
	20.7051	20.6286	21.26	21.0077	21.6109	21.3769	S	40	2	___1		0.999983	1.90391e-15	0.153047	1	-0.467238	Helicase 45 OS=Plasmodium falciparum (isolate 3D7) GN=H45 PE=3 SV=1;EIF4A-like OS=Plasmodium falciparum PE=2 SV=1	Q8IKF0;Q2PZH3	40;40	Q8IKF0	Q8IKF0		H45	FDALGLNEKLLRGIYSYGFEKPSAIQQRGIK	UID1457	1	613
	18.8139	18.9786	17.8726	15.6105	14.4301	17.3878	S	29	2	___1		0.999143	0.00663379	0.0413566	0.756958	2.74558	10 kd chaperonin OS=Plasmodium falciparum (isolate 3D7) GN=Cpn10 PE=3 SV=2;Mitochondrial co-chaperonin OS=Plasmodium falciparum GN=Cpn10 PE=3 SV=1	Q8I5Q3;Q50JA6	29;29	Q8I5Q3	Q8I5Q3		Cpn10	DRILISKIVPKTTTKSGLFLPESATEPSYTG	UID1458	1	620
	21.0567	19.959	21.0634	21.7016	21.2481	21.3537	S	218	2	___1		1	2.80351e-39	0.131336	1	-0.741456	Rab11B protein OS=Plasmodium falciparum GN=rab11b PE=2 SV=1;Rab11b, GTPase (Fragment) OS=Plasmodium falciparum (isolate 3D7) GN=Rab11b PE=3 SV=1	Q5F2Q2;C0H5G2	218;197	Q5F2Q2	Q5F2Q2		rab11b;Rab11b	KARSVIKLNEVYDNQSEDNNMNKVKCC____	UID1459	1	628	Casein kinase I substrate motif;G protein-coupled receptor kinase 1 substrate motif
	23.7735	22.7466	22.4898	16.2064	21.9558	22.1341	S	2	2	___1		1	2.16769e-57	0.217419	1	2.90455	Rab11B protein OS=Plasmodium falciparum GN=rab11b PE=2 SV=1	Q5F2Q2	2	Q5F2Q2	Q5F2Q2		rab11b	______________MSNEEYDHLYKIILVGD	UID1460	1	628	Casein kinase II substrate motif
	20.5726	20.6106	20.8385	16.3318	20.728	19.8618	S	191	2	___1		0.999794	6.4646e-08	0.27551	1	1.70002	Rab11B protein OS=Plasmodium falciparum GN=rab11b PE=2 SV=1;Rab11b, GTPase (Fragment) OS=Plasmodium falciparum (isolate 3D7) GN=Rab11b PE=3 SV=1	Q5F2Q2;C0H5G2	191;170	Q5F2Q2	Q5F2Q2		rab11b;Rab11b	YNNRLKNNNRSFSNRSVATCESAIQLTKARS	UID1461	1	628	Casein kinase II substrate motif
	20.4007	19.182	19.2733	20.513	21.2188	15.3373	S	26	2	___1		0.96262	2.12592e-12	0.769003	1	0.595617	Protein tyrosine phosphatase OS=Plasmodium falciparum (isolate 3D7) GN=PRL PE=4 SV=1;Prenylated tyrosine phosphatase OS=Plasmodium falciparum PE=2 SV=1	Q8IIN1;Q5I8X8	26;26	Q8IIN1	Q8IIN1		PF11_0139	NLCPIHYYFNGRDYNSDTIINNVNIKYFNMD	UID1462	1	630	Casein kinase I substrate motif;Casein kinase II substrate motif
	20.9057	20.3132	18.4609	21.1381	20.4371	19.7089	S	804	3	___1		0.987038	3.54799e-68	0.560807	1	-0.534724	RING finger protein PFF0165c OS=Plasmodium falciparum (isolate 3D7) GN=PFF0165c PE=2 SV=1	Q6LFN2	804	Q6LFN2	Q6LFN2	RING finger protein PFF0165c	PFF0165c	SGIHIKDNSFNEESKSEEGKIQLRDIQNDND	UID1464	1	645	Casein kinase I substrate motif;Casein kinase II substrate motif;G protein-coupled receptor kinase 1 substrate motif
	22.4947	21.642	21.7706	23.4414	20.9386	20.4506	S	231	2	___1		1	1.53133e-16	0.728433	1	0.358933	RING finger protein PFF0165c OS=Plasmodium falciparum (isolate 3D7) GN=PFF0165c PE=2 SV=1	Q6LFN2	231	Q6LFN2	Q6LFN2	RING finger protein PFF0165c	PFF0165c	FVSFNLYHNNNEKNISYDKNLVKQENDNKDE	UID1465	1	645	PKA kinase substrate motif;PKC kinase substrate motif
	23.0152	22.1444	21.1435	23.6041	21.887	21.5488	S	783	2	___1		1	5.3299e-60	0.783272	1	-0.245622	Histone acetyltransferase OS=Plasmodium falciparum GN=HAT PE=2 SV=1;Histone acetyltransferase GCN5, putative OS=Plasmodium falciparum (isolate 3D7) GN=gcn5 PE=4 SV=2	Q6RGS5;Q8IB67	783;784	Q6RGS5	Q6RGS5		HAT;gcn5	EDNKKDDGHVDKQNYSLEKKDNEEHTNNNSD	UID1466	1	649	Casein kinase II substrate motif;PKA kinase substrate motif
	18.3964	19.6713	19.3423	15.6326	20.0276	18.4833	S	756	3	___1		0.865642	1.08872e-07	0.462916	1	1.08885	Histone acetyltransferase OS=Plasmodium falciparum GN=HAT PE=2 SV=1;Histone acetyltransferase GCN5, putative OS=Plasmodium falciparum (isolate 3D7) GN=gcn5 PE=4 SV=2	Q6RGS5;Q8IB67	756;757	Q6RGS5	Q6RGS5		HAT;gcn5	NANYIFKDKLDFVCNSNTPTCNNINDLEDNK	UID1467	1;2	649	Casein kinase II substrate motif;G protein-coupled receptor kinase 1 substrate motif
	24.2332	22.8904	21.2317	24.907	22.6415	22.225	S	849	3	___1		0.759028	0.000673992	0.714452	1	-0.472745	Histone acetyltransferase OS=Plasmodium falciparum GN=HAT PE=2 SV=1;Histone acetyltransferase GCN5, putative OS=Plasmodium falciparum (isolate 3D7) GN=gcn5 PE=4 SV=2	Q6RGS5;Q8IB67	849;850	Q6RGS5	Q6RGS5		HAT;gcn5	TKEDKNQNDDNKTNTSIPKTPKNEVKNVITS	UID1468	1	649	G protein-coupled receptor kinase 1 substrate motif;PKA kinase substrate motif
	20.9513	19.6017	19.6571	19.9683	19.938	21.0443	S	409	2	___1		1	2.12391e-33	0.688128	1	-0.246839	Histone acetyltransferase OS=Plasmodium falciparum GN=HAT PE=2 SV=1;Histone acetyltransferase GCN5, putative OS=Plasmodium falciparum (isolate 3D7) GN=gcn5 PE=4 SV=2	Q6RGS5;Q8IB67	409;410	Q6RGS5	Q6RGS5		HAT;gcn5	IHGKTNKLNDMARMNSINFNEENKMSVMNDD	UID1470	1	649	14-3-3 domain binding motif;Calmodulin-dependent protein kinase II alpha substrate motif;Calmodulin-dependent protein kinase II substrate motif;Calmodulin-dependent protein kinase IV substrate motif;Chk1 kinase substrate motif;Phosphorylase kinase substrate motif;PKA kinase substrate motif;PKC kinase substrate motif
	24.2895	22.9914	22.715	24.1404	23.162	23.1612	S	665	2	___1		1	2.31591e-128	0.802968	1	-0.155912	Histone acetyltransferase OS=Plasmodium falciparum GN=HAT PE=2 SV=1;Histone acetyltransferase GCN5, putative OS=Plasmodium falciparum (isolate 3D7) GN=gcn5 PE=4 SV=2	Q6RGS5;Q8IB67	665;666	Q6RGS5	Q6RGS5		HAT;gcn5	NNNSDSNNKKSIKMNSNENNNTTTTIIKNIR	UID1471	1	649	Casein kinase II substrate motif;PKA kinase substrate motif;PKC kinase substrate motif
	22.7758	21.8837	24.6099	23.224	23.1841	22.3691	S	49	2	___1		1	4.98706e-80	0.856248	1	0.164081	Phosphoethanolamine N-methyltransferase OS=Plasmodium falciparum (isolate 3D7) GN=PfPMT PE=4 SV=1;Phosphoethanolamine N-methyltransferase OS=Plasmodium falciparum GN=PMT PE=1 SV=1	Q8IDQ9;Q6T755	49;49	Q8IDQ9	Q8IDQ9		PfPMT;PMT	NYISSGGLEATKKILSDIELNENSKVLDIGS	UID1472	1	650	Casein kinase II substrate motif;PKA kinase substrate motif;PKC kinase substrate motif
	20.5983	20.0624	19.3264	19.7638	18.1123	20.1134	S	283	2	___1		1	0.000554562	0.406694	1	0.665886	Ribosomal phosphoprotein (Fragment) OS=Plasmodium falciparum GN=po PE=3 SV=1;Ribosomal phosphoprotein (Fragment) OS=Plasmodium falciparum GN=po PE=3 SV=1;60S ribosomal protein P0 OS=Plasmodium falciparum (isolate 3D7) GN=PF11_0313 PE=3 SV=1	Q705J5;Q703U6;Q8II61	283;283;283	Q705J5	Q705J5		po;PF11_0313	MVENPEAFAAVAAPASAAKADEPKKEEAKKV	UID1473	1	653	G protein-coupled receptor kinase 1 substrate motif
	22.2347	21.9897	20.9853	21.4885	21.4323	20.7851	S	440	2	___1		1	1.36318e-80	0.321913	1	0.501275	Histone deacetylase OS=Plasmodium falciparum GN=HDAC1 PE=2 SV=1;Histone deacetylase OS=Plasmodium falciparum (isolate 3D7) GN=PfHDAC1 PE=3 SV=1	Q9XYC7;Q7K6A1	440;440	Q9XYC7	Q9XYC7	Histone deacetylase	HDAC1;PfHDAC1	HHLRRKNYDDDFFDLSDRDQSIVPY______	UID1474	1	658	Casein kinase II substrate motif;PKA kinase substrate motif;PKC kinase substrate motif;Pyruvate dehydrogenase kinase substrate motif
	21.0842	21.1643	19.143	21.685	20.0962	20.0197	S	443	3	___1		1	6.66284e-16	0.880953	1	-0.136456	Flap endonuclease 1 OS=Plasmodium falciparum GN=FEN1 PE=2 SV=1;Flap endonuclease 1 OS=Plasmodium falciparum (isolate 3D7) GN=FEN1 PE=3 SV=1	Q9GZ01;Q7K734	443;443	Q9GZ01	Q9GZ01	Flap endonuclease 1	FEN1	GIKSVDNEKNEDGIKSVDDEKNLDDEKNLDD	UID1479	1	660	Casein kinase II substrate motif;Pyruvate dehydrogenase kinase substrate motif
	25.2512	24.7284	24.3352	24.9619	23.7757	22.791	S	479	2	___1		0.999432	1.64818e-140	0.244549	1	0.92874	Flap endonuclease 1 OS=Plasmodium falciparum GN=FEN1 PE=2 SV=1;Flap endonuclease 1 OS=Plasmodium falciparum (isolate 3D7) GN=FEN1 PE=3 SV=1	Q9GZ01;Q7K734	479;503	Q9GZ01	Q9GZ01	Flap endonuclease 1	FEN1	DEKKSLDNFSSNLFDSDKESESGNIIKNEKQ	UID1480	1;2	660	b-Adrenergic Receptor kinase substrate motif;Casein kinase II substrate motif;G protein-coupled receptor kinase 1 substrate motif;GSK3 kinase substrate motif;PKA kinase substrate motif;PKC kinase substrate motif
	23.1594	21.5228	16.1273	23.9557	22.4891	21.7733	S	575	2	___1		0.93086	1.55957e-30	0.328201	1	-2.46955	Flap endonuclease 1 OS=Plasmodium falciparum GN=FEN1 PE=2 SV=1;Flap endonuclease 1 OS=Plasmodium falciparum (isolate 3D7) GN=FEN1 PE=3 SV=1	Q9GZ01;Q7K734	575;597	Q9GZ01	Q9GZ01	Flap endonuclease 1	FEN1	NSSTKLKSEDTLKSNSPLKEDSPNSYNNIKN	UID1484	1;2	660	Cdc2 kinase substrate motif;CDK kinase substrate motif;CDK1,2,4,6 kinase substrate motif;ERK1,2 kinase substrate motif;GSK-3, ERK1, ERK2, CDK5 substrate motif;PKA kinase substrate motif;PKC kinase substrate motif;WW domain binding motif
	24.1616	24.0299	23.7345	14.939	23.4933	23.4072	S	581	2	___1		0.999818	2.6564e-106	0.302007	1	3.36221	Flap endonuclease 1 OS=Plasmodium falciparum GN=FEN1 PE=2 SV=1;Flap endonuclease 1 OS=Plasmodium falciparum (isolate 3D7) GN=FEN1 PE=3 SV=1	Q9GZ01;Q7K734	581;603	Q9GZ01	Q9GZ01	Flap endonuclease 1	FEN1	KSEDTLKSNSPLKEDSPNSYNNIKNNNHTIN	UID1485	1;2	660	b-Adrenergic Receptor kinase substrate motif;Casein kinase II substrate motif;ERK1,2 kinase substrate motif;GSK-3, ERK1, ERK2, CDK5 substrate motif;PKA kinase substrate motif;PKC kinase substrate motif;WW domain binding motif
	22.212	20.9594	21.0285	22.8537	20.6768	20.0351	S	149	2	___1		0.999326	4.15306e-119	0.833908	1	0.211418	Putative cAMP-dependent protein kinase regulatory subunit OS=Plasmodium falciparum GN=pkar PE=2 SV=1;CAMP-dependent protein kinase regulatory subunit, putative OS=Plasmodium falciparum (isolate 3D7) GN=PKAr PE=4 SV=1	Q8T323;Q7KQK0	149;149	Q8T323	Q8T323		pkar;PKAr	VLDLESIHFIQKKRLSVSAEAYGDWNKKIDN	UID1486	1	662	Aurora-A kinase substrate motif;Casein kinase II substrate motif;PAK2 kinase substrate motif;Phosphorylase kinase substrate motif;Pim1 kinase substrate sequence;PKA kinase substrate motif;PKC kinase substrate motif
	21.604	20.1467	21.4674	22.0897	21.0104	21.4859	S	83	2	___1		0.9159	3.4181e-27	0.461116	1	-0.455968	Putative cAMP-dependent protein kinase regulatory subunit OS=Plasmodium falciparum GN=pkar PE=2 SV=1;CAMP-dependent protein kinase regulatory subunit, putative OS=Plasmodium falciparum (isolate 3D7) GN=PKAr PE=4 SV=1	Q8T323;Q7KQK0	83;83	Q8T323	Q8T323		pkar;PKAr	SKKPSKTKIPITKTDSEILDGLDYSEMSKQV	UID1490	1	662	b-Adrenergic Receptor kinase substrate motif;Calmodulin-dependent protein kinase II substrate motif;Chk1 kinase substrate motif;G protein-coupled receptor kinase 1 substrate motif;PKA kinase substrate motif;PKC kinase substrate motif
	21.7138	22.1623	23.1187	21.8753	23.1026	15.6126	S	960	3	___1		0.907141	2.64646e-32	0.416136	1	2.13477	Krox-like protein OS=Plasmodium falciparum GN=krox1 PE=4 SV=1;Zinc finger transcription factor (Krox1) OS=Plasmodium falciparum (isolate 3D7) GN=PFL0465c PE=4 SV=1	Q95Z59;Q7KQK4	960;960	Q95Z59	Q95Z59		krox1;PFL0465c	KLSDRENEKNEETKLSEIDVTQVNDIHKDIT	UID1491	1	663	Casein kinase II substrate motif;G protein-coupled receptor kinase 1 substrate motif;PKA kinase substrate motif;PKC kinase substrate motif;Pyruvate dehydrogenase kinase substrate motif
	21.7377	21.5955	21.3501	20.6376	21.7811	21.9191	S	617	2	___1		1	1.3205e-39	0.798256	1	0.115164	Krox-like protein OS=Plasmodium falciparum GN=krox1 PE=4 SV=1;Zinc finger transcription factor (Krox1) OS=Plasmodium falciparum (isolate 3D7) GN=PFL0465c PE=4 SV=1	Q95Z59;Q7KQK4	617;617	Q95Z59	Q95Z59		krox1;PFL0465c	KEKYKGEIGDDYGINSENERGSYSDSRSASY	UID1492	1	663	Casein kinase II substrate motif;G protein-coupled receptor kinase 1 substrate motif
	21.7296	21.8418	21.6903	21.1408	21.6689	21.2264	S	554	2	___1		0.999996	7.53582e-08	0.0738907	1	0.408551	Krox-like protein OS=Plasmodium falciparum GN=krox1 PE=4 SV=1;Zinc finger transcription factor (Krox1) OS=Plasmodium falciparum (isolate 3D7) GN=PFL0465c PE=4 SV=1	Q95Z59;Q7KQK4	554;554	Q95Z59	Q95Z59		krox1;PFL0465c	HTNSNSENYYENKIESDFFSNSDYPKLDEKN	UID1493	1	663	b-Adrenergic Receptor kinase substrate motif;G protein-coupled receptor kinase 1 substrate motif;GSK3 kinase substrate motif;PKA kinase substrate motif;PKC kinase substrate motif
	21.2518	20.7586	18.6194	15.2064	19.2302	14.5666	S	560	2	___1		0.850734	6.80579e-06	0.0808653	0.889953	3.87554	Krox-like protein OS=Plasmodium falciparum GN=krox1 PE=4 SV=1;Zinc finger transcription factor (Krox1) OS=Plasmodium falciparum (isolate 3D7) GN=PFL0465c PE=4 SV=1	Q95Z59;Q7KQK4	560;560	Q95Z59	Q95Z59		krox1;PFL0465c	ENYYENKIESDFFSNSDYPKLDEKNEDNYEQ	UID1495	1	663
	23.4259	23.3108	21.7253	22.5307	23.6523	22.3979	S	576	3	___1		0.94931	4.86961e-48	0.956117	1	-0.0396837	Krox-like protein OS=Plasmodium falciparum GN=krox1 PE=4 SV=1;Zinc finger transcription factor (Krox1) OS=Plasmodium falciparum (isolate 3D7) GN=PFL0465c PE=4 SV=1	Q95Z59;Q7KQK4	576;576	Q95Z59	Q95Z59		krox1;PFL0465c	DYPKLDEKNEDNYEQSSDEYHDIQKVNDDIN	UID1497	1	663	Casein kinase II substrate motif
	21.6309	21.8046	19.9343	22.9513	20.8765	20.7976	S	319	2	___1		0.894153	0.000923548	0.673938	1	-0.418544	Krox-like protein OS=Plasmodium falciparum GN=krox1 PE=4 SV=1;Zinc finger transcription factor (Krox1) OS=Plasmodium falciparum (isolate 3D7) GN=PFL0465c PE=4 SV=1	Q95Z59;Q7KQK4	319;319	Q95Z59	Q95Z59		krox1;PFL0465c	TCDTLDKIKLDNIYGSFIDDVKSSFVLTKNM	UID1499	1	663	Casein kinase II substrate motif;Pyruvate dehydrogenase kinase substrate motif
	22.1066	21.9221	21.136	22.8405	22.0635	21.3188	S	133	2	___1		1	5.44339e-07	0.542594	1	-0.352717	Krox-like protein OS=Plasmodium falciparum GN=krox1 PE=4 SV=1;Zinc finger transcription factor (Krox1) OS=Plasmodium falciparum (isolate 3D7) GN=PFL0465c PE=4 SV=1	Q95Z59;Q7KQK4	133;133	Q95Z59	Q95Z59		krox1;PFL0465c	YYDKENNLEEYKNNKSDDEIDNVDRNGIYNI	UID1500	1	663	BARD1 BRCT domain binding motif;Casein kinase II substrate motif;PKA kinase substrate motif
	21.4025	20.3445	19.8178	22.2849	20.9074	19.6694	S	458	3	___1		0.980353	0.00333761	0.651706	1	-0.432277	Krox-like protein OS=Plasmodium falciparum GN=krox1 PE=4 SV=1;Zinc finger transcription factor (Krox1) OS=Plasmodium falciparum (isolate 3D7) GN=PFL0465c PE=4 SV=1	Q95Z59;Q7KQK4	458;458	Q95Z59	Q95Z59		krox1;PFL0465c	DTQSKCTNGNYKSPLSHEKNEDDYPETKDSY	UID1501	1	663	Casein kinase II substrate motif;PKA kinase substrate motif
	18.6515	19.4388	19.4682	15.3782	19.459	18.0652	S	25	2	___1		0.847363	3.57498e-05	0.274607	1	1.55203	Krox-like protein OS=Plasmodium falciparum GN=krox1 PE=4 SV=1;Zinc finger transcription factor (Krox1) OS=Plasmodium falciparum (isolate 3D7) GN=PFL0465c PE=4 SV=1	Q95Z59;Q7KQK4	25;25	Q95Z59	Q95Z59		krox1;PFL0465c	RVICYVDENLNNNIYSESEKTFLKNNVDWNK	UID1502	1	663	Casein kinase II substrate motif;G protein-coupled receptor kinase 1 substrate motif
	22.8989	22.1979	21.7027	15.7983	22.068	21.1373	S	596	3	___1		1	8.18225e-07	0.260421	1	2.5986	Krox-like protein OS=Plasmodium falciparum GN=krox1 PE=4 SV=1;Zinc finger transcription factor (Krox1) OS=Plasmodium falciparum (isolate 3D7) GN=PFL0465c PE=4 SV=1	Q95Z59;Q7KQK4	596;596	Q95Z59	Q95Z59		krox1;PFL0465c	HDIQKVNDDINVQVGSNHINLKEKYKGEIGD	UID1504	1	663
	19.831	20.5886	19.4943	19.8481	18.0087	19.1526	S	362	2	___1		0.9967	0.000185152	0.197037	1	0.968156	Myb2 protein OS=Plasmodium falciparum GN=myb2 PE=4 SV=1;Myb2 protein OS=Plasmodium falciparum (isolate 3D7) GN=PF10_0327 PE=4 SV=1	Q9GNU7;Q7KQL1	362;362	Q9GNU7	Q9GNU7		myb2;PF10_0327	SIESSSFILNNKDKFSNLETDFYNNNNNKSI	UID1505	1	664	Casein kinase I substrate motif;Casein kinase II substrate motif;G protein-coupled receptor kinase 1 substrate motif;PKA kinase substrate motif;PKC kinase substrate motif
	20.5756	19.9888	18.0225	21.0968	18.8613	14.8691	S	68	2	___1		0.999783	0.000713039	0.560836	1	1.25323	Fulmal2 protein OS=Plasmodium falciparum GN=fulmal2 PE=2 SV=1;Plasmodium exported protein OS=Plasmodium falciparum (isolate 3D7) GN=PFB0921c PE=4 SV=1	Q8WSS6;Q7KWI7	68;68	Q8WSS6	Q8WSS6		fulmal2;PFB0921c	KQEPNYDDIDEVALFSGVDDGRYNKKKEIKN	UID1506	1	665	Casein kinase II substrate motif;Pyruvate dehydrogenase kinase substrate motif
	23.5723	22.6182	20.4553	22.1572	22.2482	21.9392	S	370	2	___1		1	5.01555e-26	0.918899	1	0.100445	RESA-like protein with PHIST and DnaJ domains OS=Plasmodium falciparum (isolate 3D7) GN=PF11_0512 PE=4 SV=1;Ring-infected erythrocyte surface antigen 2, RESA-2 OS=Plasmodium falciparum PE=4 SV=1;Ring-infected erythrocyte surface antigen, putative OS=Plasmo	Q8IHM8;Q7M3R2;Q8IHN1	370;380;382	Q8IHM8	Q8IHM8		PF11_0512;PF11_0509	HEINEYGDVLPSLKVSINNSAINYYDAVKDG	UID1507	1	666	G protein-coupled receptor kinase 1 substrate motif;GSK3 kinase substrate motif;MAPKAPK2 kinase substrate motif;PKA kinase substrate motif;PKC kinase substrate motif
	19.692	20.5387	20.649	17.3426	18.9589	20.5872	S	208	2	___1		0.86134	0.000765708	0.247868	1	1.33029	Adenylate kinase OS=Plasmodium falciparum (isolate 3D7) GN=PF10_0086 PE=3 SV=1;Adenylate kinase 2 OS=Plasmodium falciparum PE=1 SV=1	Q8IJV6;Q7Z0H0	208;208	Q8IJV6	Q8IJV6		PF10_0086	EDVLKKRLTVFKSETSPLISYYKNKNLLINL	UID1508	1	668	ERK1,2 kinase substrate motif;G protein-coupled receptor kinase 1 substrate motif;GSK3 kinase substrate motif;GSK-3, ERK1, ERK2, CDK5 substrate motif;PKA kinase substrate motif;WW domain binding motif
	22.0914	21.138	20.7765	19.8683	22.0456	21.3236	S	292	3	___1		1	6.86359e-119	0.750198	1	0.256107	Multidrug resistance protein 2 (Heavy metal transport family) OS=Plasmodium falciparum (isolate 3D7) GN=PfMDR2 PE=3 SV=1;MDR2 OS=Plasmodium falciparum GN=mdr2 PE=3 SV=1;Pfmdr2 protein OS=Plasmodium falciparum GN=pfmdr2 PE=3 SV=1;Truncated MDR2 protein OS=P	Q8IKZ6;Q7Z1F1;Q25693;Q7Z1F2;Q08667	292;292;292;292;293	Q8IKZ6	Q8IKZ6		PfMDR2;mdr2;pfmdr2	FFHKESKDNKIDVKESFLNKRYGSNKRSSKI	UID1509	1	669	b-Adrenergic Receptor kinase substrate motif;PKA kinase substrate motif;PKC kinase substrate motif
	25.9601	24.6293	23.7306	24.8153	24.475	24.2107	S	248	2	___1		0.98499	0	0.704877	1	0.273003	Multidrug resistance protein 2 (Heavy metal transport family) OS=Plasmodium falciparum (isolate 3D7) GN=PfMDR2 PE=3 SV=1;MDR2 OS=Plasmodium falciparum GN=mdr2 PE=3 SV=1;Pfmdr2 protein OS=Plasmodium falciparum GN=pfmdr2 PE=3 SV=1;Truncated MDR2 protein OS=P	Q8IKZ6;Q7Z1F1;Q25693;Q7Z1F2;Q08667	248;248;248;248;249	Q8IKZ6	Q8IKZ6		PfMDR2;mdr2;pfmdr2	NKLNEKINNDIINNTSDVQEKNMDYNDIHNF	UID1510	1	669
	23.4122	21.8922	20.559	23.946	22.4325	21.4156	S	976	2	___1		0.998491	4.43151e-33	0.591371	1	-0.64355	Multidrug resistance protein 2 (Heavy metal transport family) OS=Plasmodium falciparum (isolate 3D7) GN=PfMDR2 PE=3 SV=1;MDR2 OS=Plasmodium falciparum GN=mdr2 PE=3 SV=1;Pfmdr2 protein OS=Plasmodium falciparum GN=pfmdr2 PE=3 SV=1	Q8IKZ6;Q7Z1F1;Q25693	976;976;977	Q8IKZ6	Q8IKZ6		PfMDR2;mdr2;pfmdr2	TTSFRSNSEKSSQEFSDASNHIKQSKTSNDH	UID1516	1;2	669	Casein kinase II substrate motif;MAPKAPK2 kinase substrate motif
	17.0568	17.1715	21.0944	21.7303	19.6221	19.8047	S	248	2	___1		0.99999	0.0014393	0.261476	1	-1.94477	D13 OS=Plasmodium falciparum GN=D13 PE=4 SV=1;Putative uncharacterized protein OS=Plasmodium falciparum (isolate 3D7) GN=PF14_0652 PE=4 SV=1;D13 OS=Plasmodium falciparum GN=D13 PE=4 SV=1	Q868T2;Q8IKF3;Q867W4	248;248;248	Q868T2	Q868T2		D13;PF14_0652	SFNNSVFNKDSFFNFSEENIKMNMLKKNGAF	UID1520	1	672	Casein kinase II substrate motif;G protein-coupled receptor kinase 1 substrate motif
	19.9931	20.8269	21.187	16.0836	17.0741	20.4822	S	809	3	___1		0.990687	0.000156505	0.113036	1	2.78903	D13 OS=Plasmodium falciparum GN=D13 PE=4 SV=1;Putative uncharacterized protein OS=Plasmodium falciparum (isolate 3D7) GN=PF14_0652 PE=4 SV=1;D13 OS=Plasmodium falciparum GN=D13 PE=4 SV=1	Q868T2;Q8IKF3;Q867W4	809;809;809	Q868T2	Q868T2		D13;PF14_0652	KFIPSQINKTNIINDSNDTHALQSLKDSCFL	UID1521	1	672	b-Adrenergic Receptor kinase substrate motif;Casein kinase II substrate motif
	19.7052	19.3764	18.9973	18.7364	18.5975	16.0911	S	764	2	___1		0.952629	1.35496e-06	0.153975	1	1.55134	DNA mismatch repair protein Msh2p, putative OS=Plasmodium falciparum (isolate 3D7) GN=PF14_0254 PE=3 SV=1;DNA mismatch repair enzyme OS=Plasmodium falciparum GN=MutS PE=3 SV=1	Q8ILI9;Q86G84	764;764	Q8ILI9	Q8ILI9		PF14_0254;MutS	NKYYLKEKLNIDTSASADENYKMKISNYMKI	UID1522	1	673	Casein kinase II substrate motif
	17.792	20.5722	20.4002	19.6668	20.7364	22.0245	S	363	2	___1		1	0.0166597	0.340101	1	-1.22111	Elongation factor 1-alpha OS=Plasmodium falciparum (isolate 3D7) GN=PF13_0304 PE=3 SV=1;Elongation factor 1-alpha OS=Plasmodium falciparum (isolate K1 / Thailand) GN=MEF-1 PE=3 SV=1	Q8I0P6;Q00080	363;363	Q8I0P6	Q8I0P6	Elongation factor 1-alpha	MEF-1	DCHTSHISCKFLNIDSKIDKRSGKVVEENPK	UID1523	1	676	b-Adrenergic Receptor kinase substrate motif;Casein kinase II substrate motif;Pyruvate dehydrogenase kinase substrate motif
	20.0576	19.2584	17.9273	16.6326	19.1037	19.7649	S	426	2	___1		0.999899	0.00924503	0.636647	1	0.580748	Elongation factor 1-alpha OS=Plasmodium falciparum (isolate 3D7) GN=PF13_0304 PE=3 SV=1	Q8I0P6	426	Q8I0P6	Q8I0P6	Elongation factor 1-alpha		AIRDMRQTIAVGIIKSVEKKEPGAVTAKAPA	UID1524	1	676	Casein kinase II substrate motif
	22.0883	22.5772	23.1067	21.9376	23.4389	22.774	S	385	2	___1		0.999987	1.82371e-24	0.821897	1	-0.12605	Elongation factor 1-alpha OS=Plasmodium falciparum (isolate 3D7) GN=PF13_0304 PE=3 SV=1;Elongation factor 1-alpha OS=Plasmodium falciparum (isolate K1 / Thailand) GN=MEF-1 PE=3 SV=1	Q8I0P6;Q00080	385;385	Q8I0P6	Q8I0P6	Elongation factor 1-alpha	MEF-1	GKVVEENPKAIKSGDSALVSLEPKKPMVVET	UID1526	1	676	b-Adrenergic Receptor kinase substrate motif;G protein-coupled receptor kinase 1 substrate motif;GSK3 kinase substrate motif;PKA kinase substrate motif
	23.2954	21.9682	20.9767	24.0551	23.3593	22.2208	S	3	3	___1		1	3.14418e-40	0.257886	1	-1.13157	Deoxyribodipyrimidine photolyase (Photoreactivating enzyme, DNA photolyase), putative OS=Plasmodium falciparum (isolate 3D7) GN=PFE0675c PE=4 SV=1	Q8I0W8	3	Q8I0W8	Q8I0W8		PFE0675c	_____________MASDRDNKVDGIVHEALK	UID1529	1	680	Casein kinase II substrate motif;PKA kinase substrate motif;PKC kinase substrate motif;Pyruvate dehydrogenase kinase substrate motif
	22.0239	20.2574	20.1268	22.7597	20.9326	19.9248	S	1094	2	___1		1	7.02951e-11	0.715772	1	-0.402986	Deoxyribodipyrimidine photolyase (Photoreactivating enzyme, DNA photolyase), putative OS=Plasmodium falciparum (isolate 3D7) GN=PFE0675c PE=4 SV=1	Q8I0W8	1094	Q8I0W8	Q8I0W8		PFE0675c	IPTMTFSSYIKKRKNSNISIEEKKNEKREKK	UID1530	1;2	680	14-3-3 domain binding motif;Calmodulin-dependent protein kinase II substrate motif;Casein kinase II substrate motif;MAPKAPK1 kinase substrate motif;Pim1 kinase substrate sequence;PKA kinase substrate motif;PKA, PKG kinase substrate motif;PKC epsilon kinase substrate motif;PKC kinase substrate motif;PKG kinase substrate motif
	24.1015	21.173	21.6329	25.6555	22.3168	22.4348	S	510	2	___1		0.999424	1.9015e-38	0.458175	1	-1.16658	Deoxyribodipyrimidine photolyase (Photoreactivating enzyme, DNA photolyase), putative OS=Plasmodium falciparum (isolate 3D7) GN=PFE0675c PE=4 SV=1	Q8I0W8	510	Q8I0W8	Q8I0W8		PFE0675c	KSNTPLSKNKLPDIGSPATNNVKETSLTSDK	UID1532	1	680	Casein kinase I substrate motif;Casein kinase II substrate motif;ERK1,2 kinase substrate motif;GSK-3, ERK1, ERK2, CDK5 substrate motif;WW domain binding motif
	21.8238	21.569	19.6534	21.4257	20.6149	19.9316	S	1894	2	___1		0.997549	0.0174374	0.681243	1	0.35802	AP2/ERF domain-containing protein PFD0985w OS=Plasmodium falciparum (isolate 3D7) GN=PFD0985w PE=4 SV=2	Q8I1N6	1894	Q8I1N6	Q8I1N6	AP2/ERF domain-containing protein PFD0985w	PFD0985w	TSLKRRKNGNSKRAKSNNLSNVKGYSIYNVE	UID1533	1	681	14-3-3 domain binding motif;Calmodulin-dependent protein kinase II substrate motif;G protein-coupled receptor kinase 1 substrate motif;GSK3 kinase substrate motif;PKA kinase substrate motif;PKC kinase substrate motif
	20.1956	20.2419	17.2394	17.3346	19.9784	18.3601	S	1296	2	___1		0.971906	0.00685748	0.623152	1	0.667943	AP2/ERF domain-containing protein PFD0985w OS=Plasmodium falciparum (isolate 3D7) GN=PFD0985w PE=4 SV=2	Q8I1N6	1296	Q8I1N6	Q8I1N6	AP2/ERF domain-containing protein PFD0985w	PFD0985w	SESYLPNKLKNKKKVSYNLDNTSISLRNKRS	UID1538	1	681	Pim1 kinase substrate sequence;PKA kinase substrate motif;PKC kinase substrate motif
	20.8068	21.2411	21.4808	15.8001	21.2769	21.0769	S	1874	2	___1		0.998879	0.000760881	0.376851	1	1.79165	AP2/ERF domain-containing protein PFD0985w OS=Plasmodium falciparum (isolate 3D7) GN=PFD0985w PE=4 SV=2	Q8I1N6	1874	Q8I1N6	Q8I1N6	AP2/ERF domain-containing protein PFD0985w	PFD0985w	YYDQMIGEDDDKKNTSDNDLTSLKRRKNGNS	UID1539	1	681	Casein kinase II substrate motif;PKA kinase substrate motif;PKC kinase substrate motif;Pyruvate dehydrogenase kinase substrate motif
	18.7295	18.6949	18.3567	19.7441	18.9134	19.1629	S	2472	2	___1		0.991172	0.00515936	0.0677011	1	-0.679773	AP2/ERF domain-containing protein PFD0985w OS=Plasmodium falciparum (isolate 3D7) GN=PFD0985w PE=4 SV=2	Q8I1N6	2472	Q8I1N6	Q8I1N6	AP2/ERF domain-containing protein PFD0985w	PFD0985w	NNNDDNNDDNNIRSNSFFLDGKDINNEYINN	UID1540	1	681	14-3-3 domain binding motif;Calmodulin-dependent protein kinase II substrate motif;MAPKAPK2 kinase substrate motif;PKA kinase substrate motif;PKC kinase substrate motif
	22.6243	22.4231	21.1986	22.673	21.2716	20.639	S	1849	2	___1		0.980441	0.00475251	0.499976	1	0.554159	AP2/ERF domain-containing protein PFD0985w OS=Plasmodium falciparum (isolate 3D7) GN=PFD0985w PE=4 SV=2	Q8I1N6	1849	Q8I1N6	Q8I1N6	AP2/ERF domain-containing protein PFD0985w	PFD0985w	GGKGKFHNVGEKRSVSNTNFGRNNRYYDQMI	UID1541	1	681	14-3-3 domain binding motif;Calmodulin-dependent protein kinase II substrate motif;Casein kinase II substrate motif;PKA kinase substrate motif;PKC kinase substrate motif
	21.9534	20.3239	20.2885	15.3488	21.5141	20.7142	S	2060	2	___1		0.944033	0.0091121	0.454977	1	1.6629	AP2/ERF domain-containing protein PFD0985w OS=Plasmodium falciparum (isolate 3D7) GN=PFD0985w PE=4 SV=2	Q8I1N6	2060	Q8I1N6	Q8I1N6	AP2/ERF domain-containing protein PFD0985w	PFD0985w	TNYTTTAAHRELKTSSLNLSRLKEKTGVSQG	UID1542	1	681	G protein-coupled receptor kinase 1 substrate motif;GSK3 kinase substrate motif;MDC1 BRCT domain binding motif;Phosphorylase kinase substrate motif;PKA kinase substrate motif;PKC kinase substrate motif;Plk1 PBD domain binding motif
	21.1567	20.5348	17.296	18.8653	20.1509	19.8638	S	1955	2	___1		1	0.00437976	0.978664	1	0.0358111	Zinc finger protein, putative OS=Plasmodium falciparum (isolate 3D7) GN=PFD0970c PE=4 SV=1	Q8I1N9	1955	Q8I1N9	Q8I1N9		PFD0970c	VYELDTVSSVLPREASFNLNNKKDNRERKKE	UID1543	1	682	14-3-3 domain binding motif;Calmodulin-dependent protein kinase II alpha substrate motif;Calmodulin-dependent protein kinase II substrate motif;Calmodulin-dependent protein kinase IV substrate motif;Chk1 kinase substrate motif;PKA kinase substrate motif;PKC epsilon kinase substrate motif;PKC kinase substrate motif
	22.4635	22.0776	21.3481	17.5468	21.7697	21.2207	S	454	2	___1		0.999842	0.000270043	0.261403	1	1.78401	Zinc finger protein, putative OS=Plasmodium falciparum (isolate 3D7) GN=PFD0970c PE=4 SV=1	Q8I1N9	454	Q8I1N9	Q8I1N9		PFD0970c	TKKRKTNNCLFKKYNSDGDLYEKSQKSLKQF	UID1544	1	682	AMP-activated protein kinase substrate motif;Calmodulin-dependent protein kinase II substrate motif;Casein kinase II substrate motif;PKA kinase substrate motif;PKC kinase substrate motif;Pyruvate dehydrogenase kinase substrate motif
	20.0948	19.2951	19.6614	14.8578	21.3287	19.9365	S	1193	2	___1		1	0.00892185	0.647851	1	0.976126	Zinc finger protein, putative OS=Plasmodium falciparum (isolate 3D7) GN=PFD0970c PE=4 SV=1	Q8I1N9	1193	Q8I1N9	Q8I1N9		PFD0970c	PKYNYTASDEDNKNISNHINLKYKNLFYNNS	UID1546	1	682	PKA kinase substrate motif;PKC kinase substrate motif
	22.6562	20.667	18.4374	20.8932	16.2969	15.803	S	1029	3	___1		0.999046	0.000325197	0.22294	1	2.92252	Zinc finger protein, putative OS=Plasmodium falciparum (isolate 3D7) GN=PFD0970c PE=4 SV=1	Q8I1N9	1029	Q8I1N9	Q8I1N9		PFD0970c	NYLSHINYDMNKKNISNNNINNSYNDEDKEV	UID1547	1	682	PKA kinase substrate motif;PKC kinase substrate motif
	22.6495	23.1057	21.6439	22.9823	22.4002	21.601	S	3303	2	___1		1	3.24314e-16	0.825595	1	0.138507	Zinc finger protein, putative OS=Plasmodium falciparum (isolate 3D7) GN=PFD0970c PE=4 SV=1	Q8I1N9	3303	Q8I1N9	Q8I1N9		PFD0970c	TNKKLINKNYYSYRNSQDKVDIQNKNEYINN	UID1548	1	682	ATM kinase substrate motif;DNA dependent Protein kinase substrate motif;MAPKAPK2 kinase substrate motif;PKA kinase substrate motif;PKC kinase substrate motif
	22.7892	22.854	23.4154	21.6657	21.6985	22.7384	S	1252	2	___1		0.981724	0.00142897	0.0715033	1	0.985347	Zinc finger protein, putative OS=Plasmodium falciparum (isolate 3D7) GN=PFD0970c PE=4 SV=1	Q8I1N9	1252	Q8I1N9	Q8I1N9		PFD0970c	NDHHIDEENMERNYLSDSVLKIRKYKKKLIH	UID1549	1	682	Casein kinase II substrate motif
	16.9885	21.9985	18.7189	22.8622	21.5326	19.3207	S	3175	3	___1		0.999966	7.08114e-05	0.327151	1	-2.00318	Zinc finger protein, putative OS=Plasmodium falciparum (isolate 3D7) GN=PFD0970c PE=4 SV=1	Q8I1N9	3175	Q8I1N9	Q8I1N9		PFD0970c	TSIFSNKYEKPYYKKSVDEKDKDDYHIYNND	UID1551	1	682	Casein kinase II substrate motif;PKA kinase substrate motif;PKC kinase substrate motif
	18.6308	18.8559	17.6205	16.9608	16.9139	16.6911	S	475	2	___1		0.958634	0.0152581	0.0176522	0.901269	1.51378	Zinc finger protein, putative OS=Plasmodium falciparum (isolate 3D7) GN=PFD0970c PE=4 SV=1	Q8I1N9	475	Q8I1N9	Q8I1N9		PFD0970c	EKSQKSLKQFNKTIMSDTDMNSKDNVKKFKN	UID1552		682	Casein kinase II substrate motif;PKA kinase substrate motif;Pyruvate dehydrogenase kinase substrate motif
[truncated: 2,615 more rows]
